# Supplementary material for: Coordination sphere interactions drive isomer selection in heteroleptic Pd(ii) cages with low-symmetry ligands
Source: Chem Sci. 2025 Sep 8;16(38):17939–47. doi: 10.1039/d5sc04881h (PMC12415893; doi:10.1039/d5sc04881h)
Supplement: SC-016-D5SC04881H-s001 [file SC-016-D5SC04881H-s001.zip]

Archive with 42 entries (42 files):
- GFN2xTB MM/1AA2ABanti.xyz
- GFN2xTB MM/1AA2ABsyn.xyz
- GFN2xTB MM/1AA2ACanti.xyz
- GFN2xTB MM/1AA2ACsyn.xyz
- GFN2xTB MM/1AB2AAanti.xyz
- GFN2xTB MM/1AB2AAsyn.xyz
- GFN2xTB MM/1AB2AB_I.xyz
- GFN2xTB MM/1AB2AB_II.xyz
- GFN2xTB MM/1AB2AB_III.xyz
- GFN2xTB MM/1AB2AB_IV.xyz
- GFN2xTB MM/1AB2AB_V.xyz
- GFN2xTB MM/1AB2AB_VI.xyz
- GFN2xTB MM/1AB2AC_I.xyz
- GFN2xTB MM/1AB2AC_II.xyz
- GFN2xTB MM/1AB2AC_III.xyz
- GFN2xTB MM/1AB2AC_IV.xyz
- GFN2xTB MM/1AB2AC_V.xyz
- GFN2xTB MM/1AB2AC_VI.xyz
- GFN2xTB MM/1AB3AAanti.xyz
- GFN2xTB MM/1AB3AAsyn.xyz
- GFN2xTB MM/1AB4AAanti.xyz
- GFN2xTB MM/1AB4AAsyn.xyz
- GFN2xTB MM/1AC2AAanti.xyz
- GFN2xTB MM/1AC2AAsyn.xyz
- GFN2xTB MM/1AC2AB_I.xyz
- GFN2xTB MM/1AC2AB_II.xyz
- GFN2xTB MM/1AC2AB_III.xyz
- GFN2xTB MM/1AC2AB_IV.xyz
- GFN2xTB MM/1AC2AB_V.xyz
- GFN2xTB MM/1AC2AB_VI.xyz
- GFN2xTB MM/1AC2AC_I.xyz
- GFN2xTB MM/1AC2AC_II.xyz
- GFN2xTB MM/1AC2AC_III.xyz
- GFN2xTB MM/1AC2AC_IV.xyz
- GFN2xTB MM/1AC2AC_V.xyz
- GFN2xTB MM/1AC2AC_VI.xyz
- GFN2xTB MM/1AC3AAanti.xyz
- GFN2xTB MM/1AC3AAsyn.xyz
- GFN2xTB MM/1AC4AAanti.xyz
- GFN2xTB MM/1AC4AAsyn.xyz
- GFN2xTB MM/1BC2AAanti.xyz
- GFN2xTB MM/1BC2AAsyn.xyz
