# Supplementary material for: Coordination sphere interactions drive isomer selection in heteroleptic Pd(ii) cages with low-symmetry ligands
Source: Chem Sci. 2025 Sep 8;16(38):17939–47. doi: 10.1039/d5sc04881h (PMC12415893; doi:10.1039/d5sc04881h)
Supplement: SC-016-D5SC04881H-s001 [file SC-016-D5SC04881H-s001.zip › GFN2xTB MM/1AA2ABanti.xyz]

126
Coordinates from ORCA-job 1H2Qanti
  C   4.82718800699484     20.52671517883394     13.59118299923937
  N   3.57537072527022     20.32110872389540     13.17670592343785
  C   3.22307229167994     19.10167544958869     12.77159359597953
  C   4.09442591420904     18.01070295051966     12.80297215806129
  C   5.41040560307762     18.23201702366735     13.22691573329679
  C   5.77329453188507     19.51066868109544     13.61138661354966
  C   3.61155945768030     16.72591480731241     12.46809645431872
  C   3.15763333599972     15.62808229602490     12.24613260393798
  C   2.55488333529639     14.36376100530852     12.06112618458340
  C   1.18301708812938     14.29731592460140     11.80953698951179
  N   0.51643943615778     13.14713304396091     11.73044798376791
  C   1.18836150882113     12.00094749574753     11.85327199447930
  C   2.56141529688764     11.97090649573703     12.05749496086773
  C   3.26024318081175     13.15991710594793     12.17651772433254
  C   3.42262705760538     23.49737641931276     11.39394324159674
  N   2.60367289189954     22.42027119143935     11.49493311114799
  C   2.14617202693289     21.82711324389002     10.41476382980353
  C   2.46919981878053     22.25318711350725      9.10874957683495
  C   3.27755384533236     23.37229737282356      8.97024414564481
  C   3.77127205876413     24.02067706754772     10.11302725715281
  C   1.97473582345264     21.49491600718349      8.03138898651365
  C   1.54384227141174     20.76997419894753      7.16488259704893
  C   1.03817974599992     19.83748812012186      6.23608105467424
  C   0.56243208741274     18.62414901175391      6.72966855169201
  C   0.07936170375486     17.65365165430280      5.85304897234237
  C   0.06202805384173     17.90665830399053      4.47722563403974
  C   0.52621252217954     19.11884942801634      3.99647282210894
  C   1.01724262443580     20.08358506440727      4.85991663789703
  C   -0.36114088238946     16.42966376840397      6.39257285373556
  C   -0.70778998338782     15.40454118177767      6.93452214099754
  C   -1.06664783972504     14.21013438868076      7.58066488125923
  C   -1.17781578834096     14.18319616732322      8.97483974497832
  N   -1.46771576556815     13.07424115655119      9.65415849869285
  C   -1.67343904748868     11.93518148378204      8.99125548435426
  C   -1.60329909854024     11.87443460328697      7.60481851677342
  C   -1.29797474957502     13.01295747052396      6.88573716522217
  H   -0.31290966708514     17.15540949971486      3.80003785865379
  H   0.51059723397304     19.31208654883315      2.93555377745591
  H   1.38468816746060     21.02370045783495      4.47942915701408
  H   -1.90151345578719     11.05056311914559      9.57622370975322
  H   -1.78319703483723     10.93767972831659      7.10252735431607
  C   0.52170355698960     24.20542147176993     13.74068157107432
  N   0.50203430208729     22.94238478783402     13.31224240464936
  C   -0.64333909107531     22.41566083347821     12.88100537021737
  C   -1.84644120460870     23.12917771110961     12.86497372961557
  C   -1.81885418068233     24.46223212799392     13.30305495551332
  C   -0.62224315451578     24.99421467683515     13.74080211137273
  C   -3.02649214183311     22.49376727853153     12.44479330159953
  C   -4.04247317034681     21.92427983683899     12.11582947072551
  C   -5.17865899498290     21.17121432419379     11.76197173888003
  C   -5.04839276054906     19.78623530889363     11.66972442017141
  C   -6.15469555101650     18.99938306163249     11.35499847932694
  C   -7.39262549166011     19.60457480873007     11.11798954383385
  C   -7.51156194316957     20.98166117709597     11.20060824970530
  C   -6.42051236487119     21.76980275200824     11.52388072119584
  C   -5.97310710513494     17.60203534873096     11.30761168896028
  C   -5.72937131989253     16.41771449590671     11.31227679910210
  C   -5.34870857526949     15.06446818662953     11.37533144161518
  C   -3.96940470390500     14.77202873646528     11.43460235006879
  N   -3.50153588322734     13.54986798410177     11.55867514776516
  C   -4.34895722670619     12.49272594450179     11.63140242497978
  C   -5.75914017045385     12.69128784462983     11.54131117486832
  C   -6.24158021212769     14.00315626539571     11.41358567836546
  H   -8.24765505693472     18.99429719564215     10.87286100521682
  H   -8.46752152539017     21.44562190561874     11.01617275748831
  H   -6.51980225174084     22.84161454493155     11.59387563823680
  C   1.82339744689064     21.31364829812199     16.25388407573882
  N   1.46715183130634     20.86584798096488     15.04858233702265
  C   0.79480693399318     19.71975768822412     14.95886739559768
  C   0.48080914056652     18.93514848478976     16.07038347252738
  C   0.84403464896477     19.41317708853705     17.33518690468254
  C   1.51154370408486     20.62309054899288     17.41743031683356
  C   -0.13030539947720     17.67699566253087     15.87131163452486
  C   -0.58973766139934     16.58157665818150     15.64877693494632
  C   -1.04711089343479     15.27884436862126     15.34926738327301
  C   -1.23137925489647     14.90494509915007     14.01632707182435
  N   -1.55487932662946     13.66526086205120     13.65051203743166
  C   -1.75616657249766     12.74534460685711     14.59622445086855
  C   -1.64104360506620     13.04038634308610     15.94809162744468
  C   -1.27075938608202     14.31474142806270     16.33972192798050
  Pd  -1.52554271840701     13.28239208855808     11.64407449529974
  Pd  2.07533441944377     21.70441274430544     13.28107605288865
  H   -1.11184649341620     15.64519404789038     13.22586624973949
  H   2.36871656280390     22.25216668373956     16.28764390940582
  H   1.80144024278270     21.02579738136850     18.37465827602011
  H   1.48846090263754     20.96678331147199     10.54758229602184
  H   -0.62199642064362     21.38254934591833     12.52831320367111
  H   -1.15239914126328     14.56589354335785     17.38229784912393
  H   0.60893904898183     18.84530867642749     18.22193454704520
  H   0.48437560757446     19.39754696110964     13.96571506622371
  H   3.53562351689595     23.73920446999636      7.98857876124413
  H   -1.02460579178108     15.09990961622417      9.54782499325480
  H   -1.23056394646797     12.99363527908140      5.80921162331132
  H   0.61529473249744     15.21623796306150     11.66875523670993
  H   4.32389749376777     13.16513273103843     12.35728309386769
  H   -2.72383956740616     25.04942635132299     13.29792015054285
  H   -3.24813589944350     15.58865536442882     11.37715658344290
  H   -7.30414831622152     14.18343582650010     11.35580870226614
  H   3.07198374981848     11.02439502261197     12.13454717201850
  H   0.61161015215052     11.08356757294204     11.78170566668123
  H   2.20671777395354     18.97129413504438     12.40135456982653
  H   6.11912574637180     17.41896272127584     13.25347229438695
  H   -4.09039073544110     19.32073890578643     11.85676754403438
  H   0.58104478232410     18.42934755835461      7.79322043928673
  H   -1.82813877991082     12.27307064283372     16.68204413979335
  H   6.77911601261131     19.72119687090171     13.93767505619887
  H   5.08278954979956     21.53145764512323     13.91166970272256
  H   -2.02094164762735     11.74637056632392     14.26534081129329
  C   3.93440763156432     24.09710665041989     12.56317552997599
  C   4.61121785262159     25.15685768529003     10.05907420954819
  C   4.74999225108846     25.19343677015718     12.46781593023542
  H   3.67087153657899     23.66413242587945     13.54233142204199
  C   5.08345383328154     25.72721480127736     11.20881953418671
  H   4.87390151512820     25.56098336271735      9.09402946620667
  H   5.14692493532600     25.65961406203878     13.35633271323331
  H   5.72363854341591     26.59359231678695     11.16039603462063
  H   -0.56670153706496     26.01361203712526     14.08708516395698
  H   1.46996333909459     24.59990215240164     14.08989395531396
  C   -3.82987790783473     11.19270451858520     11.80228228682917
  C   -6.60097267903659     11.55683791927277     11.60198348868910
  C   -4.67974958510925     10.12015691026067     11.86193407820647
  H   -2.73862960718666     11.06313323606177     11.89178445883874
  C   -6.07095412839659     10.30550208778847     11.75512429548082
  H   -7.66772061921426     11.69939360968878     11.52870188042958
  H   -4.29269188156953      9.12141941997179     11.99250078544811
  H   -6.71882404779139      9.44469232594624     11.80063705412376
