# Supplementary material for: Coordination sphere interactions drive isomer selection in heteroleptic Pd(ii) cages with low-symmetry ligands
Source: Chem Sci. 2025 Sep 8;16(38):17939–47. doi: 10.1039/d5sc04881h (PMC12415893; doi:10.1039/d5sc04881h)
Supplement: SC-016-D5SC04881H-s001 [file SC-016-D5SC04881H-s001.zip › GFN2xTB MM/1AA2ABsyn.xyz]

126
Coordinates from ORCA-job 1H2Qsyn
  C   4.94846386707961     20.60464312598665     13.74972955857493
  N   3.69957764852103     20.42744406798202     13.31544438005999
  C   3.32975444859626     19.21532785380668     12.90258646882062
  C   4.17866654926287     18.10723834493266     12.94446264551256
  C   5.49359410234463     18.30139916213547     13.38466030864366
  C   5.87547485626707     19.57143861811885     13.77810765667647
  C   3.67729962987604     16.83001662388522     12.60730513759940
  C   3.20687961190654     15.73912768280205     12.38530725046532
  C   2.60199855103671     14.47450284932454     12.20955938299599
  C   1.23373788922479     14.40241315575061     11.94070506603265
  N   0.57007547068317     13.24960572111135     11.87662495988087
  C   1.23967275181784     12.10516599218188     12.03022373417448
  C   2.61050142671627     12.08065790873126     12.25047005452639
  C   3.30615783875381     13.27275167673228     12.35552462070417
  C   3.45226862129777     23.47353382338195     11.32038316591284
  N   2.60649219105086     22.44174130302612     11.57203798514863
  C   2.00787788944431     21.82282049450400     10.57561433749615
  C   2.18442916811993     22.18485443710210      9.22392470449330
  C   2.98345433294227     23.28384459635674      8.94309179277147
  C   3.63771143905723     23.95101409228170      9.98773360006814
  C   1.58386284962936     21.40329075361882      8.21869737535587
  C   1.12524668740959     20.69346882414918      7.35399490425730
  C   0.61205325279871     19.78106882176630      6.40887723067584
  C   0.21384035335538     18.52274545037993      6.85313354998116
  C   -0.25257975186160     17.57457440136101      5.94226798011508
  C   -0.33430083443590     17.89502811853279      4.58368664574461
  C   0.05032215583173     19.15311184840831      4.15253358508083
  C   0.52560091580780     20.09542198851654      5.04856659086637
  C   -0.61180474444175     16.30957772116396      6.44505747574773
  C   -0.87547815531378     15.24996271373904      6.96708404457098
  C   -1.15002318138495     14.06263163825050      7.66419874973886
  C   -1.19330341998063     14.10493156980728      9.06196285780876
  N   -1.41518553126046     13.02597722108373      9.80838152287780
  C   -1.61257494770437     11.84504837915576      9.22019494281008
  C   -1.59749345962971     11.71270318485107      7.83673944019407
  C   -1.36671443497823     12.82202977795301      7.04537668529240
  H   -0.69580030815273     17.16061699317780      3.88129036827448
  H   -0.01460521317421     19.39990060133261      3.10467709055725
  H   0.83239824743594     21.07113249101769      4.70564752813183
  H   -1.78559485012076     10.99081720558761      9.86929827836788
  H   -1.76435578792015     10.74517696227471      7.39119866850971
  C   0.51716707941754     24.21254148031717     14.00098177521916
  N   0.53068027023085     22.96438441712847     13.46691024593528
  C   -0.56074475415638     22.46990681369515     12.92063266349697
  C   -1.77530241670455     23.18252407002813     12.84040735567298
  C   -1.79656443275572     24.48802517866894     13.30974268985464
  C   -0.64874112770914     25.03068752952040     13.90344892743760
  C   -2.91824124388933     22.53755596011262     12.33085730848422
  C   -3.91272507999118     21.96212115969194     11.95436440619926
  C   -5.03662147168772     21.20381659402603     11.56587744351377
  C   -4.92168206078747     19.81619382305382     11.54162964530236
  C   -6.02454714525502     19.02845404616408     11.21084626618267
  C   -7.24235408929579     19.63524523049122     10.88852614103230
  C   -7.34401076248685     21.01585930070714     10.90135986434893
  C   -6.25741513191132     21.80406656863133     11.24014737085500
  C   -5.85689129905508     17.63080186420079     11.23274289291807
  C   -5.61975060352212     16.44575250625586     11.29801121139979
  C   -5.24903627191757     15.09592945425386     11.40583132468429
  C   -3.89010705900343     14.78514223752230     11.52490171107771
  N   -3.44608037178372     13.53842130754991     11.66267390281627
  C   -4.31500677228894     12.52649905893914     11.68551500402409
  C   -5.68253616173738     12.74231368712516     11.56300342952990
  C   -6.16223189342900     14.03064077028808     11.42084329833140
  H   -8.09368394445224     19.02439039746960     10.63261132660566
  H   -8.28326199079163     21.48304270232007     10.65100068728673
  H   -6.34508187254948     22.87912471542096     11.25717881298552
  C   2.00679476621885     21.34455679275962     16.42981423210912
  N   1.61388708519418     20.95214993186016     15.21682689447695
  C   0.91616571311419     19.82225200490470     15.10285177696719
  C   0.61352862896244     19.00344002235998     16.19290802073765
  C   1.01278026259698     19.42777551510387     17.46606915465120
  C   1.70651378641663     20.61961665511894     17.57524627784679
  C   -0.02187309961626     17.76008930036054     15.97651297687491
  C   -0.48926668010938     16.66439134847188     15.77254488666262
  C   -0.96753334608238     15.36912022824567     15.47341747324705
  C   -1.16718964556550     15.00574630990166     14.14000748420941
  N   -1.50459323814301     13.77167031231283     13.77050709689001
  C   -1.70600944312802     12.84463614381790     14.70962063555283
  C   -1.57875883963812     13.13050892402652     16.06248152172721
  C   -1.19338890896835     14.39971303518963     16.45848038302723
  Pd  -1.46472957031281     13.34388700874775     11.77658453484427
  Pd  2.17126778843229     21.79522991795655     13.42949285679912
  H   -1.04703899572265     15.74799026494677     13.35216670649535
  H   2.57422340670358     22.26632431737598     16.49211129524013
  H   2.02651039324526     20.98289290805708     18.53856353432822
  H   1.34885922417770     20.98656255583516     10.81673801694492
  H   -6.35916742220643     11.90309296169938     11.58127651209005
  H   -3.90766701206496     11.52600004419903     11.80419482624143
  H   -0.51541161595418     21.45638035550194     12.51762196308151
  H   -1.06443726236969     14.64195338575928     17.50197266347369
  H   0.78489972593458     18.83246094730483     18.33646195087091
  H   0.57380481482440     19.54190252561200     14.10685181033433
  H   3.11872951747292     23.61164576288532      7.92374529838645
  H   -1.04231838140412     15.05383984361705      9.58103747280922
  H   -1.34825855984642     12.74548382574719      5.96935092019217
  H   0.66521319388035     15.31610588957364     11.77296084456165
  H   4.36752470566951     13.28260404986151     12.54935589613369
  H   -2.69814113241839     25.07698789204300     13.23836377560745
  H   -3.14677035925889     15.58496591439777     11.50514615913484
  H   -7.21921517739585     14.22488608927935     11.32551456146800
  H   3.12140824165405     11.13650528871713     12.35153135398704
  H   0.66258896889529     11.18619719174179     11.97163709091996
  H   2.31660757217383     19.10368975054790     12.51680916880455
  H   6.18610089785442     17.47478103376860     13.41732486667538
  H   -3.98115856587943     19.34721432371553     11.79640292328282
  H   0.28235184723061     18.27357400633957      7.90320270975647
  H   -1.76684261444594     12.36100956160027     16.79402746814404
  H   6.88058681470549     19.76245984354709     14.11811768080967
  H   5.22054841180700     21.60043194522710     14.08123255168950
  H   -1.97900066636122     11.84979820136923     14.36790891820100
  C   4.17168672049586     24.06736489809247     12.37454674505512
  C   4.49676125524182     25.05425573223818      9.77840335797292
  C   5.00524159668690     25.12598774462249     12.13196501483082
  H   4.06354046650346     23.64970929562691     13.37955294703691
  C   5.15645533073835     25.63108093479122     10.82765821077375
  H   4.62714481787094     25.42318478518609      8.77312358912257
  H   5.55968004440420     25.58015872354273     12.93832401411667
  H   5.81139077922337     26.47135113935363     10.66128397905960
  C   1.65103776249332     24.70146638745896     14.67683926458716
  C   -0.60318761123482     26.33883218259916     14.43791622695803
  C   1.65412406309927     25.96922008809446     15.19364994199042
  H   2.51326396464245     24.03893555279577     14.79487069746683
  C   0.52470258207860     26.79733068367077     15.05957199429586
  H   -1.47983711968879     26.96168600056634     14.35289360124130
  H   2.52119327296417     26.34421820310460     15.71463715629099
  H   0.55270932581278     27.79551444700363     15.46642008220164
