# Supplementary material for: Coordination sphere interactions drive isomer selection in heteroleptic Pd(ii) cages with low-symmetry ligands
Source: Chem Sci. 2025 Sep 8;16(38):17939–47. doi: 10.1039/d5sc04881h (PMC12415893; doi:10.1039/d5sc04881h)
Supplement: SC-016-D5SC04881H-s001 [file SC-016-D5SC04881H-s001.zip › GFN2xTB MM/1AA2ACanti.xyz]

120
Coordinates from ORCA-job 1H2Panti
  C   4.82727108772588     20.53609616096153     13.61010393100577
  N   3.58101307918328     20.34562842407783     13.17207476681511
  C   3.22249413905064     19.13096033276505     12.75842304152945
  C   4.08112015379577     18.03041784871319     12.80304355477551
  C   5.39283624266266     18.23712431750545     13.24747187464203
  C   5.76288624845594     19.51073727162221     13.64176427838349
  C   3.59107754911989     16.74919002159685     12.46447292834250
  C   3.12755511251936     15.65583968955483     12.24001770590103
  C   2.53057998657077     14.38798026808534     12.05960399865934
  C   1.16011564596465     14.31007760382269     11.80322527499594
  N   0.50288350622701     13.15400732927580     11.73095127944528
  C   1.18234707990627     12.01341695213338     11.86498064708179
  C   2.55489492179787     11.99481697095768     12.07375208873576
  C   3.24421159705418     13.18994536128160     12.18618034509016
  C   3.42620870040401     23.53637212583019     11.34454689442323
  N   2.61938874174148     22.48291880824397     11.50334203465111
  C   2.12506177959089     21.84246290458953     10.44352613284203
  C   2.41727787031491     22.21753679923225      9.13252626531215
  C   3.24317204911252     23.33966827722576      8.95219117230824
  C   3.73967661806024     23.99022076471056     10.06021219194723
  C   1.91051077965989     21.44884133084601      8.07070485204816
  C   1.46696236729351     20.73396996271059      7.20158346103020
  C   0.96586731228066     19.80900572151741      6.26371078580378
  C   0.49356923828826     18.58847304998577      6.74310695729842
  C   0.02150498828962     17.62378797725675      5.85424654135761
  C   0.00816067745079     17.89091175219288      4.48105153512226
  C   0.46627367098353     19.11116303554067      4.01461955412097
  C   0.94870410578146     20.06961512167186      4.88977037077751
  C   -0.40881768704254     16.39093753861459      6.38195290319497
  C   -0.73679444940425     15.35861590385042      6.92175132036598
  C   -1.06360963112495     14.15592098644617      7.56947981322898
  C   -1.20260055616395     14.13856119735015      8.96139871730656
  N   -1.45488529793190     13.02499395727188      9.64717551822181
  C   -1.59045967556437     11.86995650059949      8.99365387119629
  C   -1.49320128775662     11.79854557538596      7.60943312718446
  C   -1.22901908952472     12.94307311131308      6.88320709775005
  H   -0.35912745230800     17.14436156154895      3.79452603786864
  H   0.45324148882475     19.31536956501512      2.95572546164226
  H   1.31240535457186     21.01561348783630      4.52046691575741
  H   -1.77739313734662     10.98061865990368      9.58595050449497
  H   -1.61905076843260     10.84923352234656      7.11415191352901
  C   0.52367925623946     24.21506690915755     13.83879631648561
  N   0.51292683265097     22.97391041068657     13.35002377918930
  C   -0.62718859559297     22.46272166723456     12.88862954133912
  C   -1.83347113521683     23.17110114723546     12.89817542236202
  C   -1.81383286056429     24.48446222940649     13.39222756898366
  C   -0.62262198826371     24.99996127086023     13.86378785586529
  C   -3.00812117162288     22.54376601809699     12.45147513013438
  C   -4.02094599936385     21.97662855946399     12.10914865893025
  C   -5.14619445036340     21.21547571154047     11.73756913757155
  C   -5.00092858206398     19.83198705824134     11.64607131876535
  C   -6.09618914705232     19.03450362618947     11.31899363761871
  C   -7.33724586845400     19.62775378093209     11.06640837805929
  C   -7.47017934066294     21.00363569821911     11.14698470496484
  C   -6.39079746337080     21.80207660243342     11.48447884323758
  C   -5.90387490593031     17.63899491517652     11.27642670997933
  C   -5.65670604955209     16.45511101362520     11.29773061213785
  C   -5.29724885288179     15.09777535064489     11.35812764722785
  C   -3.94692645411914     14.75414788586775     11.41489141763665
  N   -3.52869446533447     13.49389468653275     11.53592088578832
  C   -4.40829664735974     12.49003633274344     11.60173503964081
  C   -5.77857212646355     12.75392901606403     11.52061487114102
  C   -6.23141901955651     14.04926753934457     11.40021947908348
  H   -8.18337094751448     19.00925690221884     10.81124445129339
  H   -8.42814311832980     21.45848465534966     10.95066189988827
  H   -6.50142154765553     22.87282789751047     11.55385617418033
  C   1.82900207593244     21.30257377619492     16.24297292075000
  N   1.46978372818523     20.86594356104314     15.03426238116095
  C   0.79097566627281     19.72446253552362     14.93484013976165
  C   0.47323582196975     18.93292343210405     16.04050708337412
  C   0.83907272024944     19.39941293458403     17.30902905982306
  C   1.51340991126340     20.60478876678322     17.40108805944392
  C   -0.14330024701684     17.67809987064078     15.83643244620206
  C   -0.60256400231769     16.58230740164236     15.61510740982457
  C   -1.05537272336834     15.27570231387407     15.32517491400463
  C   -1.25835124951963     14.89517256171310     13.99686322670843
  N   -1.57287409443248     13.65049108328602     13.64065588943593
  C   -1.74477972411537     12.73110501510171     14.59277527671431
  C   -1.61304428780227     13.03247487941076     15.94166826577744
  C   -1.25287275738111     14.31294449199902     16.32265664092795
  Pd  -1.53818811942580     13.25302975582314     11.63405695419467
  Pd  2.08472511410207     21.73521635854688     13.28768874381077
  H   -1.16124255206951     15.63425763832901     13.20241657359671
  H   2.38028097870366     22.23750448733802     16.28432133596121
  H   1.80577990654504     20.99834151709849     18.36139042761499
  H   1.46936545729197     20.99091547196409     10.63323533677290
  H   -0.59998625263963     21.44651664593323     12.49021258367261
  H   -1.12122867014271     14.56932178417853     17.36234959765518
  H   0.60072109757701     18.82602765707883     18.19136116920670
  H   0.47903858499941     19.41223158556890     13.93908965448365
  H   3.48542821095748     23.67438040612767      7.95578919616312
  H   -1.10334151480436     15.06760568188319      9.52637721485621
  H   -1.14153049626082     12.91598626259042      5.80830480386876
  H   0.58576446103613     15.22321730488677     11.65277472560394
  H   4.30718314402827     13.20437773903337     12.37047361567673
  H   -2.72067936006411     25.06862435530242     13.40566759873996
  H   -3.18419250459036     15.53295125299181     11.36281803698365
  H   -7.28660184439632     14.26651641919322     11.34614286332692
  H   3.07198293873216     11.05259262009080     12.15960366730715
  H   0.61267622922220     11.09099983724465     11.79943724206982
  H   2.21150111871633     19.01191440210071     12.37045591182418
  H   6.09266252601166     17.41677016266295     13.28334211193330
  H   -4.04107559082867     19.37557456578530     11.84529291099497
  H   0.50873623587896     18.38308551780006      7.80466739923951
  H   -1.77846431048938     12.26552316466598     16.68124763916577
  H   6.76537199448305     19.70965079501315     13.98528420100484
  H   5.08644299933627     21.53546389848564     13.94388544567090
  H   -1.99602681947094     11.72622658026850     14.26968113763922
  C   3.97856308920304     24.19413597308310     12.56818217348496
  H   -0.57387880481144     26.00286084716129     14.25639712141944
  H   1.46546742475697     24.59206426965115     14.22293566724703
  C   -3.88320042406134     11.10054001763566     11.77109122112592
  H   3.66477597572410     23.66091072730368     13.48687230183570
  H   3.64602761194660     25.23112435660234     12.62055778259778
  H   5.06720540110327     24.21797635427436     12.52226276311846
  H   4.38100391143641     24.85008338716170      9.94836557122901
  H   -6.47579819616548     11.93212731762707     11.56146502092832
  H   -4.32640388545046     10.63663833995477     12.65205515177841
  H   -2.78038354102488     11.09825912107716     11.87455107370836
  H   -4.16728077469827     10.48420816041531     10.91779519088751
