# Supplementary material for: Coordination sphere interactions drive isomer selection in heteroleptic Pd(ii) cages with low-symmetry ligands
Source: Chem Sci. 2025 Sep 8;16(38):17939–47. doi: 10.1039/d5sc04881h (PMC12415893; doi:10.1039/d5sc04881h)
Supplement: SC-016-D5SC04881H-s001 [file SC-016-D5SC04881H-s001.zip › GFN2xTB MM/1AA2ACsyn.xyz]

120
Coordinates from ORCA-job 1H2Psyn
  C   4.91649367821599     20.62911991681332     13.74074823825795
  N   3.67172588280560     20.46468290846721     13.28903639532959
  C   3.29450483552643     19.25632914554921     12.87196963733477
  C   4.13219899386735     18.14000970278122     12.92460100063532
  C   5.44390126907115     18.32174815516372     13.37994347084366
  C   5.83337863612184     19.58751080926775     13.77951149922919
  C   3.62662095262170     16.86509428439894     12.58478325819757
  C   3.16566389176389     15.76965786558618     12.36517682149902
  C   2.56892091630345     14.50156499176607     12.18553473789732
  C   1.20170733260339     14.42019183696989     11.91391256595055
  N   0.54597674619730     13.26290132747567     11.84856937345941
  C   1.22334949035858     12.12302955452627     12.00278259582672
  C   2.59396940709942     12.10781536637369     12.22491377594693
  C   3.28119408355817     13.30466148851094     12.33216360769746
  C   3.50188091286669     23.49071925669298     11.26285392603104
  N   2.63478345159380     22.51614593695255     11.55326856567253
  C   2.02474639090521     21.84991404213698     10.56888038332537
  C   2.24030382220609     22.12693152980719      9.21997696480440
  C   3.10551853339937     23.18946682977457      8.90823890439866
  C   3.73103996838305     23.85937207024886      9.93370597221816
  C   1.64394001765854     21.33401004184780      8.22375104403319
  C   1.19338431919877     20.62977342350869      7.34951964281068
  C   0.68698957407919     19.72221190388762      6.39709745163035
  C   0.26743463021439     18.46819698347984      6.83468174388464
  C   -0.19214571487638     17.52468495982355      5.91575472189259
  C   -0.24701812844166     17.84603179404515      4.55596827443049
  C   0.15796838509364     19.10009753691617      4.13135349491935
  C   0.62818199443537     20.03744533919367      5.03516803227967
  C   -0.57062267881397     16.26311049709725      6.41362195922448
  C   -0.85280328613253     15.20781805527387      6.93447161698147
  C   -1.14559648616036     14.02673479784992      7.63522453113559
  C   -1.20501960516806     14.07959237795251      9.03196004414344
  N   -1.43908204179949     13.00694171467718      9.78378527939199
  C   -1.63529940220210     11.82275963061920      9.20176589264850
  C   -1.60719563135345     11.68073660150093      7.81948014929073
  C   -1.36207263755768     12.78315071858686      7.02261600170830
  H   -0.60367038341918     17.11531371502087      3.84724539607638
  H   0.11348127926306     19.34734203263397      3.08253576983095
  H   0.95110520030922     21.00976388818933      4.69752854473461
  H   -1.81779178404169     10.97357516421888      9.85480489331795
  H   -1.77439215147121     10.71095364623408      7.37893049160943
  C   0.46118917749851     24.25657711099016     14.04377643527202
  N   0.52803183240952     23.04818597855978     13.47686615628136
  C   -0.56305362525365     22.50683993499891     12.92780795590673
  C   -1.79832026460204     23.15199624135479     12.90393961596070
  C   -1.86200981360215     24.44726245688073     13.44526153620181
  C   -0.73135718658504     24.98597466497381     14.01358844193792
  C   -2.93588059693154     22.49926255129236     12.39729518198449
  C   -3.93078878214367     21.92087901191640     12.02480255789455
  C   -5.06257145878273     21.17140735496112     11.64459997744064
  C   -4.95210130709153     19.78381470107899     11.59553975014591
  C   -6.06359225750416     19.00474904434903     11.27379333097736
  C   -7.28497217702187     19.62037150617761     10.98312405477677
  C   -7.38209441564040     21.00105318448251     11.01925710077703
  C   -6.28740299974909     21.78083415482963     11.35120082293448
  C   -5.89917493631094     17.60630292594186     11.27412696701842
  C   -5.66323463629113     16.42030706569363     11.32207239966138
  C   -5.28710083622854     15.07048342713713     11.41275228101001
  C   -3.92550782952861     14.76496814166734     11.51229794968762
  N   -3.47442159183980     13.51963373426794     11.63991807337126
  C   -4.33885537443531     12.50403883812145     11.66891024953040
  C   -5.70855098466398     12.71451332011004     11.56247477008001
  C   -6.19567755217396     14.00149735524223     11.43299167588918
  H   -8.14290855314830     19.01621569113345     10.73337488526961
  H   -8.32418195737387     21.47477284757563     10.79300263206169
  H   -6.37129539183643     22.85571195340489     11.38672972757824
  C   2.01373373600713     21.35719116198113     16.39488751724966
  N   1.59761889440165     20.98676509998303     15.18237328606727
  C   0.89306938837311     19.86190200900255     15.06127997097341
  C   0.60449327518434     19.02745730897757     16.14346371718604
  C   1.02513368439366     19.43088044593015     17.41674797254231
  C   1.72726568503596     20.61696152768907     17.53380537206213
  C   -0.03588442128231     17.78721492308294     15.92395855422812
  C   -0.51469109261165     16.69690285152138     15.71740127559947
  C   -0.98963340202485     15.39788889925267     15.42854052841680
  C   -1.19797253735473     15.02445207805088     14.09933852401933
  N   -1.53001175610806     13.78558332785700     13.74078944162517
  C   -1.71907418440263     12.86399812099067     14.68780398658039
  C   -1.58423468676919     13.16012996253280     16.03773468217801
  C   -1.20304528465884     14.43417148843204     16.42208516830664
  Pd  -1.49123181519810     13.34055020633984     11.74973722354920
  Pd  2.16369206252902     21.85570060034621     13.40884415953730
  H   -1.08943925512873     15.76234846835371     13.30581188044433
  H   2.59126454318133     22.27240796567408     16.46265839984773
  H   2.06463508117677     20.96346151801599     18.49741202958451
  H   1.33769256661645     21.05048738121617     10.85160195261552
  H   -6.38137277417031     11.87227991770252     11.58425675565505
  H   -3.92624268216897     11.50484565321994     11.77954967667036
  H   -0.46663928909914     21.51112593556873     12.49167692868472
  H   -1.06806272487554     14.68434632774412     17.46293381935372
  H   0.80751432130700     18.82334983138920     18.28130104342146
  H   0.53307954420601     19.59949638638784     14.06696416153029
  H   3.28212670151438     23.45475272499288      7.87784841673454
  H   -1.05660340544973     15.03194633265823      9.54553541000030
  H   -1.33195771439126     12.69870541482575      5.94743280600338
  H   0.62781346841234     15.33018181076519     11.74507346612189
  H   4.34208715744896     13.32149411358604     12.52812242032732
  H   -2.79198204698192     24.99320907551660     13.42554481736736
  H   -3.18599783111685     15.56820485870935     11.48522870421102
  H   -7.25460271312167     14.19166306123805     11.35193634952419
  H   3.11136929341105     11.16720144373759     12.32620825524959
  H   0.65273597068483     11.20008630472236     11.94316578153074
  H   2.28539980012950     19.15481027771113     12.47390631229262
  H   6.12801033367583     17.48851655131755     13.42023467814463
  H   -4.00840279350085     19.30829127361363     11.82506698744914
  H   0.31491782791137     18.21877382289903      7.88581087166292
  H   -1.76302296161197     12.39488371991737     16.77607747361080
  H   6.83592454802146     19.76852434342309     14.13243337494268
  H   5.19349115507560     21.62086351607454     14.08055719976701
  H   -1.98866989164221     11.86519227529576     14.35507191815685
  C   4.23507482196119     24.15815268573094     12.37732570748512
  C   1.67051595560369     24.79973696380048     14.72765302394418
  H   -0.75421398521279     25.97001469204637     14.45424852756683
  H   4.41514626050423     24.66649967839414      9.72494178432024
  H   5.30398021871885     24.16507173907308     12.16835674336632
  H   4.05681000084062     23.64029694645371     13.33147218526852
  H   3.92606327722436     25.19949553271234     12.46528933335013
  H   1.41217565279500     25.13177626697278     15.73233173653061
  H   2.04744415220998     25.67321394571965     14.19612760557060
  H   2.46225872487445     24.03847619188828     14.79112888139153
