# Supplementary material for: Coordination sphere interactions drive isomer selection in heteroleptic Pd(ii) cages with low-symmetry ligands
Source: Chem Sci. 2025 Sep 8;16(38):17939–47. doi: 10.1039/d5sc04881h (PMC12415893; doi:10.1039/d5sc04881h)
Supplement: SC-016-D5SC04881H-s001 [file SC-016-D5SC04881H-s001.zip › GFN2xTB MM/1AB2AAanti.xyz]

126
Coordinates from ORCA-job 1Q2Canti
  C   4.75282355496290     20.50816743604575     13.69093873565490
  N   3.50970862508969     20.24534410927745     13.20911527408737
  C   3.20939963368732     19.03696361640719     12.79108402272213
  C   4.11554152338792     17.95558913189328     12.84071239720744
  C   5.40454800084438     18.20040459225132     13.28574537768623
  C   5.75626867341031     19.49219018705803     13.71048663256568
  C   3.64418712810892     16.66927875100856     12.49927243494914
  C   3.16444265052315     15.58393035662469     12.26870561074635
  C   2.55234185930135     14.32468677658317     12.08869948802534
  C   1.17623413700499     14.26130850120727     11.85786622518829
  N   0.50706444539506     13.11225481508026     11.78354970454385
  C   1.17734123419000     11.96389676808620     11.89187466176720
  C   2.55316870667647     11.93112760298926     12.07653894636784
  C   3.25565539212791     13.11775272629419     12.18887396788070
  C   3.27715767093731     23.47637000758770     11.28457133660618
  N   2.56092600944703     22.37189984920798     11.50199985609971
  C   2.12379052824886     21.66167661807484     10.46416630608265
  C   2.39650194922053     22.01245123402171      9.13766402309596
  C   3.14535764960072     23.17720370432296      8.91254917175923
  C   3.58148041709911     23.90875687394012     10.00013093310425
  C   1.93757752301117     21.18840038848939      8.09632505281574
  C   1.54608606032708     20.45137359167947      7.22012392386655
  C   1.09298732038971     19.51348731289404      6.27172645765933
  C   0.59795430878116     18.29591612656336      6.73571936162747
  C   0.16333155066838     17.32739582855116      5.83195710706785
  C   0.21457718941090     17.58555207644919      4.45812197287055
  C   0.69862765150791     18.80121869207903      4.00567123510939
  C   1.14069203261678     19.76469562672439      4.89606295433397
  C   -0.30306685636316     16.10485898328758      6.35364729848722
  C   -0.66861173781798     15.08277924919776      6.88817335078563
  C   -1.05304760139361     13.92723993911224      7.58870265590042
  C   -1.16934835477413     13.99437837548165      8.98123431002861
  N   -1.48042634149038     12.93848561019817      9.72931450937742
  C   -1.70621412362490     11.76153947711408      9.14371911620179
  C   -1.63314384360727     11.60792337301985      7.76497814248924
  C   -1.30321248829898     12.69193670051197      6.97343882551376
  H   -0.12354346860254     16.83561523772784      3.76036836109524
  H   0.73597776825425     18.99841920736083      2.94599718574652
  H   1.52221151015747     20.70808903637471      4.53814547109504
  H   -1.95053689896166     10.92474241226150      9.79225465893355
  H   -1.82898620314767     10.64419059304292      7.32323536057017
  C   0.65196696192758     24.24403314734272     13.81404046146684
  N   0.54917268279732     22.98525028270506     13.38515004292999
  C   -0.63657973306292     22.51738751628245     13.00245415775693
  C   -1.80261597201686     23.28941719910183     13.04033725713753
  C   -1.69049730135224     24.61674830173168     13.47945837494113
  C   -0.44990138432449     25.08852475390971     13.86515918033578
  C   -3.01849238454183     22.69298747846756     12.66659584243568
  C   -4.03334597124520     22.10800307947210     12.36348731725774
  C   -5.15979782272995     21.32788595538415     12.03677649478973
  C   -4.98352740593234     19.94984443784983     11.91894403651614
  C   -6.06999687621434     19.12863911586818     11.62263613495402
  C   -7.33593524219127     19.69353584248551     11.43222250144725
  C   -7.50062912352296     21.06367479311547     11.54182903258733
  C   -6.42831684239120     21.88530059392533     11.84516128141412
  C   -5.85038877335904     17.73961698176542     11.54015418830060
  C   -5.58071876831843     16.56057134456294     11.50372494562114
  C   -5.23937291895283     15.19764633307497     11.50232067715541
  C   -3.89222300005509     14.82546345670292     11.56356588069994
  N   -3.49665189862907     13.55489438642824     11.60619234895974
  C   -4.41032389462725     12.58318446719987     11.57349297387165
  C   -5.76919466342819     12.86032390690118     11.49603302976957
  C   -6.19710196383301     14.17332729245829     11.46246132561708
  H   -8.17566593448408     19.05704821080138     11.20119647491732
  H   -8.47743294706594     21.49614053000827     11.39343126531927
  H   -6.56270842777933     22.95182548371764     11.93502692549831
  C   1.80680746696236     21.32914932209557     16.27701190307505
  N   1.46249262949663     20.86200481099871     15.07577640222106
  C   0.78968108313016     19.71545348468826     14.99608923124774
  C   0.46098963859296     18.94887174518066     16.11649696340979
  C   0.81201946801972     19.44789172380400     17.37710639033720
  C   1.48131992750032     20.65672394708977     17.44747112876775
  C   -0.15071770448306     17.68957907871523     15.93558195343134
  C   -0.60338187249126     16.58517501500256     15.74407405719592
  C   -1.04355484552826     15.27795763824186     15.44263092165378
  C   -1.22560003625036     14.92736324352060     14.08731893921743
  N   -1.50714212351329     13.70654881547610     13.69295958054928
  C   -1.66666054751181     12.71625513360245     14.60967745556093
  C   -1.57282860184319     12.99522881540793     16.00710811623952
  C   -1.24247559404341     14.30117570766657     16.40484063045717
  Pd  -1.51965568080518     13.25865334534731     11.70497477902745
  Pd  2.06121461625085     21.67530504789246     13.31064809866264
  H   -1.12633244446395     15.69718288635738     13.32352187601943
  H   2.35254517516283     22.26729624928960     16.30350906683495
  H   1.76222108660250     21.07386448369706     18.40110989566611
  H   1.52808556272717     20.77277212214319     10.67816458526736
  H   -6.47892801190884     12.04941509419826     11.46609884017611
  H   -4.05093653598679     11.55940955292678     11.60691167530566
  H   -0.68005017960173     21.48600093566512     12.64736662129750
  C   -1.78353299330563     11.93905841565088     16.92184624053338
  C   -1.92324103553142     11.40141582197417     14.17407858626187
  C   -2.05286366020016     10.67531064152253     16.47101049932419
  H   -1.72503787830591     12.14728278722651     17.97878807817779
  C   -2.11381383864250     10.40153310337509     15.09227929495372
  H   -1.96456852571825     11.19868014391005     13.09329630625383
  H   -2.21523200419700      9.87292470776308     17.17313116318903
  H   -2.31415134874245      9.39229844204616     14.76716186888970
  H   -1.13232797688774     14.53186080026810     17.45362435943134
  H   0.56550550562417     18.89439736290202     18.26975629902867
  H   0.49456174349108     19.37678827082976     14.00329319214345
  H   3.61432371329711     24.03140878967267     12.15443094506155
  H   3.37217551090310     23.48578531056494      7.90400020469433
  H   4.15816149992331     24.80908350705244      9.86214611675194
  H   -1.00195784448660     14.94322962526635      9.49443288886917
  H   -1.23233202779570     12.59861686891916      5.90097947901705
  H   0.60561518746107     15.18128445841993     11.73338071388887
  H   4.32187647440170     13.12091608033148     12.35352846013720
  H   1.63696401936086     24.58280912157554     14.12311600541919
  H   -2.56393014675851     25.24893596609982     13.51623760891510
  H   -0.33047090071239     26.10303671464574     14.20979729604167
  H   -3.11769596263288     15.59410357244135     11.57661862092181
  H   -7.24638539671438     14.41810071107682     11.40838080832393
  H   3.06262847798611     10.98330972615344     12.14309187945449
  H   0.59949215967393     11.04728755758924     11.82434017111639
  C   7.04447052213028     19.82485285026412     14.18641701985550
  C   5.05076253811066     21.79558049640073     14.17895905801965
  C   6.31035899675023     22.07765031838877     14.64050722226668
  H   4.25804817557174     22.55880087703457     14.18240836385927
  C   7.31230206706322     21.08990560494857     14.63447538660292
  H   7.80903321446543     19.06372578022455     14.19238424619910
  H   6.54786560396707     23.06218308079689     15.01290511939807
  H   8.29773854767379     21.33964969663673     14.99461111699191
  H   2.20953624500122     18.87175847890944     12.39254454867766
  H   6.13424126699002     17.40568899464641     13.32141786900079
  H   -4.00447071752068     19.51632582160746     12.06962962884866
  H   0.56245313131821     18.09764490651134      7.79808965244272
