# Supplementary material for: Coordination sphere interactions drive isomer selection in heteroleptic Pd(ii) cages with low-symmetry ligands
Source: Chem Sci. 2025 Sep 8;16(38):17939–47. doi: 10.1039/d5sc04881h (PMC12415893; doi:10.1039/d5sc04881h)
Supplement: SC-016-D5SC04881H-s001 [file SC-016-D5SC04881H-s001.zip › GFN2xTB MM/1AB2AAsyn.xyz]

126
Coordinates from ORCA-job 1Q2Csyn
  C   4.77254366547643     20.48360018478463     13.69969210367177
  N   3.53088032840377     20.25574292756636     13.26712675670693
  C   3.19495738208232     19.02800138007501     12.87564384297572
  C   4.07517042200311     17.94557350944997     12.93601919679798
  C   5.38231258365233     18.18932368248091     13.37681853156893
  C   5.72758282203089     19.47652781602736     13.74915530642309
  C   3.60521082029253     16.65517580087396     12.61011924518987
  C   3.14767376658065     15.55736695364290     12.39408233765333
  C   2.55924459094778     14.28738448021398     12.20951307693511
  C   1.17301468880490     14.21076928746584     11.95468071213025
  N   0.51619817605483     13.07546942968030     11.86929469260229
  C   1.18720214214839     11.89881495991744     11.98090005615094
  C   2.59967330596245     11.87964955069660     12.19459066963658
  C   3.27207032894788     13.10503541855836     12.32238795946123
  H   5.00683960669276     21.49812131740398     14.01050935809704
  H   6.72617893260638     19.70049720415473     14.08847909967847
  C   3.35830364644954     23.48327645423482     11.47648540124457
  N   2.59465250082064     22.39864726318834     11.61930885428017
  C   2.18826986418395     21.73332183220329     10.54087045269401
  C   2.53872535118910     22.11356394450330      9.24108322893887
  C   3.33080572603162     23.26168211759184      9.09085340044268
  C   3.73655902006486     23.94504590695468     10.22169215577539
  C   2.10773624928738     21.31834019958027      8.16622182304588
  C   1.73048699109674     20.57151448695494      7.29213735241491
  C   1.28442678136963     19.62064700972385      6.35330170926772
  C   0.76995858966613     18.41945550201982      6.83957855992296
  C   0.33588695198960     17.43573343406740      5.95281090371698
  C   0.40813900909883     17.66238993432703      4.57401179761986
  C   0.91304689651458     18.86104862611763      4.09971367457290
  C   1.35449881088944     19.83998931845922      4.97371306688526
  C   -0.15438394025718     16.22724233917180      6.48600060744344
  C   -0.54535035359025     15.21437080714053      7.02012155106154
  C   -0.96965941801591     14.04094576663364      7.66620530977906
  C   -1.07345812457986     14.02070280502255      9.06114517339154
  N   -1.43773150849641     12.93591342301559      9.74200848563856
  C   -1.73608814582739     11.81837296754055      9.07744441687020
  C   -1.67267283622859     11.75067861559654      7.69176884681291
  C   -1.28456090357913     12.86362925943032      6.97168653050731
  H   0.07028170009295     16.90093950737736      3.88865317070129
  H   0.96674530296011     19.03277203043842      3.03635513926382
  H   1.75157267541456     20.77051353398540      4.59954169416357
  H   -2.03614588963449     10.95486026894837      9.66191160441691
  H   -1.92390477118129     10.83030604013691      7.18987806468527
  C   0.60399652038740     24.16977635316066     13.91469701691666
  N   0.51167826865289     22.91770060197041     13.46329737565734
  C   -0.66860475776418     22.44528561804487     13.07012241371390
  C   -1.84187118618623     23.20546635752202     13.11930167365116
  C   -1.74187879418365     24.52620728108414     13.58167258913828
  C   -0.50641129833053     25.00273682447814     13.97784828979309
  C   -3.05175645076665     22.60442725897028     12.73408998474721
  C   -4.06045462030638     22.01504023989592     12.41906979033709
  C   -5.18057312508597     21.23219147571512     12.07699127153429
  C   -4.99555337873528     19.85666066968513     11.94398578382447
  C   -6.07557210568693     19.03393527447494     11.62909451600019
  C   -7.34297360574945     19.59448495598816     11.43631285419200
  C   -7.51638961775948     20.96220242523592     11.56257402307443
  C   -6.45052427439730     21.78551823423485     11.88376686283420
  C   -5.84951858774596     17.64692222240733     11.52808376557061
  C   -5.57819524192164     16.46889674376749     11.47625453298113
  C   -5.23986687466183     15.10542455385605     11.44685867215231
  C   -3.89862331826213     14.72500905972466     11.56264048534723
  N   -3.50803700255334     13.45209360266712     11.57483513276436
  C   -4.42233511276793     12.48809734405232     11.45507263900181
  C   -5.77506230157086     12.77337751118971     11.32301385646129
  C   -6.19765644504335     14.08837494323654     11.32103185671563
  H   -8.17780409504219     18.95690062631860     11.19092374856330
  H   -8.49449911957987     21.39109172358560     11.41270525855388
  H   -6.59129716495202     22.85009465541866     11.98577806722888
  C   1.80754651115226     21.22281608625091     16.32391399467402
  N   1.43535227552329     20.77786374470299     15.12214138593117
  C   0.75671427386999     19.63540239516964     15.03452859602129
  C   0.44859138786484     18.84940962608390     16.14689218858175
  C   0.82746036376944     19.32492532795849     17.40890479612405
  C   1.50302728607817     20.52992735262931     17.48835455481898
  C   -0.17286026736017     17.59664371250870     15.95563488557519
  C   -0.63798193288506     16.50065112984701     15.74668821152289
  C   -1.10953198758137     15.20165478368400     15.45787157987839
  C   -1.25848274654121     14.81681443177867     14.10799789497190
  N   -1.59272217347152     13.60117260607387     13.73637035328162
  C   -1.86043842689192     12.65840887375183     14.67805152623511
  C   -1.77906555010746     12.97087642832950     16.06976158643983
  C   -1.38110764141331     14.26457996361613     16.44120524144732
  Pd  -1.52490118474435     13.16541591276464     11.73717330801626
  Pd  2.03890716047890     21.63588458445750     13.37776941415952
  H   -1.08849880553588     15.55843907564513     13.32836268446818
  H   2.35983846113961     22.15817249854895     16.35286842302987
  H   1.80514872637895     20.92778511608645     18.44382834431071
  H   1.55592877471959     20.85769492661777     10.69930563059301
  H   -6.48401969355607     11.96711421158483     11.22597585437317
  H   -4.06981564211315     11.46194941423111     11.46147893092797
  H   -0.70044348036854     21.41986927587940     12.69705632053401
  C   -2.08499898424973     11.96183246144907     17.01023368256071
  C   -2.23380960804030     11.36172750600928     14.27976316342261
  C   -2.44857121884272     10.71078825803599     16.59206650260598
  H   -2.02823338510499     12.19799128760893     18.06139884302919
  C   -2.52261949281021     10.40807073440325     15.22065437623707
  H   -2.29994709272084     11.14173921636246     13.21030551394377
  H   -2.68403689342683      9.94490543944514     17.31388544453469
  H   -2.81507269926428      9.41459610093292     14.91801921554660
  H   -1.28611336782348     14.51980064257052     17.48575917749842
  H   0.59754874602474     18.75613006339005     18.29639042760800
  H   0.43780594997521     19.31840848588847     14.04232469739294
  H   3.67295514463462     23.99079570373541     12.38465534441015
  H   3.61695642966924     23.59450887941626      8.10527583446361
  H   4.34787725973170     24.82934247058545     10.13953434703808
  H   -0.85105732250455     14.92315452747973      9.63284804862380
  H   -1.22098922041505     12.83908777670652      5.89507671418088
  H   6.09901510215869     17.38440029661341     13.42632645831281
  H   2.18442884498842     18.88371413146988     12.49527058240191
  H   0.61130239363278     15.13467624408533     11.82195511337589
  H   4.33496057359991     13.11912662968380     12.51031446247832
  C   3.25479926932796     10.63111059353658     12.28523748308404
  C   0.48618582673700     10.68374386549187     11.87323062871203
  C   2.54622319447585      9.46599946658067     12.17304173632934
  H   4.32208201764337     10.61548542954048     12.44209822824411
  C   1.15523898327047      9.49139312776264     11.96707233404676
  H   -0.59347699985467     10.71632317860624     11.70066717845151
  H   3.05140549574799      8.51554463441391     12.23991713021344
  H   0.62110929248014      8.55810669758530     11.87881486466054
  H   1.58598371897787     24.51094467091114     14.23198050446712
  H   -2.62120433559539     25.14964008512625     13.62790077827564
  H   -0.39732195396774     26.01230121345713     14.34022928492668
  H   -3.12513925697176     15.49008496213226     11.64690623909403
  H   -7.24228773232558     14.34005615806130     11.22544141998596
  H   0.71771041898974     18.24666792133220      7.90568630872314
  H   -4.01521483495631     19.42651580734810     12.09591384321214
