# Supplementary material for: Coordination sphere interactions drive isomer selection in heteroleptic Pd(ii) cages with low-symmetry ligands
Source: Chem Sci. 2025 Sep 8;16(38):17939–47. doi: 10.1039/d5sc04881h (PMC12415893; doi:10.1039/d5sc04881h)
Supplement: SC-016-D5SC04881H-s001 [file SC-016-D5SC04881H-s001.zip › GFN2xTB MM/1AB2AB_I.xyz]

138
Coordinates from ORCA-job 1Q2Qss1
  C   5.01835066552782     20.65427362974370     13.22993866276689
  N   3.68077420473216     20.43286490997720     13.13357223414636
  C   3.24197072185413     19.21697093038501     12.88932393548910
  C   4.08743188863978     18.09311067937415     12.77025973341308
  C   5.45394834763951     18.28448687458418     12.88772767155608
  C   5.95039964825480     19.57794920781660     13.10717628905408
  C   3.51503328518440     16.81641358552369     12.57945613724774
  C   3.00672612713565     15.72498887860043     12.47131745396185
  C   2.37470886524005     14.46508870856846     12.39451608237677
  C   1.01728752943376     14.39062867195516     12.07622168198600
  N   0.33647396370012     13.24593257597162     12.07847547926909
  C   0.97563046724866     12.10844739739536     12.35766070861030
  C   2.33470901136420     12.08273833039263     12.64167990063767
  C   3.04744834739852     13.26813379641742     12.67318616453623
  C   2.89074183711062     23.85079414765934     11.38261116547308
  N   2.40993181794884     22.61102813735322     11.66188184194242
  C   2.03610609977809     21.81869068268879     10.67799482792623
  C   2.12341943293840     22.17578155499325      9.31645853548671
  C   2.61580488303438     23.43348828641874      9.00293534173078
  C   3.00633911357027     24.30003438810312     10.03226895546871
  C   1.72937280051197     21.25396507993409      8.32779411416267
  C   1.41452524019997     20.46961041326521      7.46340211952046
  C   1.04790945976727     19.50106486716068      6.50605908433642
  C   0.59229247470480     18.26056494645948      6.94415419364497
  C   0.24241448666314     17.27773782186149      6.01774590163264
  C   0.34473518639626     17.54147030627298      4.64861356792401
  C   0.79166693435535     18.78011414687799      4.22148116887201
  C   1.14421648041687     19.75914049566852      5.13419611815277
  C   -0.20006715129618     16.03798655658071      6.51700499953195
  C   -0.55487990632814     15.00358493477228      7.03510896154125
  C   -0.94257091930693     13.85542868087671      7.74429228870194
  C   -1.14772063099600     13.96802381563054      9.12333255407821
  N   -1.47583651155161     12.93154759923663      9.89009771228316
  C   -1.63198545298731     11.72690605389382      9.33883089487531
  C   -1.46503459118905     11.52698920715128      7.97365176850630
  C   -1.11689510663564     12.59082462427863      7.16272798033217
  H   0.07351772771627     16.77936335181188      3.93515890545564
  H   0.86865959468102     18.98371905467210      3.16519854409467
  H   1.49566804408911     20.72144179817705      4.79613367692904
  H   -1.89521481758418     10.90855737142598     10.00323199751687
  H   -1.60473198678678     10.54216011662818      7.55767380294532
  C   0.34313186527998     24.07281219708616     14.45848282059458
  N   0.48690258193350     22.91947888776741     13.75460446415400
  C   -0.53031967666912     22.44827957190337     13.06017815888335
  C   -1.78258475175062     23.09178072674767     12.98377383971011
  C   -1.92546809980784     24.31608854625827     13.61898611489813
  C   -0.86436466876959     24.83058639668021     14.37440701236802
  C   -2.85435268137591     22.47245329832470     12.31212920498210
  C   -3.81662416416418     21.94253816225768     11.80732491525161
  C   -4.92323976349748     21.23734825097630     11.28949025717372
  C   -4.87435362724695     19.84634862507198     11.26868495914220
  C   -5.97571375351475     19.11464016607610     10.82339473989478
  C   -7.12153161027807     19.78024637964125     10.37879039916599
  C   -7.15478908257527     21.16426680429832     10.38619003083661
  C   -6.07215157985540     21.89726585771266     10.84116529896997
  C   -5.87804707943172     17.71081774451874     10.86407219972779
  C   -5.69814484531261     16.51799277030579     10.95970273404058
  C   -5.37985296428549     15.16027709098458     11.12253110510845
  C   -4.04329016171365     14.81917478736857     11.35504106856075
  N   -3.64454344229150     13.56624163793255     11.55807478337190
  C   -4.53978444555186     12.57759427685534     11.53719139286494
  C   -5.88710984207001     12.82412090807372     11.30156346601061
  C   -6.32005980771623     14.11971779920968     11.09070270175844
  H   -7.97121984484700     19.21214130573140     10.03435611130669
  H   -8.03830295230093     21.67773150007755     10.04137282897353
  H   -6.10822322650583     22.97539007959006     10.85515851847866
  C   2.50396175063750     20.94619077718377     16.42068382902801
  N   1.81159662769920     20.78502735676421     15.26186688464493
  C   0.91603992820689     19.82628259360022     15.16834910113779
  C   0.64091851086811     18.91980779564131     16.21541056334107
  C   1.25796821302690     19.12464157343719     17.43857344933467
  C   2.19766655087694     20.15731338355434     17.57129947034698
  C   -0.16752192608485     17.78750364365749     15.97563023159068
  C   -0.74873669590950     16.74819658446710     15.76625842727898
  C   -1.32158393046695     15.49222902089095     15.47163826562586
  C   -1.46274691652109     15.09581463413210     14.14014401446990
  N   -1.85794557350312     13.87362371623375     13.78862567327104
  C   -2.18443560863338     12.99633991436120     14.74001971781875
  C   -2.13005228836625     13.32374196775672     16.08845178329803
  C   -1.68185728922115     14.57633957046413     16.46861825370086
  Pd  -1.68108566161742     13.35130763466494     11.83022294462316
  Pd  2.18585475332205     21.81472459666040     13.52096063150482
  H   -1.23939474109313     15.79903121273242     13.33946505115754
  C   3.54430475376005     21.89011250307106     16.49517939087508
  H   1.64651116927043     20.83205464022612     10.93580572954716
  H   -6.58524281679414     12.00262551150198     11.28712880476761
  H   -4.17035564563486     11.57101614691023     11.71262125518882
  H   -0.38845794012479     21.51241629550853     12.51377973180474
  H   -1.60371165888722     14.84709370770696     17.51005103973016
  H   1.04218446364347     18.48102501033119     18.27777703688406
  H   0.36183542124233     19.73458133134164     14.23383050864978
  C   3.28093378232462     24.71019600685137     12.42662298870590
  H   2.69949628448476     23.74479913871179      7.97299219951998
  H   -1.04005496671580     14.94026052138825      9.60893545875588
  H   -0.97637596843869     12.46066405749549      6.10100365682423
  H   0.47369906868232     15.29564146730484     11.80811867580290
  H   4.09994542254045     13.27842746724657     12.91006876130878
  C   1.37791315751320     24.53034204203740     15.29512004298879
  H   -2.85548066492951     24.85940488145983     13.55116988241270
  H   -3.28009965041447     15.60050077832990     11.37567309728844
  H   -7.36078014832985     14.33773769736697     10.90816606223673
  H   2.82248696783505     11.14320996920430     12.84610936400917
  H   0.38376739784034     11.19709114598607     12.34977541408424
  C   5.49917934790537     21.95883504680200     13.44000690058579
  H   2.16669609749588     19.07237815206967     12.78366548446400
  H   6.13565021237860     17.45128072433183     12.80875686272236
  H   -2.42032377967265     12.59636515636497     16.82947341695844
  H   -2.49953865608663     12.00927847154917     14.41210855013087
  H   0.51651408630941     18.05510670527880      8.00314305633942
  H   -3.99067328668396     19.33099866278992     11.61910799666789
  C   2.88941516324672     20.41136439980295     18.77668864093726
  C   3.51288367711935     25.59682019429895      9.78751007495939
  C   3.76406166884507     25.96148748720559     12.15235214211986
  H   3.17505540002720     24.36491539873560     13.45386408505832
  C   3.88298402310374     26.40709654967326     10.82411743868198
  H   3.59938889572884     25.93106413966193      8.76550194679001
  C   4.20864175414983     22.09689348891844     17.67568211124826
  H   3.82155838483582     22.43392653168420     15.59207712432556
  C   3.86447672175101     21.36933341587704     18.82829756422436
  H   2.63902234586630     19.82932155650018     19.64984726630391
  H   4.05797796195921     26.61774571107605     12.95652822840654
  H   4.26779313503638     27.39563573988496     10.63116260533380
  H   5.00478973808748     22.82296666022792     17.73037661985808
  H   4.38841946045904     21.56218756098867     19.75083791137309
  C   -0.95381655309443     26.05207714184914     15.08028174225180
  C   7.33094922133316     19.85639323857297     13.21819168838601
  C   1.25045168615110     25.70971416190518     15.97851595099895
  H   2.26379826716440     23.91185473887085     15.41088279787533
  C   0.08411704724731     26.48519608267667     15.85654102790996
  H   -1.86350927114727     26.62642600903044     15.00117418067767
  C   6.84592668924064     22.19293733021154     13.53649972539812
  H   4.78215287999792     22.77547891429002     13.49432561392965
  C   7.76639293737133     21.13558377989800     13.43130870863327
  H   8.03236380381250     19.04184342028303     13.12616466975904
  H   7.21235374751271     23.19611493474492     13.68926617500144
  H   8.82138953088933     21.34363043238478     13.51242597534635
  H   2.04516384081125     26.05180945446727     16.62289659082988
  H   0.00958970050379     27.41648192290158     16.39472944761071
