# Supplementary material for: Coordination sphere interactions drive isomer selection in heteroleptic Pd(ii) cages with low-symmetry ligands
Source: Chem Sci. 2025 Sep 8;16(38):17939–47. doi: 10.1039/d5sc04881h (PMC12415893; doi:10.1039/d5sc04881h)
Supplement: SC-016-D5SC04881H-s001 [file SC-016-D5SC04881H-s001.zip › GFN2xTB MM/1AB2AB_II.xyz]

138
Coordinates from ORCA-job 1Q2Qsa
  C   4.84157969214346     20.65844726191370     13.50795787690052
  N   3.55416682755441     20.46910487091386     13.11737329395165
  C   3.16666223173314     19.27962027867635     12.71215063925246
  C   4.02070944694314     18.15602044143675     12.67789545274749
  C   5.35178698293840     18.33273222990219     13.01920989307838
  C   5.79510252260828     19.59778231333039     13.43327099540149
  C   3.48692053814068     16.88644407726173     12.36611762918112
  C   3.01935263597488     15.78644077457078     12.18436495473343
  C   2.43155868589507     14.51014053887613     12.04908448840249
  C   1.05916973550401     14.39576899331775     11.81813784928443
  N   0.42511503553328     13.22431568009051     11.79466507904412
  C   1.12766205827152     12.10195230261125     11.95399442230475
  C   2.50380034782959     12.11778607976104     12.13872026076454
  C   3.16938197587507     13.32870108962489     12.20042845349685
  C   3.03267596750282     23.74212749147220     11.11028866808449
  N   2.40304235750867     22.58571252417353     11.44844397600310
  C   1.94393674385321     21.79261278687961     10.50029296991077
  C   2.08357427554670     22.06411114935331      9.12399540939874
  C   2.72655930139247     23.23535032870005      8.75228028730203
  C   3.21148054135445     24.10152885446769      9.73935828390383
  C   1.59600779262497     21.15414034853698      8.16650939124111
  C   1.21721915832494     20.39961021375783      7.30122118540042
  C   0.77838687147541     19.46270797307210      6.34297531106261
  C   0.32259988788281     18.21986207929407      6.77278959292397
  C   -0.09036092232597     17.26682474301756      5.84116192658857
  C   -0.05501547600723     17.56400532137822      4.47584566643889
  C   0.39120858097580     18.80591491177170      4.05735581381255
  C   0.80937118921006     19.75423919019509      4.97468471554512
  C   -0.52070033714564     16.02155694107779      6.33656720575160
  C   -0.85279458894521     14.98101418400999      6.85711803876101
  C   -1.19651632360391     13.82933476017263      7.58253724429832
  C   -1.29078142752752     13.93498510126049      8.97431682415720
  N   -1.56633492413706     12.89679663138463      9.75879675620617
  C   -1.77598658707465     11.69806540738873      9.21275406106386
  C   -1.71999196728484     11.50495509747713      7.83798298921412
  C   -1.42772888954587     12.57122639783112      7.00822724724055
  H   -0.37556323601909     16.82493922572402      3.75861510907950
  H   0.41718017341526     19.03573870106169      3.00396526079530
  H   1.16134429278072     20.71853891551606      4.64290569152109
  H   -1.90084577077234     10.52400307404352      7.42899740861467
  C   0.39285007233056     24.24678043674082     14.19621335134786
  N   0.45189955132803     23.08243250779556     13.50024629521876
  C   -0.61749916781090     22.63656165992445     12.87466153424010
  C   -1.85081594407295     23.32079754533134     12.86700109558410
  C   -1.91378361451225     24.55637495573839     13.49331873832955
  C   -0.79040657308301     25.04483587898197     14.17514944741324
  C   -2.96898508080776     22.70385879989635     12.27447136867784
  C   -3.93468326692806     22.12822264374155     11.82999269828678
  C   -5.02738498121022     21.36228020439815     11.37311374776714
  C   -4.90175282868627     19.97521149786927     11.36813473178352
  C   -5.97706315038194     19.17783519314519     10.97732527180766
  C   -7.17532145918061     19.77434466038165     10.57252041188271
  C   -7.28590968769390     21.15409770059287     10.56505569089049
  C   -6.22802112674140     21.95216420672444     10.96589441777373
  C   -5.81448854156247     17.77996907950688     11.02620161810510
  C   -5.59371327164435     16.59372184041203     11.11775441761611
  C   -5.28778631061216     15.22971789325634     11.25278629950766
  C   -3.95353296353702     14.84478549986123     11.42037060514221
  N   -3.58316165124583     13.57640927463854     11.58448451962033
  C   -4.51076430849589     12.61807242119007     11.58215598360252
  C   -5.85893492643443     12.90792712861771     11.41253784352097
  C   -6.26066244396444     14.21896039388226     11.24593710886994
  H   -8.00534491888741     19.15552524533597     10.26983830683795
  H   -8.21013960388848     21.61280024602157     10.25117668351185
  H   -6.32274919911024     23.02676455322166     10.96860368284827
  C   2.16079190567113     21.27786607919721     16.30533997656769
  N   1.62712262505803     20.99840099322668     15.11570738256593
  C   0.86412127448827     19.91203000348401     14.99314901730344
  C   0.63135440414633     19.02645644380768     16.04797272468497
  C   1.17035061927311     19.34138897322753     17.30198243564461
  C   1.93256372677411     20.48778970004203     17.42357663823797
  C   -0.06157400943995     17.81643930288311     15.82806343502441
  C   -0.57206884399015     16.73513957665327     15.65047527113686
  C   -1.05643806481819     15.43657800791716     15.38137298851075
  C   -1.29285554580174     15.05928014605162     14.04209827840225
  N   -1.58973317061353     13.83045525659867     13.68522207713871
  C   -1.72113370870439     12.86103043666836     14.62878641432968
  C   -1.58777014065217     13.17223568201533     16.01588189364102
  C   -1.23308863492855     14.48358123928309     16.37162481231397
  Pd  -1.60466716583953     13.30780177505523     11.71604829813744
  Pd  2.08416187702341     21.90430205245255     13.33863067690862
  H   -1.22181924024129     15.81238350160667     13.25927117864192
  H   2.36267025365939     20.76527767179261     18.37223827435571
  H   1.43035287779428     20.87781059710932     10.80336609963781
  H   -6.58084011987388     12.10729106551135     11.41324960044873
  H   -0.53835824453690     21.68869347438395     12.33812007354387
  H   -1.08475801851007     14.73667558640490     17.41049549906211
  H   0.99553325667139     18.69388421443447     18.14687981477985
  H   0.40911974075600     19.72494305383746     14.02033499903065
  H   2.85389002887268     23.47798068115242      7.70841456277044
  H   -1.13437547356955     14.90325311898204      9.45411475753805
  H   -1.37233187929724     12.44696880762382      5.93800721536676
  H   0.46218872972901     15.29164451053462     11.64972753969729
  H   4.23474494793578     13.37061464465737     12.36537384233938
  H   -2.82867460938633     25.12869366267739     13.47889153567448
  H   -3.16790433835948     15.60352184117347     11.41778462612775
  H   -7.30091346831834     14.47254508961497     11.11396246454758
  H   3.04131630732646     11.18942252860068     12.24561343080434
  H   2.13077618103969     19.15971177586573     12.39647807537276
  H   6.04292460266202     17.50425774291008     12.98479764340433
  C   -1.98711980440633     11.53521524434707     14.23269598057450
  H   0.29852876923585     17.98785233897247      7.82868798177368
  H   -3.97703263209680     19.51495562658647     11.68796296281301
  C   1.49457464674079     24.66834216576591     14.96491737327270
  C   5.24030398254572     21.91293411389382     14.00205356918969
  C   3.51311700131749     24.60870979122833     12.10838367679994
  H   -4.17233294754437     11.59590585492253     11.71631960379464
  H   0.57598009253493     11.16727618030203     11.92826241524103
  H   2.78889280467131     22.15790258511325     16.37522869432290
  H   -1.99316534105033     10.87692280944165      9.88992581230667
  C   -1.77718692761377     12.13980242479544     16.96179121114664
  C   3.87175673478540     25.31284790280197      9.43106019356916
  C   4.14519042892931     25.77606680779797     11.77446372608043
  H   3.35603460176349     24.33807398567233     13.14887515470538
  C   4.32914176501470     26.12993133009742     10.42629647380407
  H   4.00409484759177     25.57656629181278      8.39342656417400
  C   -2.06026063052472     10.86609259246342     16.54958054137037
  H   -1.69091510411567     12.37420956450655     18.01131360611257
  C   -2.15465687843748     10.55862436348198     15.17990844453446
  H   -2.05564457578138     11.30399349596098     13.15869650842606
  H   4.50690281348910     26.43716035092152     12.54635260841351
  H   4.83156358693449     27.05296193057687     10.18527500663766
  H   -2.20687337888841     10.08170317084384     17.27506271288510
  H   -2.36297582249615      9.54183507925161     14.88470063657694
  C   -0.79076363094199     26.27408465952137     14.87325453538903
  C   7.13048564510511     19.85828921668202     13.81402227649172
  C   1.45270140806926     25.85748630313882     15.64191992525656
  H   2.36837129024404     24.01585870683187     15.02549241957367
  C   0.30843490307495     26.67295655901742     15.58111289629098
  H   -1.68053786202250     26.88328909985461     14.84367722682667
  C   6.54219370588881     22.12768878472927     14.37116685434267
  H   4.48868129455329     22.70169525925331     14.07769020676369
  C   7.49377584003881     21.09744038323117     14.26606273960563
  H   7.85407333535895     19.06105512852402     13.74496349780356
  H   2.29599101212313     26.17875550651166     16.23325327234426
  H   0.30131265707170     27.61092694773899     16.11282451322941
  H   6.85054005925653     23.09136410569541     14.74559807711472
  H   8.51483362401068     21.29196334776363     14.55339235370062
