# Supplementary material for: Coordination sphere interactions drive isomer selection in heteroleptic Pd(ii) cages with low-symmetry ligands
Source: Chem Sci. 2025 Sep 8;16(38):17939–47. doi: 10.1039/d5sc04881h (PMC12415893; doi:10.1039/d5sc04881h)
Supplement: SC-016-D5SC04881H-s001 [file SC-016-D5SC04881H-s001.zip › GFN2xTB MM/1AB2AB_III.xyz]

138
Coordinates from ORCA-job 1Q2Qaa1
  C   4.83538673394103     20.63396086067932     13.37159136056184
  N   3.55682904364621     20.44773525864971     13.04250379385821
  C   3.15812518320956     19.23592254885777     12.65893015852882
  C   4.01059306089357     18.13058845840022     12.62906734697868
  C   5.35591200171694     18.33257761244954     12.96316749731363
  C   5.76475239715891     19.60351186798001     13.32464973978573
  C   3.49108903595408     16.85083128746334     12.33663500997108
  C   3.01027227189643     15.75524698237146     12.16296485217699
  C   2.44236270377654     14.46475854629353     12.08510460274084
  C   1.06485590300757     14.31682269647230     11.81410794468456
  N   0.43372685486043     13.16565037925861     11.89568964076649
  C   1.12371880826731     12.04391094183051     12.23347347867820
  C   2.53970735609935     12.08167709274142     12.41682898238382
  C   3.18491000353678     13.32525893755636     12.35019831768685
  C   3.42043980865932     23.58183294321027     11.16524484244266
  N   2.57898211911988     22.57879444363606     11.41888909277649
  C   2.04934666922292     21.90175494855791     10.40086334159663
  C   2.34464320561777     22.18859893886017      9.06416154534347
  C   3.20739228189308     23.26295819268602      8.80167519092462
  C   3.74317357756790     23.95805217803114      9.86750874820605
  C   1.80975168461769     21.37764546389968      8.04981226492437
  C   1.38585530217045     20.62814399649882      7.19987167178812
  C   0.90447909916583     19.67746806333419      6.27942841357511
  C   0.45653644741143     18.45344911483101      6.77421645947011
  C   0.00766721287493     17.46902606125496      5.89701976168387
  C   -0.00608265534753     17.71853773358388      4.52102051170543
  C   0.43007352429704     18.94058807550508      4.03860493491972
  C   0.88916117100457     19.92000521853605      4.90222114948511
  C   -0.40962172022425     16.23412921637943      6.43412264790855
  C   -0.73268068101418     15.19674462150413      6.96394115177882
  C   -1.09490074946867     13.99980922291491      7.60962492383292
  C   -1.19306706229591     13.98845163375259      9.01637448680074
  N   -1.50639322913819     12.91473810762079      9.71072194280882
  C   -1.77569020232475     11.74792957383287      9.07022584212739
  C   -1.70076586239938     11.66709925376879      7.64665559425399
  C   -1.35065650977944     12.81901778737016      6.92871441774887
  H   -0.35601152756307     16.95536545682394      3.84367222345176
  H   0.41738512665414     19.12968689122484      2.97690435758807
  H   1.23470491986738     20.86864159459797      4.52246794368263
  C   0.53280845377234     24.37868478380013     13.62361767307738
  N   0.48009433591730     23.06784174255538     13.27256832225642
  C   -0.66146508907876     22.53535457712504     12.88994428713425
  C   -1.87353111423925     23.25466364345523     12.84033538605593
  C   -1.85353556239153     24.59191891195393     13.20712341840231
  C   -0.64623418223501     25.18362148806697     13.60376688447052
  C   -3.04362629025279     22.58583070840831     12.43501073467318
  C   -4.03610401933561     21.98598519559393     12.09385139803424
  C   -5.15061052908779     21.20698544373368     11.72156607085543
  C   -4.99206074090040     19.82588036576949     11.63517794911764
  C   -6.07734643843468     19.01859837930756     11.29727785064853
  C   -7.32172357023111     19.59913470236793     11.03218389086977
  C   -7.46741602126910     20.97344826989197     11.10885231241548
  C   -6.39743423433293     21.78113611416509     11.45404893637367
  C   -5.87993057641683     17.62496745396751     11.25903438617969
  C   -5.63508373019149     16.44023183869491     11.27582065364874
  C   -5.32261446124926     15.07376513928954     11.36353291441702
  C   -3.98215736580118     14.67614228119209     11.39951902808023
  N   -3.60945659936867     13.40649284005093     11.55523521216612
  C   -4.54511196867441     12.46359791997912     11.67317343251739
  C   -5.90024220344573     12.76387782170688     11.61487678291275
  C   -6.30310550332937     14.07528589254744     11.45956181196386
  H   -8.15920240955805     18.97213467875839     10.76946209557800
  H   -8.42728477931654     21.41983803634713     10.90264539783493
  H   -6.51743205260475     22.85117731134519     11.51959815341412
  C   1.97207299993638     21.23356888702114     16.16765852557844
  N   1.48618449314689     20.88273684655304     14.94726601279824
  C   0.71535246674206     19.82280680756727     14.83530252141515
  C   0.37361411703555     18.99577505153065     15.92710814645031
  C   0.78541099054060     19.37783904529781     17.19374102860808
  C   1.58725502472872     20.51890185593624     17.34290316534145
  C   -0.29918927369097     17.77477791455906     15.70072327470610
  C   -0.74067738666922     16.66092347590110     15.53873858820245
  C   -1.24491482085971     15.36497373290030     15.29564889543261
  C   -1.37464090995439     14.90640095231260     13.98317811449666
  N   -1.72637224107414     13.65696427783332     13.68404754602386
  C   -2.01278514100706     12.81100648024418     14.67413260134430
  C   -1.95758395497860     13.19340919334191     16.00765904155440
  C   -1.55712968222673     14.47682562438230     16.33286310597139
  Pd  -1.61563607472171     13.16857934674496     11.70418209663005
  Pd  2.07343771418710     21.83922844392007     13.22220532963965
  H   -1.18056560850915     15.58585849692556     13.15416015988312
  C   2.87798351538075     22.30382421622954     16.27809330066520
  H   1.35772949795370     21.09018565885867     10.63747592214758
  H   -6.62555333815780     11.97091092575667     11.69955978808542
  H   -0.66095937998152     21.48403868242974     12.59558547247454
  H   -1.48173432558867     14.79310096509073     17.36151323336826
  H   0.51535631222937     18.79200019374610     18.05917994178384
  H   0.33109548478820     19.57426185679983     13.84674123995533
  H   3.44804161207327     23.52540480932583      7.78340640219513
  H   4.41591750310363     24.78439662635970      9.70436638180252
  H   -1.00405916779433     14.91343915053333      9.56468147714841
  H   -1.28450816938450     12.78582281069058      5.85200872426338
  H   0.48808770459986     15.19551038252029     11.52795609314412
  H   4.24738508545924     13.39121154155366     12.52896889256835
  H   -2.76052040296591     25.17643743069344     13.18478727696278
  H   -3.19485674613171     15.42643217089594     11.29853987959431
  H   -7.34820569004547     14.33975852889982     11.42115653203824
  C   0.43725621495048     10.83063186694260     12.42106587212404
  H   2.11631189389039     19.12046437631184     12.36208795002031
  H   6.05210068178050     17.50882045788505     12.93978914252149
  H   -2.21227350686602     12.48526608462813     16.77953444172305
  H   6.79352152228195     19.79716753465536     13.58206250719892
  H   -2.29846398643236     11.80253371214081     14.39356413694747
  H   0.47228884052149     18.26295771754353      7.83852788231587
  H   -4.03056276318586     19.37777331636146     11.84497726714847
  C   1.75887912942492     24.95955835080409     13.99964238138355
  C   -2.14474062983684     10.60712815887737      9.80792907323541
  H   5.12542061309525     21.63432926584376     13.67571922881676
  H   3.85009934195504     24.10187693272260     12.01336325549011
  H   -4.21202406873927     11.44245177589926     11.81695994195102
  C   2.07040344344868     20.96016511951482     18.59524616114573
  C   2.91842786743447     22.03072862729918     18.67352255630928
  H   1.76367083792333     20.43165069925682     19.48434958680168
  C   3.33917612880149     22.69521935671235     17.50754563847232
  H   3.20870371178430     22.80200085601910     15.36266842642288
  H   3.28309557529632     22.36554847717534     19.63157225706525
  H   4.03204262665048     23.51777458019586     17.59300733907083
  C   -1.98687000602957     10.43116507114438      7.02266052807769
  C   -2.41862720847930      9.42782921020906      9.16885321221124
  H   -2.21518244978911     10.68907644132028     10.89544410660223
  C   -2.33505212055192      9.33921299546236      7.76756796283670
  H   -1.92656669208365     10.37052884952738      5.94730552194783
  H   -2.70375796035538      8.55428590507389      9.73419832044626
  H   -2.55315549117373      8.39973807468558      7.28547040842589
  C   3.22000122138793     10.87767939838561     12.70669810119868
  C   1.12738423556076      9.68446217498194     12.71674731203433
  H   -0.65292513395073     10.83099315414563     12.33656494883712
  C   2.52802742875324      9.70540799782846     12.84233008893600
  H   4.29192643888226     10.90389999404247     12.82591251661928
  H   3.05139826272059      8.78831168038329     13.06129670550737
  H   0.60158318576180      8.75292411087318     12.85738105795272
  C   -0.54490244498348     26.54252819322502     13.98030975829981
  C   1.81950005146028     26.28038372071428     14.35435315392657
  H   2.65606586447039     24.33564025951150     13.99207723143151
  C   0.65899544525221     27.07518455152049     14.34826408567240
  H   -1.43710931605798     27.14877679109298     13.96813468913390
  H   2.75950641181979     26.72610150875168     14.64029455975250
  H   0.72973793854510     28.11259252368248     14.63350080167422
