# Supplementary material for: Coordination sphere interactions drive isomer selection in heteroleptic Pd(ii) cages with low-symmetry ligands
Source: Chem Sci. 2025 Sep 8;16(38):17939–47. doi: 10.1039/d5sc04881h (PMC12415893; doi:10.1039/d5sc04881h)
Supplement: SC-016-D5SC04881H-s001 [file SC-016-D5SC04881H-s001.zip › GFN2xTB MM/1AB2AB_IV.xyz]

138
Coordinates from ORCA-job 1Q2Qas
  C   4.83630797178009     20.51080537468711     13.68708664943656
  N   3.56864116722613     20.33745117415248     13.23027927567169
  C   3.18920723364452     19.15625910135724     12.79620355366161
  C   4.02154629628959     18.01653792101797     12.82357887756631
  C   5.32356427643882     18.16510700181828     13.27232918016495
  C   5.76550414574805     19.42650854536136     13.70020377384541
  C   3.48676052016896     16.76250053445761     12.45680865357359
  C   3.01824703274982     15.67590540811832     12.20984217865077
  C   2.42234450974081     14.41203511290190     12.01035063619071
  C   1.05818707718010     14.32144423986760     11.72545968410224
  N   0.41198501073095     13.15900351124552     11.64439755017640
  C   1.09940486041998     12.02486243573487     11.79167223554028
  C   2.46814500313851     12.01899606358345     12.02483552148385
  C   3.14326791335413     13.21929734624811     12.15125681992802
  C   3.53134824906323     23.40377182127270     11.18827708632194
  N   2.65750720674579     22.44594245740169     11.49972448747822
  C   2.05476048479658     21.77587012965527     10.51707072492482
  C   2.30257478481803     22.02735890732911      9.16383780730174
  C   3.20306573438728     23.05473455200817      8.84404161565800
  C   3.81686369191985     23.74102269976348      9.87164300294756
  C   1.69000332687967     21.24635561658819      8.16908683938684
  C   1.21387485420473     20.56591713644797      7.28892892404644
  C   0.67397878847621     19.69690131061104      6.32053839668034
  C   0.21672332357506     18.44518321210316      6.72799115636356
  C   -0.27964034190402     17.54313855170446      5.78837692140710
  C   -0.33504399079046     17.90414424437235      4.43921368163176
  C   0.10789791176223     19.15512268285846      4.04426014805965
  C   0.61635841174721     20.05127987587385      4.96830354151890
  C   -0.69194774934305     16.27739346556631      6.25252294337989
  C   -0.99787535010762     15.21072739805749      6.73247003943747
  C   -1.28748598658562     14.01302138884265      7.41203557800698
  C   -1.35415077631769     14.06601879041077      8.82068031216227
  N   -1.55437133981969     13.00401619663886      9.56814266085525
  C   -1.71446896325824     11.78309698838005      8.99932740171839
  C   -1.69826514711830     11.64072666898223      7.57982873768095
  C   -1.47896790275081     12.78497057947185      6.79638148854962
  H   -0.72154188404427     17.20506995608715      3.71432132082938
  H   0.06301494849483     19.43195384653755      3.00287094331129
  H   0.96867900003216     21.02138754417527      4.65457816286681
  C   0.64219729114005     24.41481390613908     13.57776361502764
  N   0.56490932480720     23.08296927971955     13.32130972957944
  C   -0.59293959951705     22.54360675010707     13.00171086279644
  C   -1.79643130285657     23.27542771604720     12.92897073978721
  C   -1.75107469332462     24.63348752846612     13.20497149239354
  C   -0.52685890962798     25.23296002218033     13.53145802989553
  C   -2.98532598915478     22.60227372350090     12.59114302837969
  C   -3.99970698986818     22.01075260405450     12.30400296223789
  C   -5.14044193311577     21.24658043147195     11.98402994374039
  C   -5.00198961300204     19.86651512266775     11.85822777891532
  C   -6.11269929230405     19.07773003789996     11.56062682786175
  C   -7.36410888339812     19.67554044035917     11.38107462561966
  C   -7.49130404451318     21.04872814372028     11.50016373171027
  C   -6.39479066389872     21.83806502080806     11.80151615968708
  C   -5.92813615065334     17.68512231070591     11.46595190988652
  C   -5.68605664688034     16.50063906152509     11.41816057241388
  C   -5.35230772877759     15.13662681081540     11.40372028776487
  C   -4.00381870688106     14.76575869459505     11.41331030143076
  N   -3.60461638062454     13.49588479513235     11.45540308200804
  C   -4.51788546397232     12.52384600614726     11.47558272552772
  C   -5.87922487662691     12.80031951252566     11.44442490905277
  C   -6.31033394596343     14.11196764266498     11.41056356325022
  H   -8.22132382329787     19.06278999898783     11.15040508529064
  H   -8.45669518529391     21.50867790450801     11.36022106458418
  H   -6.49975933851513     22.90734194114446     11.89827912090995
  C   1.79160602339741     21.30756024294932     16.33137969616249
  N   1.45474681735168     20.90884745044015     15.07578258248523
  C   0.78066887382790     19.79045621303244     14.91163314904824
  C   0.42036561709415     18.93623526069435     15.97588151501167
  C   0.74130538062127     19.32374023331326     17.26656609706919
  C   1.42291134943538     20.53129422190121     17.47309396283551
  C   -0.19283769572684     17.69303120941959     15.70751747370301
  C   -0.65330755019447     16.59443445629723     15.50146174019432
  C   -1.11004179565419     15.28900749794339     15.21915861154199
  C   -1.33061862712304     14.90389037097624     13.89570546440767
  N   -1.65254066187403     13.65867571797812     13.54819060274495
  C   -1.81820932563957     12.74135624771648     14.50180455517162
  C   -1.66918214548118     13.04687266742580     15.84825168126653
  C   -1.29919757063532     14.32698181407888     16.21995976366130
  Pd  -1.62052581450060     13.24894109821071     11.54563802929507
  Pd  2.13136583339197     21.80378437529948     13.34034634743010
  H   -1.24047170397743     15.63996027711294     13.09762125005801
  C   2.50457656562486     22.50418129795758     16.51842203553139
  H   1.33710405743307     21.00208849167623     10.79804021188928
  H   -6.58803570497481     11.98812453154587     11.45317735983814
  H   -0.61552419458169     21.47439744080232     12.78347084481815
  H   -1.15418049172621     14.58523172018045     17.25733820011409
  H   0.47661678168638     18.70257875381089     18.10876683855133
  H   0.49063095960930     19.51344774751052     13.89820426062991
  H   3.40919243932689     23.28792951499121      7.81122982100585
  H   4.51986904476411     24.53152089866489      9.66489111067185
  H   -1.23328177268282     15.02690323352934      9.32384231505113
  H   -1.44999091565037     12.70417170135454      5.72050607154014
  H   0.47977832730736     15.22909418068098     11.55838399527410
  H   4.20191028738271     13.24476524073795     12.35740918016542
  H   -2.65079121778128     25.22819080268737     13.16542681284948
  H   -3.23191815065865     15.53755558197426     11.38488869434431
  H   -7.36110054482319     14.35573968864507     11.39472914164648
  H   2.99155653995579     11.08134015530310     12.12001529462714
  H   2.18097834106806     19.06003627513858     12.39553723776496
  H   5.99568566867702     17.32090302341834     13.29984935853723
  H   -1.82939109099507     12.28349381663665     16.59243328292483
  H   -2.08157075472404     11.73874677260722     14.17855986874125
  H   0.26500159345339     18.16611310587526      7.77158029957900
  H   -4.03469740273261     19.40469986568083     12.00089980665840
  C   1.88266770348901     25.00654498964009     13.88269359283123
  C   -1.89300499266046     10.65101159953076      9.82052479530625
  C   5.24452276372156     21.77714560809398     14.14315573230613
  H   4.02319807357487     23.92214967831134     12.00146110336900
  H   -4.15796761380209     11.50143337728793     11.51512487054089
  H   0.54296259814476     11.09612825561533     11.71618444017072
  C   1.77761222701702     20.99762206085801     18.75863252760444
  C   -1.88841425991524     10.35017228587945      7.03458794626456
  C   2.83303554081069     22.92673793334049     17.77969106627865
  H   2.76716210539067     23.09147819309990     15.64123207260689
  C   2.46670938423149     22.16993129645934     18.90639595264265
  H   1.49214682496229     20.41176466396422     19.61843119822222
  C   -2.06865844951895      9.41695078732193      9.25306071238997
  H   -1.88159550305049     10.78273598796501     10.91463360107525
  C   -2.07130635235687      9.26997724294632      7.85320784482105
  H   -1.88270941120848     10.23530016006974      5.96201302284051
  H   3.37290350735524     23.85021394883678     17.91949979644819
  H   2.73224993790688     22.52359571472595     19.88990904015490
  H   -2.20580624595218      8.54386221102729      9.87209404138292
  H   -2.21558292043108      8.28857519414534      7.43032021241446
  C   7.07937945248875     19.66465293207015     14.16180319406083
  C   -0.40165542923411     26.61281631285251     13.81230641224536
  C   1.96732377471989     26.34752601272842     14.14492608064480
  H   2.77335735431269     24.37569279245110     13.89308434762478
  C   0.81632092505207     27.15476671686543     14.11400990443645
  H   -1.28763612342941     27.22739373347686     13.78033835624353
  H   2.91954957253104     26.79903058109175     14.37611823242223
  C   6.52630221802162     21.97125568323249     14.58633488750983
  H   4.51896932292120     22.59384900808097     14.12459562810833
  C   7.44853118697810     20.90960673890957     14.59256708002722
  H   7.78350204573052     18.84727286371210     14.16604428494372
  H   8.45357770948048     21.08690166370625     14.94097502299331
  H   6.84297924605316     22.94324229765430     14.93130295537895
  H   0.90531770004079     28.20806308026407     14.32647481658005
