# Supplementary material for: Coordination sphere interactions drive isomer selection in heteroleptic Pd(ii) cages with low-symmetry ligands
Source: Chem Sci. 2025 Sep 8;16(38):17939–47. doi: 10.1039/d5sc04881h (PMC12415893; doi:10.1039/d5sc04881h)
Supplement: SC-016-D5SC04881H-s001 [file SC-016-D5SC04881H-s001.zip › GFN2xTB MM/1AB2AB_V.xyz]

138
Coordinates from ORCA-job 1Q2Qss2
  C   4.85499408154208     20.45938410623699     13.54340607030986
  N   3.56893211447818     20.26041953470331     13.15196123655185
  C   3.18232815461455     19.06554737441488     12.76342103040629
  C   4.02720862075358     17.93528566328129     12.77862019695352
  C   5.34678031347483     18.10822697397416     13.16354658471759
  C   5.79505569708875     19.38396296650535     13.53922346274511
  C   3.48979107088092     16.66718024732071     12.46759048711774
  C   3.01826967540753     15.57141553521736     12.27230221468625
  C   2.42725639160458     14.29688688544688     12.13401237395189
  C   1.06418216265900     14.18500910103546     11.85229303666077
  N   0.42334771818330     13.01639725353215     11.82564631799778
  C   1.11706643223528     11.89647570286903     12.03289996233698
  C   2.48558986647556     11.90857095641172     12.26719669354506
  C   3.15497988027579     13.11657722271545     12.33280651395956
  C   3.30954455501993     23.60145052371304     11.31101076941234
  N   2.62010514907809     22.48277750439381     11.53893930417302
  C   2.09761701374895     21.81905635309559     10.50979911294229
  C   2.24542652684778     22.23701303301177      9.18309649528320
  C   2.97306478997582     23.41279831208718      8.94746840805915
  C   3.50445368347323     24.09225752885860     10.02621729522472
  C   1.67413539705726     21.46725634914503      8.15687459597765
  C   1.17523402777955     20.76804600502936      7.30463237226844
  C   0.59289325737910     19.87543165872282      6.38452926705946
  C   0.14437141169977     18.64412948031638      6.86135599405418
  C   -0.41309686208290     17.71714415184484      5.98396328533133
  C   -0.53507406933167     18.03186313594046      4.62684862651512
  C   -0.09748933976381     19.26071022805263      4.16310290682122
  C   0.46894394221755     20.18300900842009      5.02593865602966
  C   -0.81166337338137     16.46670415353827      6.49979967344909
  C   -1.09754365151817     15.40697134513035      7.00637442407342
  C   -1.35058580448823     14.17143588663551      7.63158775036725
  C   -1.39060657333004     14.11713306081436      9.04049555223940
  N   -1.53103827039077     12.99569122193271      9.71525026476621
  C   -1.63040209861165     11.81405845312459      9.05420325990870
  C   -1.66572000599320     11.78141590750481      7.62753219246710
  C   -1.52448775793214     12.98855705237859      6.92864105824888
  H   -0.96816131115991     17.31304519435808      3.94902668115728
  H   -0.19315450182917     19.49970714635514      3.11578619851706
  H   0.81646079440344     21.13612803406919      4.65943724478419
  C   -1.67774854634555     10.60679146934532      9.77626103646727
  C   0.67711218550130     24.30319108031983     13.74192969157460
  N   0.61233534697722     23.01733799497589     13.39377506363091
  C   -0.53926775464450     22.52150334753311     12.94597235790023
  C   -1.70241505392113     23.28979461818257     12.82934846345548
  C   -1.63073629201866     24.64097670890914     13.19889668024399
  C   -0.42751662575049     25.14111176665943     13.65701809461840
  C   -2.87834800014588     22.68158437892894     12.36110600421347
  C   -3.87179619825370     22.11422328960569     11.96704717803645
  C   -4.97889730362510     21.36050850827639     11.53266117180349
  C   -4.84244596113682     19.97408787982879     11.47109116072576
  C   -5.91847430284943     19.18381046835314     11.07418256542151
  C   -7.13054526324758     19.78675014218146     10.72355562910610
  C   -7.25470928145050     21.16458753704528     10.77675098787015
  C   -6.19426030516465     21.95670594056074     11.18172764044319
  C   -5.75105298590375     17.78365828395669     11.06997187042978
  C   -5.53915471730480     16.59466571099593     11.12241182613656
  C   -5.27173953158895     15.21978165667430     11.26233043371869
  C   -3.93266911727734     14.79700008739883     11.39525421506844
  N   -3.59031628244305     13.54612789953934     11.62054220828793
  C   -4.54872746559736     12.59346877994412     11.75094218645806
  C   -5.92607902606708     12.91951374117943     11.56541182574659
  C   -6.26785355971283     14.25623609605871     11.31663926722542
  H   -7.96259365935024     19.17320050830682     10.41540065670550
  H   -8.19110707312132     21.62589047652494     10.50563582975217
  H   -6.29757291770999     23.02932739122937     11.23004009651221
  C   1.89042580871481     21.25308003224289     16.28345411542450
  N   1.51034195987297     20.80878209692878     15.05660339454780
  C   0.82451705498427     19.69231657662732     14.95011985016179
  C   0.49570628534786     18.87742335564747     16.05442246408925
  C   0.86026888277516     19.30917209767726     17.31937378802461
  C   1.55353349806855     20.52092768112758     17.46268973685107
  C   -0.12923393076309     17.63087390794216     15.83252781380482
  C   -0.59876358339786     16.53829962974474     15.61568365041776
  C   -1.06192517911897     15.22980743417255     15.35817142359297
  C   -1.30846226107333     14.82019777321067     14.04625969324017
  N   -1.63397165790447     13.56737891634569     13.72740158239237
  C   -1.77479314821302     12.66992473056248     14.70364074955205
  C   -1.60126206667934     13.00072604592393     16.04097428454692
  C   -1.22881084434985     14.28789325757390     16.38161177126563
  Pd  -1.61596778035953     13.16478882351857     11.71973560035672
  Pd  2.14158037714166     21.71448236430960     13.33375797623667
  H   -1.23760163305636     15.54300349508132     13.23364036693393
  C   2.61437241273203     22.45441987194544     16.39701886855288
  H   1.53084952669998     20.91185869471699     10.72863488253468
  C   -4.18838542660796     11.27658712100900     12.09308392992351
  H   -0.55880692707222     21.46786239979010     12.66031656675136
  H   -1.06422604372066     14.56766006157794     17.41040839061295
  H   0.61990597315416     18.72027466677893     18.19156988136657
  H   0.49920042868332     19.38775266864890     13.95631904805265
  H   3.10870145029500     23.77057532365985      7.93884430264981
  H   4.06838853125930     24.99953769474480      9.88172920328543
  H   -1.29576547742258     15.04565937516619      9.60684683870895
  H   -1.53005818435572     12.99219163677369      5.84938468795602
  H   0.48223330591306     15.08201817333714     11.64119835808742
  H   4.21355657401525     13.15785093944123     12.53652742815832
  H   -2.50480879501708     25.26854518143563     13.12224005087605
  H   -0.33640732916896     26.17488126916390     13.94870480480503
  H   -3.13519757863397     15.53822542989085     11.31444033421865
  H   -7.30272927358150     14.53502603494625     11.18960466110488
  H   3.01280488751540     10.97911602476626     12.40954315238823
  H   0.56793999194052     10.96193813260985     12.00722825880614
  C   5.27089116912143     21.74179797299502     13.94660929662072
  H   2.15655142894911     18.95076925468059     12.41557018706221
  H   6.02857374072142     17.27149276524398     13.18070783261460
  H   -1.74444964595542     12.25008656174620     16.80132960217126
  H   -2.03781988933019     11.65906814755291     14.41283769630795
  H   0.24484102073547     18.40275814422736      7.91059312094871
  H   -3.90508777739914     19.51137656998199     11.74767887803440
  H   3.71511439493500     24.12196117138112     12.17192687160824
  H   1.63214233582916     24.67731625052647     14.09483139978776
  C   1.95069305650589     21.03527576150218     18.71724604546664
  C   -1.81025172992575     10.53103943095145      6.98415057984922
  C   2.98449147228483     22.92174880205442     17.63087992042689
  H   2.85824241582466     23.00708218238318     15.48479542475565
  C   2.64884733772903     22.20923158403031     18.79602216103655
  H   1.69116453253787     20.48603133882384     19.60881655744539
  C   -1.80512549559519      9.41308385940778      9.11821065837109
  H   -1.58933000721137     10.64796318531823     10.86550536739424
  C   -1.88631663937983      9.37769641872211      7.71423898086298
  H   -1.84897823825169     10.50687518802968      5.90634783272375
  H   3.53371522673593     23.84601967580864     17.72135219932914
  H   2.94678310508111     22.59949342359043     19.75620105283343
  H   -1.83851101251127      8.48654130982638      9.66980855733284
  H   -1.99518206009437      8.42704192283637      7.21716617361616
  C   7.12649162486099     19.64552486800317     13.93298885245522
  C   -6.88478315046373     11.88608190531278     11.67180402832272
  C   6.57051703181178     21.95772631392915     14.32358827611110
  H   4.54039769799422     22.55620538183044     13.93664436465691
  C   7.50241088690563     20.90443781515133     14.31461458471923
  H   7.83859788989480     18.83511636721278     13.92444091788162
  C   -5.14612768090333     10.30421542324422     12.19989047655860
  H   -3.13477341439421     11.05972528286266     12.29017133407991
  C   -6.50061968642500     10.60915324460420     11.97325979864887
  H   -7.92471093460718     12.12940819903557     11.51989580038910
  H   6.89387199807827     22.94148440022485     14.62651365268551
  H   8.52079442317065     21.09969952149857     14.61089088201999
  H   -4.87221866181237      9.29497321630380     12.46496541733521
  H   -7.23707601045327      9.82573220547382     12.05422159463483
