# Supplementary material for: Coordination sphere interactions drive isomer selection in heteroleptic Pd(ii) cages with low-symmetry ligands
Source: Chem Sci. 2025 Sep 8;16(38):17939–47. doi: 10.1039/d5sc04881h (PMC12415893; doi:10.1039/d5sc04881h)
Supplement: SC-016-D5SC04881H-s001 [file SC-016-D5SC04881H-s001.zip › GFN2xTB MM/1AB2AB_VI.xyz]

138
Coordinates from ORCA-job 1Q2Qaa2
  C   4.78289126625994     20.48823828877303     13.69733165221489
  N   3.53504767701209     20.32012078098458     13.25777030768533
  C   3.16000501495120     19.11821936004817     12.82238946813141
  C   4.00283641485546     18.00502617834509     12.84766679692514
  C   5.31709343789292     18.18868123907437     13.29583132361187
  C   5.70432976831753     19.44974161727402     13.71087797414681
  C   3.50247237553074     16.73474753500604     12.48886058002719
  C   3.04011495899854     15.64261443892192     12.25487619053246
  C   2.46156298759435     14.36794464583686     12.07033379347488
  C   1.07840382520805     14.27260634920142     11.80536204591812
  N   0.43248356247090     13.12884787345605     11.75035315210413
  C   1.11112953779479     11.96325520688262     11.91426828290953
  C   2.52479605562883     11.96045421249418     12.11632382302072
  C   3.18618963973690     13.19503656582501     12.20716170055027
  C   3.40868781276843     23.50959704605386     11.41818227151306
  N   2.58981876105554     22.43923708190515     11.57460928878263
  C   2.08527271952935     21.83298197042033     10.52158626748930
  C   2.35560332697408     22.23696374607261      9.19699705750569
  C   3.16079941315234     23.34998657706669      9.00556784827389
  C   3.70458787340756     24.01250563639439     10.11607915205031
  C   1.81890800089526     21.47128885242519      8.14528646566152
  C   1.37044903703240     20.75218555439836      7.28316956318959
  C   0.85259434829946     19.83286495304316      6.34810052331535
  C   0.38741943607001     18.60862633658941      6.82344253023071
  C   -0.10292500584669     17.65447882249100      5.93324176890046
  C   -0.13914342516994     17.93479934798196      4.56330178702005
  C   0.31510848232302     19.15771919885136      4.10077387057338
  C   0.81333538559018     20.10640497120296      4.97744964842703
  C   -0.53480892969578     16.41855933436368      6.45203833487596
  C   -0.86095920551902     15.37558990117793      6.97157804338732
  C   -1.21262918980656     14.16779182390967      7.59646756712242
  C   -1.28079505553143     14.10508203598278      8.99203923625110
  N   -1.57448808674580     12.98626301889534      9.65199224819656
  C   -1.82907263291757     11.87217391002948      8.96411513766152
  C   -1.79663516093954     11.84525391577241      7.57566702663952
  C   -1.48582459670424     12.99491970140714      6.87707222996740
  H   -0.52025642348579     17.19565274922843      3.87628976306054
  H   0.28552364794018     19.37207274898322      3.04421698017812
  H   1.17274004588756     21.05547976250368      4.61171921047018
  H   -2.01238383068665     10.92612073911394      7.05544601851716
  C   0.51900607454094     24.23402711527448     13.76855240843194
  N   0.49950134060970     22.95335982784909     13.39605053437980
  C   -0.64050996202506     22.42027006040858     12.96042368768447
  C   -1.83619061180857     23.14199634134382     12.88481342053367
  C   -1.80986584249710     24.48966465292664     13.27322314253069
  C   -0.61842437375798     25.02963523967416     13.71509372787128
  C   -3.00757869678522     22.50206831702261     12.44740900372071
  C   -4.01322455929734     21.93126531995322     12.09110295913289
  C   -5.13954158309144     21.18210433891618     11.69957119988345
  C   -5.01403990434750     19.79615074451237     11.61707239389253
  C   -6.11199243255572     19.01571306429136     11.26130526434198
  C   -7.33606604642858     19.62781967402128     10.97512180619326
  C   -7.45008040041064     21.00561488839371     11.04959846589899
  C   -6.36724980702278     21.78773858575711     11.41227799412589
  C   -5.94401220573370     17.61637049281729     11.22352098514939
  C   -5.72045246865498     16.42838572437482     11.23725359598429
  C   -5.39207379516791     15.06182097638445     11.30900663364768
  C   -4.02936954799354     14.70800475559212     11.40181937713233
  N   -3.61732090178961     13.46608546585304     11.53875448678102
  C   -4.51615845962815     12.45127021910437     11.59216966155616
  C   -5.91322870634364     12.71215085880112     11.46512738171422
  C   -6.33331376119450     14.04320287058142     11.32435575979392
  H   -8.18468073945181     19.02184179688130     10.69887676178766
  H   -8.39553584660510     21.47467939350930     10.82772453225845
  H   -6.46209422114655     22.86036358808008     11.47590965846007
  C   1.80880515210169     21.21175364141796     16.33210808472842
  N   1.41816444740920     20.78572451253324     15.10243387157046
  C   0.72648112228423     19.67376260311103     14.98702962700035
  C   0.39007157663603     18.85436038113963     16.08614334093041
  C   0.74491150560490     19.28052374903459     17.35569709001334
  C   1.45279607620251     20.48296727661501     17.50742128438425
  C   -0.22828412385908     17.60736538028738     15.84944757894579
  C   -0.68290794329239     16.52022316756766     15.57961613144321
  C   -1.13510313620077     15.21320083282105     15.29691151917675
  C   -1.34443902548478     14.82116573375842     13.97316156630284
  N   -1.65606609203637     13.57259064513315     13.62830010877851
  C   -1.82312222481558     12.66014425008712     14.58636551526270
  C   -1.68577664213363     12.97281683843968     15.93224483089930
  C   -1.32540734203502     14.25584139523463     16.30152385277078
  Pd  -1.62624966342615     13.18106878691917     11.64118095525319
  Pd  2.06403284519838     21.70889131964028     13.37665310576544
  H   -1.25270386390785     15.55449713830424     13.17225544612337
  C   2.57378857527343     22.38671658342404     16.44943911856965
  H   1.42845587785931     20.97770935973366     10.69165197905575
  C   -4.06677862492410     11.12991474701480     11.78038534205135
  H   -0.62328033859313     21.37310053355597     12.65243363054942
  H   -1.18851812422406     14.52075844964184     17.33825627377725
  H   0.49226430520086     18.69153969895876     18.22433286010667
  H   0.40432215066869     19.37554665763324     13.99026296596056
  H   3.37804175361035     23.70037457658678      8.00815623870062
  H   -1.08839355641632     15.00365173601752      9.58137851921622
  H   -1.44911703384977     13.00292955322026      5.79898545937823
  H   0.50975005376778     15.18679509454307     11.64069591416128
  H   4.24898323393698     13.22399233648382     12.39385932979020
  H   -2.70993771753743     25.08229119631667     13.22484913052311
  H   -0.56159464383469     26.06160631483322     14.02134503933316
  H   -3.27340663463683     15.49453067132768     11.35991269859532
  H   -7.38475993440708     14.27136841631239     11.23950544543731
  C   0.41217077469862     10.74254364472843     11.88415685361380
  H   2.14685312263133     19.01884440493530     12.43355120742764
  H   6.00565359527507     17.35847561475105     13.31724084860276
  H   -1.84736525503730     12.21146293699401     16.67812634539248
  H   6.70946103958964     19.62977565215714     14.05641920708938
  H   -2.07865450939899     11.65392099506846     14.27169380398255
  H   0.42001905603613     18.39245569431642      7.88243301242705
  H   -4.06712961895634     19.32559424601635     11.84332102759775
  C   3.97591463776627     24.12598043491986     12.55033710128279
  H   1.46283656123870     24.64106785779285     14.11315870688033
  H   -2.07059560575960     10.97897652477237      9.52900448940846
  H   5.05594085537564     21.47956185423345     14.04300589491726
  C   1.85539447777516     20.98655168625021     18.76462553305870
  C   4.54555227319059     25.14371881241741     10.00688988295017
  C   2.95216599398656     22.84213344369672     17.68518353189190
  H   2.84892769636226     22.92296001696527     15.53518681026850
  C   2.58433740595902     22.14144046734640     18.84802268123165
  H   1.57869040524649     20.44256307725905     19.65424217914760
  C   4.79117343472658     25.21624222955116     12.40432704232984
  H   3.75712120139318     23.70464675747699     13.53906485057511
  C   5.07065362073822     25.73044541107716     11.12472789358828
  H   4.76684182923307     25.52998931758781      9.02431102957162
  H   5.22965574483975     25.69152722581389     13.26802098873847
  H   5.71176902244352     26.59268483173046     11.03431491447993
  H   3.53475333934586     23.74538395595558     17.77944216529061
  H   2.88726203487358     22.52313383145707     19.81006512380741
  C   3.18784003334755     10.71974869343881     12.24747804947861
  C   -6.80810754040379     11.61836749994246     11.50505991233544
  C   2.48317976235101      9.54801950950793     12.19654498957789
  H   4.25722421395135     10.71524057281947     12.38995282556416
  C   1.08758600508375      9.55821431869453     12.02140328692860
  H   -0.67349693925280     10.76683257603043     11.74316911637981
  C   -4.96444461131962     10.09686385674382     11.82029062640622
  H   -2.99079059752237     10.95688176670859     11.90417182508295
  C   -6.34195946306153     10.34419517688524     11.67469143044613
  H   -7.86456827631549     11.81126985676471     11.40348854792662
  H   -7.03006060630560      9.51458320388948     11.70492715598993
  H   -4.62603366113427      9.08273657383637     11.96573387852457
  H   2.99406597895489      8.60337627128456     12.29464197909919
  H   0.55558474637276      8.61992727982341     11.99403762275222
