# Supplementary material for: Coordination sphere interactions drive isomer selection in heteroleptic Pd(ii) cages with low-symmetry ligands
Source: Chem Sci. 2025 Sep 8;16(38):17939–47. doi: 10.1039/d5sc04881h (PMC12415893; doi:10.1039/d5sc04881h)
Supplement: SC-016-D5SC04881H-s001 [file SC-016-D5SC04881H-s001.zip › GFN2xTB MM/1AB2AC_I.xyz]

132
Coordinates from ORCA-job 1Q2P_I
  C   5.01753731447758     20.66424904762277     13.28467405513862
  N   3.67660378463107     20.46629090852944     13.17697031625699
  C   3.21950980136375     19.25874434300830     12.92191730744812
  C   4.04696450312365     18.12196765721250     12.80177439967153
  C   5.41602998967316     18.29032639938276     12.92745305029367
  C   5.93272185225959     19.57316251204853     13.15842710400506
  C   3.46314593296328     16.85176112145439     12.60180306675859
  C   2.96664530994451     15.75643461743834     12.47933665291522
  C   2.34734715611889     14.49091643608824     12.39000615411666
  C   0.99721135604897     14.40149070336343     12.04632458286006
  N   0.32817524497267     13.24977599872754     12.03993161574913
  C   0.97416771300866     12.11946802330230     12.33244229010386
  C   2.32850573687394     12.10822706675259     12.63928611870383
  C   3.02759414264988     13.30137059249454     12.68232502316064
  C   2.96466818048170     23.84575088687562     11.35712167569666
  N   2.44658867709612     22.62711269628415     11.66028532359756
  C   2.04696311739432     21.82773908881146     10.69199088828389
  C   2.13564287555974     22.15971853137426      9.32430599625263
  C   2.65416168458323     23.40111907188809      8.98729398504886
  C   3.07794921500505     24.27206902817096      9.99881993570352
  C   1.72018854485580     21.23398756184704      8.34831344307200
  C   1.39360020198734     20.45660139815448      7.48181041487803
  C   1.01521347854603     19.49832653350349      6.51889396733174
  C   0.56410089483471     18.25232921847839      6.94577514950327
  C   0.20660687201572     17.28089905401523      6.01024613635545
  C   0.29603179944955     17.56169793226244      4.64361764701359
  C   0.73790017976231     18.80599711481131      4.22772968009440
  C   1.09865474116294     19.77356159721642      5.14932099136377
  C   -0.22971654476469     16.03440082309698      6.49809318687224
  C   -0.57948310229650     14.99291417688141      7.00526949849305
  C   -0.96007187993745     13.83914379693839      7.70923250460344
  C   -1.16672667529489     13.94667039311020      9.08840774530880
  N   -1.48674944485217     12.90569802690541      9.85274645408744
  C   -1.63325057442412     11.70131032524614      9.29862672309475
  C   -1.46488973593026     11.50625709916413      7.93280675709706
  C   -1.12486509752380     12.57474963194138      7.12450927199665
  H   0.01894570328549     16.80820113501347      3.92332002333207
  H   0.80494811662496     19.02284364615992      3.17341559168907
  H   1.44675916502304     20.74009518002324      4.82002008487512
  H   -1.88972387207583     10.87911979460024      9.96073857734799
  H   -1.59696097653617     10.52140616944569      7.51438873670557
  C   0.29559618989452     24.13969124802093     14.42292610540256
  N   0.49418340411386     23.01074176360284     13.73615129346977
  C   -0.51840335108376     22.47427163008725     13.04345533137119
  C   -1.78984017145721     23.04048532598463     12.99295515369967
  C   -1.98647324361160     24.25734449807768     13.66736607341421
  C   -0.94080740252329     24.79244438306710     14.37930464777192
  C   -2.85328665856226     22.39897293218745     12.33195041834440
  C   -3.82675564403249     21.87267541571525     11.84391616047631
  C   -4.94040022330806     21.17524565020187     11.33219545317091
  C   -4.89741268854787     19.78429819673245     11.29416296132831
  C   -6.00776567399264     19.06278846523993     10.85478437377404
  C   -7.15616395518084     19.73848051194947     10.43258629536408
  C   -7.18370181864211     21.12255477122640     10.45682538298808
  C   -6.09263884026752     21.84561286766880     10.90732525765563
  C   -5.91484945926224     17.65808990665976     10.87950765420536
  C   -5.73680894326260     16.46407318333080     10.96137300952116
  C   -5.40996296721994     15.10671654050526     11.11117512982525
  C   -4.06869031553597     14.77473958756190     11.32889819820607
  N   -3.65837615567404     13.52431550947802     11.52414172802265
  C   -4.54632083898410     12.52902605863041     11.50774262373505
  C   -5.89745539929111     12.76614632374737     11.28440197797605
  C   -6.34243278922412     14.05937640166265     11.08324544268026
  H   -8.01260398761980     19.17801104643662     10.09235800727847
  H   -8.06935534846425     21.64366599477115     10.12943899113209
  H   -6.12402481993997     22.92360130875888     10.93499431647357
  C   2.46766434575314     20.97882627979757     16.46726983548253
  N   1.79915784788059     20.86918571521365     15.31317615403013
  C   0.90204080466237     19.89037137488112     15.16450564480817
  C   0.64662673956862     18.93970275701287     16.14953798176467
  C   1.29391377503956     19.08998667047723     17.38580882166372
  C   2.19246311429514     20.12073668027692     17.53658189835841
  C   -0.16048646812467     17.81005435399538     15.89233010704330
  C   -0.74156423626895     16.77038708694917     15.68536421503900
  C   -1.31226847129254     15.50878609875389     15.40752804501278
  C   -1.47407570442704     15.10108577976561     14.08224929476750
  N   -1.86405926186931     13.87234687544088     13.74747084656249
  C   -2.16723198627748     13.00074714067786     14.71172037766427
  C   -2.09368697602691     13.33986488663763     16.05633013836656
  C   -1.64817448935502     14.59899829994488     16.41840292012005
  Pd  -1.69146411737089     13.33248229336212     11.79081533758264
  Pd  2.19642789107084     21.87951354905091     13.53620996104480
  H   -1.27241564650615     15.80002154531557     13.27219900884182
  C   3.52692300757246     22.01706116443928     16.59550961003191
  H   1.63382327888402     20.85571089508748     10.96714409808689
  H   -6.58936224326384     11.93934887013580     11.27253312191109
  H   -4.16805513654107     11.52469994559546     11.67675295905090
  H   -0.32321328830578     21.54925065852234     12.49632137391422
  H   -1.55415751183882     14.87877778255320     17.45618402937781
  H   1.09685085956024     18.39836395847519     18.18952618752051
  H   0.35540626274594     19.85039229943057     14.22259979286478
  C   3.40052897615543     24.70622085397584     12.38141890820989
  H   2.73536978877715     23.69405016703189      7.95180151728640
  H   -1.06720066932036     14.91904416570802      9.57595839600337
  H   -0.98295695510443     12.44800741640908      6.06252222993794
  H   0.44982709067644     15.29973253911667     11.76410831672441
  H   4.07538496309203     13.32303374661097     12.93858629672522
  C   1.39376772860879     24.69535931787528     15.26233960118032
  H   -2.94883163148349     24.74279692737088     13.63184754144451
  H   -3.31150395234704     15.56212691124801     11.34390986907772
  H   -7.38657791095494     14.26989957609492     10.91158710338657
  H   2.82276557068325     11.17417561942628     12.85303108474167
  H   0.39199680765610     11.20191994278180     12.31617069489004
  C   5.52167011146141     21.95661600915475     13.51286486772345
  H   2.14312779381556     19.13183921431075     12.80773105392420
  H   6.08403625189467     17.44631251015452     12.84643903030430
  H   -2.36631111644209     12.61684599831794     16.80828647098710
  H   -2.47972701798910     12.00845922663618     14.39746642904381
  H   0.49876407386304     18.03335098563285      8.00277212418962
  H   -4.01144065004649     19.26128221241268     11.62690636298689
  C   3.61987531768409     25.54950841622970      9.72866974127406
  C   3.92306377544385     25.93613460712838     12.08324992634673
  H   3.30789214778360     24.37243960223856     13.41321569673854
  C   4.03248046222340     26.36158010502086     10.74759728191293
  H   3.70143539881952     25.86666788592839      8.70085792659931
  H   4.25774002937436     26.59103637323936     12.87269331191358
  H   4.44565372569611     27.33451935585972     10.53518676760792
  C   7.31732598968142     19.82618991079736     13.28018721561275
  C   6.87174354930629     22.16674588912274     13.61994858671376
  H   4.82057324259607     22.78544964141325     13.57531516790984
  C   7.77462544162120     21.09512185592183     13.50834438552327
  H   8.00427219381277     18.99971822280839     13.18535028738970
  H   7.25325431229363     23.16166914713605     13.78836355196914
  H   8.83254914702356     21.28357818960943     13.59836306102471
  H   -1.06135499242125     25.71555654903216     14.92354868732282
  H   2.25277593342684     24.01963166102839     15.27407742534963
  H   1.04088498672354     24.84010975734730     16.28270320335437
  H   1.69720012596505     25.67356791002972     14.89025374527802
  H   3.76472574042936     22.45697026363179     15.61957159252107
  H   4.43200855253999     21.57944885872351     17.01408422837189
  H   3.20823332222043     22.79948254237391     17.28514691429979
  H   2.71282567473354     20.26232209236674     18.47045752112023
