# Supplementary material for: Coordination sphere interactions drive isomer selection in heteroleptic Pd(ii) cages with low-symmetry ligands
Source: Chem Sci. 2025 Sep 8;16(38):17939–47. doi: 10.1039/d5sc04881h (PMC12415893; doi:10.1039/d5sc04881h)
Supplement: SC-016-D5SC04881H-s001 [file SC-016-D5SC04881H-s001.zip › GFN2xTB MM/1AB2AC_II.xyz]

132
Coordinates from ORCA-job 1Q2P_II
  C   4.82437613974907     20.63960675387618     13.63774445688283
  N   3.55797668477041     20.47897755338277     13.17091427766575
  C   3.17856237047874     19.30549583903428     12.71411285060237
  C   4.02034636581662     18.17247797000152     12.69410005404795
  C   5.33759910070050     18.32669041558814     13.09491573273170
  C   5.77260554008399     19.57356745087329     13.56767181001766
  C   3.48944334322206     16.91217173037819     12.34231856949339
  C   3.02030457260537     15.81723671214976     12.13568758971584
  C   2.44229690374312     14.53783136671983     11.98705768687960
  C   1.06876815442896     14.41380669394482     11.76892900713840
  N   0.44463928362247     13.23713702215763     11.74109983913883
  C   1.15886901286673     12.11952266829770     11.88124303656514
  C   2.53687556201132     12.14557240776188     12.05027848216363
  C   3.19243750438001     13.36165265017373     12.11771523069995
  C   3.22452351998472     23.65015262916589     11.04973060315964
  N   2.50734872956418     22.58742797485683     11.42729043924193
  C   1.96159104638114     21.79660398214808     10.49567605864091
  C   2.10623041389554     22.01843663046060      9.12817501352227
  C   2.84672643071135     23.14364793381527      8.72764919909687
  C   3.39810917725222     23.94869522980259      9.69430441938334
  C   1.55322640785823     21.13948905374849      8.17980389130681
  C   1.13716663716117     20.41264323825784      7.30715658560388
  C   0.66214138906034     19.49714921813797      6.34629742962711
  C   0.22205748919134     18.24519244908504      6.76721547263715
  C   -0.21691112085221     17.30830202571324      5.83143195470018
  C   -0.22641425881505     17.63182412160013      4.47159695518704
  C   0.20210338652668     18.88320905728455      4.06251465959028
  C   0.64849632972492     19.81510885762463      4.98342194323464
  C   -0.62483237388811     16.05154562665790      6.31771487410322
  C   -0.93599652024898     15.00242018034349      6.83374050134960
  C   -1.25560027601928     13.84130150919812      7.55582447429255
  C   -1.32198112935469     13.93581990088166      8.94988123982949
  N   -1.57382100332765     12.88987096762378      9.73230616127766
  C   -1.78518455656264     11.69366789025445      9.18152540398452
  C   -1.75508189108751     11.51120907780785      7.80444203770077
  C   -1.48835562136737     12.58581913668905      6.97667096960858
  H   -0.56696715954725     16.90520280210472      3.75084637001215
  H   0.19323547713608     19.13294875286305      3.01338969727147
  H   0.98789476611693     20.78624268855053      4.65861765745547
  H   -1.93618651406098     10.53178748503825      7.39184324238468
  C   0.37563506143808     24.32856947572585     14.07434162306872
  N   0.48032752522370     23.15940182204751     13.43528454047960
  C   -0.58750932434245     22.64035966491041     12.82191922267516
  C   -1.83076035604732     23.26950121435796     12.80034985982791
  C   -1.92922372168677     24.53073926683199     13.41067284158628
  C   -0.82384992525238     25.04635153881809     14.04610094233685
  C   -2.94357459314289     22.62422198841092     12.23255021330324
  C   -3.92271267545681     22.05187820432270     11.81266946833579
  C   -5.02890218545665     21.29197644958172     11.38106005329635
  C   -4.91215633811259     19.90399762387885     11.37166179869407
  C   -6.00171114907689     19.11410399219997     11.00631953477238
  C   -7.20534471463309     19.71865770561869     10.63058335504856
  C   -7.30733600275497     21.09924439548388     10.62686558949345
  C   -6.23535596533525     21.89032507225044     11.00324361659934
  C   -5.84322748872832     17.71553092775168     11.05145723473886
  C   -5.62146259967103     16.52947622004089     11.14116264050987
  C   -5.30102461399463     15.16879777704984     11.27725532928005
  C   -3.95953972321826     14.80155302098191     11.42488457976532
  N   -3.57041465412003     13.53904640242940     11.58952718875105
  C   -4.48594830793770     12.56922608390824     11.60719365187187
  C   -5.84020924946493     12.84144854051776     11.45814062634859
  C   -6.26138850459715     14.14654471012603     11.29143469154954
  H   -8.04638320161709     19.10555825425895     10.34726384602562
  H   -8.23577837335394     21.56412344489689     10.33530378621553
  H   -6.32332260804855     22.96546623444461     11.00882803182385
  C   2.01883114102436     21.37969426425266     16.30647579139248
  N   1.56718789027496     21.05809234409557     15.09356116501433
  C   0.83668256629455     19.95173797406638     14.95281698520767
  C   0.55734728779116     19.08724171619886     16.01386492260199
  C   1.01288110685963     19.44407674112607     17.28970847969272
  C   1.74061081539281     20.61081727778902     17.42820635656837
  C   -0.10089157556522     17.85954800822086     15.78451201372322
  C   -0.58189329951996     16.76461791832601     15.60742907685620
  C   -1.04063565918576     15.45542303457701     15.34414538107790
  C   -1.27500605343323     15.06625754097168     14.00783144527298
  N   -1.55351572742633     13.83064461468879     13.65916585670412
  C   -1.66549549565598     12.86462359366104     14.60867084672933
  C   -1.53073652912210     13.18575435371925     15.99345423458441
  C   -1.19717786821550     14.50491269839605     16.34039332015124
  Pd  -1.58700747165710     13.29840533212786     11.69143087501145
  Pd  2.10616485537054     21.93942866824149     13.32579675199039
  H   -1.21987341830437     15.81593185491430     13.22045828792989
  H   2.10564048351705     20.92112908352238     18.39386491449248
  H   1.37786067097011     20.94049745832254     10.83890521351819
  H   -6.55184759469033     12.03180768554492     11.47463093683797
  H   -0.46674781399232     21.67506929629655     12.32718353462625
  H   -1.04978348175178     14.76638507847648     17.37731590192776
  H   0.80090224049870     18.81332577751147     18.13873388870022
  H   0.44701587832996     19.72915298029960     13.95968719168651
  H   2.97558225261259     23.35740201377247      7.67847328236476
  H   -1.16251733232119     14.90188145595957      9.43342144601489
  H   -1.45375486202693     12.46968915907897      5.90466060068730
  H   0.46225679259803     15.30586385948948     11.61583748377974
  H   4.25909464684206     13.41139858916867     12.27163055107433
  H   -2.86505691227483     25.06655100010730     13.39278215933189
  H   -3.18387141030532     15.57023773412368     11.40539729222046
  H   -7.30676170028329     14.38639458933479     11.17519844019857
  H   3.08376757424693     11.22097360375717     12.14125469846099
  H   2.16051483606282     19.20677427693064     12.33973576919377
  H   6.02243566134619     17.49284211737954     13.06574556172518
  C   -1.91299047816605     11.53268541928507     14.22129537398514
  H   0.23385627284976     17.99314898445368      7.81866884910963
  H   -3.98283037500602     19.43774247064449     11.66848895229721
  C   1.54599298456296     24.84418920407630     14.84294992178981
  C   5.20843007397128     21.86508921781674     14.21047789854594
  C   3.84834874572167     24.51787507922174     12.08651408296201
  H   -4.13258684858552     11.55206769091057     11.74092766278914
  H   0.61526153520209     11.18017004202470     11.85229959974946
  H   2.61952250514606     22.27715154766933     16.39349182009852
  H   -1.98252452130679     10.86588657385490      9.85649738295292
  C   -1.69926643754513     12.15578557166622     16.94604409311077
  C   -1.96422794072218     10.87545606405832     16.54226826005374
  H   -1.61176471653646     12.39740781946926     17.99382769963805
  C   -2.06064225455775     10.55891484548546     15.17479039334174
  H   -1.98327901010657     11.29427655349131     13.14895253911163
  H   -2.09491257754500     10.09294817058876     17.27283063779805
  H   -2.25449732708770      9.53734340571952     14.88628916817793
  C   7.09178699202985     19.80638304157473     14.01717969818010
  C   6.49287181100816     22.05183908960096     14.65002274245976
  H   4.45861738665990     22.65354750870271     14.30135645943797
  C   7.44344662159677     21.02160053900415     14.53799622039760
  H   7.81158668264187     19.00580720479748     13.94755517941864
  H   6.78736732371951     22.99324309586349     15.08734012673481
  H   8.45193533531003     21.19534178719713     14.87809606720759
  H   3.57218383891058     25.55822684095012     11.92262419395201
  H   4.93471045561967     24.46089116399161     12.01720881971959
  H   3.53155258976674     24.21079375649797     13.08661941742520
  H   3.97519292933732     24.81809401220315      9.42244160026809
  H   1.23723490618311     25.11106840241398     15.85274871997593
  H   1.93642772154359     25.75159754538851     14.38233568821598
  H   2.34075720555930     24.08845382887047     14.90131201279671
  H   -0.87277954900050     26.00189414315926     14.54354791660535
