# Supplementary material for: Coordination sphere interactions drive isomer selection in heteroleptic Pd(ii) cages with low-symmetry ligands
Source: Chem Sci. 2025 Sep 8;16(38):17939–47. doi: 10.1039/d5sc04881h (PMC12415893; doi:10.1039/d5sc04881h)
Supplement: SC-016-D5SC04881H-s001 [file SC-016-D5SC04881H-s001.zip › GFN2xTB MM/1AB2AC_III.xyz]

132
Coordinates from ORCA-job 1Q2P_III
  C   4.82190627109628     20.63158978484064     13.36923182444930
  N   3.53567502605096     20.44434396096045     13.06989295240749
  C   3.13269534611186     19.23502447057526     12.68288436675950
  C   3.98805674245818     18.13290905102745     12.62269385223146
  C   5.33982091168106     18.33569625272111     12.92937209558147
  C   5.75297710180765     19.60457043947063     13.29277607548120
  C   3.46804105407465     16.85477431059242     12.32502794036165
  C   2.99462430548039     15.75631607463080     12.14900370875983
  C   2.43119528764103     14.46424079848995     12.06722503283980
  C   1.05147882111359     14.31413479336597     11.80909452072266
  N   0.42535025013818     13.15996828845070     11.88492143021192
  C   1.12254322093098     12.03712640471799     12.20409189020333
  C   2.54016049627334     12.07838850448216     12.37477258895107
  C   3.18035728204814     13.32485338825184     12.31385149697423
  C   3.44107517040115     23.55280201118685     11.19686342365006
  N   2.58073127012316     22.56470486142833     11.44665571136854
  C   2.05004056552221     21.88971507262677     10.42840787755672
  C   2.36205615119468     22.16490475346273      9.09277731004587
  C   3.24289869492404     23.22566225078454      8.83325567401846
  C   3.78059251320376     23.91777874129343      9.90007259706819
  C   1.82670598103550     21.35637534958447      8.07727346447828
  C   1.40143686270182     20.61451793044075      7.22106608257049
  C   0.91252733396289     19.66957042365324      6.29900423310727
  C   0.45747002547019     18.44691728070832      6.79118747401321
  C   0.00121668065375     17.46785675446163      5.91188252188801
  C   -0.01305140977943     17.72145012292360      4.53654785601211
  C   0.42998419351954     18.94210917032499      4.05679396051968
  C   0.89690251590588     19.91606323818262      4.92240520166286
  C   -0.42250946149416     16.23367644888311      6.44587008022356
  C   -0.75217648281925     15.19709651036785      6.97316287382558
  C   -1.11888042589139     13.99975640662363      7.61574905427927
  C   -1.21407566842102     13.98471964076314      9.02262555455625
  N   -1.52934474824335     12.90999948612514      9.71460645416623
  C   -1.80416286942017     11.74579144103028      9.07179134807516
  C   -1.73389155538981     11.66916749396296      7.64763184151374
  C   -1.38123976936571     12.82189919170825      6.93217434985135
  H   -0.36858354073969     16.96235407737005      3.85754716890164
  H   0.41679298399949     19.13428212577648      2.99566426398633
  H   1.24803908771211     20.86342698349585      4.54463790101624
  C   0.49444073752193     24.40637235977441     13.62037407295564
  N   0.48123276973899     23.11128292395395     13.29015112786318
  C   -0.65381597554190     22.53851820271229     12.88181918733047
  C   -1.86292534949031     23.22642718546200     12.79668711279540
  C   -1.86024264276267     24.58571355407502     13.15095354147134
  C   -0.67936468936326     25.16338393031995     13.55670665662794
  C   -3.02533496246944     22.55385477039469     12.38188709433602
  C   -4.02318839354632     21.96225566167676     12.04009176164771
  C   -5.14060212954842     21.18820790542173     11.66870269171733
  C   -4.99242565963675     19.80456775625698     11.60044078414446
  C   -6.08218401525624     19.00192855734723     11.26671997010235
  C   -7.32021941432020     19.58941591934627     10.98714264931897
  C   -7.45550213958110     20.96587596972223     11.04528801911391
  C   -6.38130569253661     21.76947178945495     11.38686054621673
  C   -5.89479664056975     17.60616491535916     11.24771940154061
  C   -5.64999839899686     16.42182250170919     11.27977409010312
  C   -5.33729122332875     15.05591041380575     11.37943854740261
  C   -3.99661665806490     14.65909121849887     11.40861773602397
  N   -3.62189762808183     13.39123686699670     11.57488147228680
  C   -4.55630376637201     12.44956744491391     11.71112685850085
  C   -5.91195803951727     12.74877352955427     11.66073329571096
  C   -6.31664264727986     14.05839487483691     11.49441044490103
  H   -8.16148824907201     18.96605906871860     10.72778787346548
  H   -8.41062588153395     21.41706291868213     10.82785857779395
  H   -6.49325657694783     22.84110671132192     11.43882009852192
  C   1.94574612363950     21.24659422287530     16.22053068855249
  N   1.47783014377071     20.92170432089336     15.00888926369790
  C   0.71426633723724     19.83681041149245     14.86589124658339
  C   0.39853786761557     18.98710110100576     15.92350657283396
  C   0.83830393725847     19.35114716551201     17.20523224368823
  C   1.60084876388277     20.48960681686146     17.34341702200719
  C   -0.27110096091994     17.76458971722209     15.69725235121276
  C   -0.75410125553191     16.67014219888995     15.52379594776551
  C   -1.23296674584194     15.36173182646660     15.29155243382917
  C   -1.38392618555826     14.90035054527567     13.98265681280347
  N   -1.71716892713977     13.64370321317633     13.69199744954118
  C   -1.96428328599906     12.79346084126881     14.68900516574545
  C   -1.88635792403393     13.17782670901023     16.02085942662922
  C   -1.50489825947772     14.46963933612261     16.33648544543381
  Pd  -1.62601550580857     13.15740480053254     11.70887677356327
  Pd  2.06577003675223     21.85487309661579     13.25479881193140
  H   -1.22288025432338     15.58297507931352     13.14903311570657
  C   2.84706356198668     22.42655885657017     16.33561343339003
  H   1.34434774058836     21.09028448705558     10.66335850785547
  H   -6.63632461682376     11.95663696652579     11.76011444239184
  H   -0.61383043439047     21.48422847191309     12.60226801962844
  H   -1.41416024978202     14.78878410346364     17.36304905146465
  H   0.59212934967194     18.73881551988117     18.05832112606361
  H   0.33644855514459     19.61760064196872     13.86855480595893
  H   3.49627135600880     23.47955902236138      7.81590227035294
  H   4.46758057749159     24.73270055779019      9.73852110111962
  H   -1.02131804823419     14.90772321684335      9.57297937051663
  H   -1.31789440908524     12.79149159099142      5.85520282183416
  H   0.46879912919864     15.19368751918781     11.53802560623880
  H   4.24439632546490     13.39270742485109     12.48240796211158
  H   -2.77325745177089     25.15755778996519     13.09937943651924
  H   -3.21047271342662     15.40841131832801     11.29216196146317
  H   -7.36214371313850     14.32213894172304     11.46174306703036
  C   0.44216644407063     10.81947648848220     12.38445072146925
  H   2.08537578467808     19.11803777056569     12.40830243259403
  H   6.03768401013785     17.51434883682098     12.88295795330664
  H   -2.11020782654728     12.46571417077989     16.79868057674470
  H   6.78659380578476     19.79982999382867     13.52878572583431
  H   -2.23681671137048     11.77940360938450     14.41571653724995
  H   0.47377722639656     18.25335822369751      7.85496600652894
  H   -4.03574501987887     19.35174948645969     11.82163215234646
  C   1.78270910136953     25.02807441090423     14.04503696518525
  C   -2.17441183621520     10.60397572642736      9.80725377568895
  H   5.11906902995840     21.63008466922322     13.67258741484745
  H   3.87448781501587     24.06687569594031     12.04714301549573
  H   -4.22169521037686     11.43019818697326     11.86397725053160
  C   -2.02618485787222     10.43616660067784      7.02074204321602
  C   -2.45398367417627      9.42747461815227      9.16537516756572
  H   -2.24159733554632     10.68296600997861     10.89527330349117
  C   -2.37534936191219      9.34299137874247      7.76350689358009
  H   -1.96978897063764     10.37852624197083      5.94500739595487
  H   -2.73992218209553      8.55291570671779      9.72875138845244
  H   -2.59792179794820      8.40568114199728      7.27920836865297
  C   3.22744997287420     10.87399554516228     12.64598427784619
  C   1.13924350175257      9.67276279339629     12.66178886471829
  H   -0.64870690882205     10.81656398166091     12.30868554807298
  C   2.54084644921451      9.69776832092462     12.77545436999914
  H   4.30029031743791     10.90278457146100     12.75599030005014
  H   3.06955842637856      8.78039782133095     12.98009801031258
  H   0.61823132030459      8.73772242754822     12.79699447823473
  H   2.02427428052158     25.86652740616284     13.39225036381544
  H   2.60216612200606     24.29582179132712     14.01455915945650
  H   1.69519048120458     25.43156556037883     15.05320857398618
  H   -0.64438751752134     26.20622833950755     13.82939214892892
  H   1.95805002359144     20.79349672270388     18.31451669815396
  H   3.31496909917366     22.65584257944446     15.36585726757640
  H   3.62492920049677     22.24377277840966     17.07393446565112
  H   2.28089498501145     23.29501132084043     16.67665896281360
