# Supplementary material for: Coordination sphere interactions drive isomer selection in heteroleptic Pd(ii) cages with low-symmetry ligands
Source: Chem Sci. 2025 Sep 8;16(38):17939–47. doi: 10.1039/d5sc04881h (PMC12415893; doi:10.1039/d5sc04881h)
Supplement: SC-016-D5SC04881H-s001 [file SC-016-D5SC04881H-s001.zip › GFN2xTB MM/1AB2AC_IV.xyz]

132
Coordinates from ORCA-job 1Q2P_IV
  C   4.86092023054451     20.53132836418343     13.59232130672475
  N   3.57405672753708     20.35457130716058     13.19297554032879
  C   3.17657516441965     19.17033141717102     12.78295792951980
  C   4.00883550769731     18.03044285729745     12.78253876479111
  C   5.32773383383016     18.18091666153497     13.17868847728675
  C   5.78812911402191     19.44484642616529     13.57782229626469
  C   3.46406364111747     16.77307771913696     12.44199554541547
  C   2.97415412516308     15.69088244621853     12.21795209239061
  C   2.38134448822204     14.42111880278632     12.04760760932618
  C   1.02264141808136     14.31638624057425     11.74258773803953
  N   0.38156305790751     13.14941770383388     11.68805919389510
  C   1.06933650481490     12.02347512075935     11.88684247212198
  C   2.43412168963405     12.02963495488739     12.14213587912955
  C   3.10347803400519     13.23576635942228     12.23841765822402
  C   3.46744274532105     23.49763355752932     11.20920439032896
  N   2.63674496988700     22.50082398555038     11.51781126634990
  C   2.05193901613448     21.81901251522997     10.53283569361118
  C   2.27516409655149     22.09656607137167      9.18036365604199
  C   3.13237587489984     23.16114361413759      8.86387033458634
  C   3.72815913508004     23.85968605748308      9.89400284307645
  C   1.67789141316361     21.30470639158906      8.18507600384224
  C   1.21369026054101     20.61312080997807      7.30733279329572
  C   0.68670858696762     19.72823186721985      6.34628165530237
  C   0.23883479530774     18.47781384375325      6.76772101933122
  C   -0.24632845469747     17.56022620130813      5.83720655429252
  C   -0.29938194485293     17.90385110559631      4.48305630603655
  C   0.13402468961737     19.15376513350244      4.07439217550855
  C   0.63082714772051     20.06561953483868      4.98951949527776
  C   -0.64985220058245     16.29656424931482      6.31303159787627
  C   -0.94648662189449     15.23495541664055      6.81060310368730
  C   -1.24476015075273     14.03370419705983      7.47655912041132
  C   -1.35270863390120     14.04519574160583      8.86666327094685
  N   -1.56980795861925     12.94159074625166      9.58164584525525
  C   -1.70219045460888     11.75696294306639      8.97772563037628
  C   -1.63665825054500     11.67082653023520      7.58441620116754
  C   -1.40836171547551     12.79923488274424      6.82732482342259
  H   -0.67696306054255     17.19257835372994      3.76537240956472
  H   0.09083421970098     19.41735487031713      3.02951469422965
  H   0.97584893421284     21.03487751748612      4.66522224906555
  C   0.57734048786820     24.40586026369188     13.69167570577313
  N   0.56457755692101     23.10522597297887     13.38398229135318
  C   -0.57874614215374     22.52374355925180     13.00944566596444
  C   -1.79117345523095     23.20684624797766     12.93770539212635
  C   -1.78724312321957     24.57112728780421     13.27166127632086
  C   -0.60001015150556     25.15812528300764     13.64232809688715
  C   -2.96358376756755     22.53280209979620     12.55332232670729
  C   -3.98056422606633     21.96254633038600     12.23244707730469
  C   -5.12186157409054     21.21457025420764     11.87986306750077
  C   -5.00080478153883     19.83178034994758     11.76412344297803
  C   -6.11534977870424     19.05827500068596     11.44207352634475
  C   -7.35201672920871     19.67404383760994     11.22493695600781
  C   -7.46119042662679     21.04991852740557     11.33197489269623
  C   -6.36163928927348     21.82433876043656     11.65983398722895
  C   -5.94755946137768     17.66226614861572     11.36618377573470
  C   -5.71269999913312     16.47564293254528     11.34183764109183
  C   -5.38356994933374     15.11060650403190     11.36491211721386
  C   -4.03541593693157     14.73836047387065     11.37862541524322
  N   -3.63780438660882     13.47064689280544     11.46477389530144
  C   -4.55216316170283     12.50154094093398     11.53116305526908
  C   -5.91330757548402     12.77821173315495     11.49498932461599
  C   -6.34291052525545     14.08837377150109     11.41219854733785
  H   -8.21222756595991     19.07309859126671     10.97511930854244
  H   -8.41522559867816     21.52354390771213     11.16285536567751
  H   -6.45299223189219     22.89555317189296     11.74853581461540
  C   1.86497456468119     21.26481353514912     16.34424527151037
  N   1.49566215795052     20.89519447342098     15.08883466706036
  C   0.78287496305107     19.80180691137443     14.92091287161367
  C   0.40538390639345     18.94908538625082     15.98032947085150
  C   0.73903510330961     19.32010057282549     17.27271031536641
  C   1.46594391342026     20.50007570172603     17.48357570485606
  C   -0.23279634591476     17.71987771093600     15.70582320756151
  C   -0.70871382874748     16.62847975323568     15.49628745159855
  C   -1.17819832722949     15.32704348216774     15.21655384953113
  C   -1.37634829515074     14.92948849113125     13.89301017094677
  N   -1.70277652986565     13.68323600095610     13.55390502634491
  C   -1.89606643101017     12.77790911782138     14.51404457880094
  C   -1.77222333108305     13.09747096667519     15.85968555098185
  C   -1.39752702206212     14.37832725949118     16.22401521219877
  Pd  -1.65323038063750     13.23006222569409     11.56477329999630
  Pd  2.14271650682200     21.82049286034053     13.35575384735531
  H   -1.26347098886020     15.65497657222847     13.08841310365253
  C   2.64807161479360     22.41622178253121     16.53375371459788
  H   1.37000350021558     21.01265721098151     10.81015538699435
  H   -6.62337160376783     11.96819862436157     11.53928929123838
  H   -0.54328371049710     21.46502814127280     12.74705527430582
  H   -1.27093118937112     14.64707050895252     17.26114447549567
  H   0.45421677436446     18.70447039861562     18.11236976001478
  H   0.47233878914129     19.54438125247369     13.90867181355238
  H   3.31959971091120     23.41394239397685      7.83209300116211
  H   4.39752710474253     24.67966389245760      9.69016246727190
  H   -1.25501407324518     14.98575760522108      9.41218311713119
  H   -1.34644484451280     12.74432226967706      5.75184257206871
  H   0.44435284319928     15.21595671606768     11.53638899381784
  H   4.15855882775901     13.27168729638375     12.46056563100979
  H   -2.70345802191508     25.13863504412002     13.23087099111824
  H   -3.26285822545779     15.50762733823619     11.31743341188985
  H   -7.39346411823242     14.33268885675126     11.39176525181980
  H   2.95854051877941     11.09752296230769     12.27795489309070
  H   2.15213330218960     19.07091718877404     12.42698671881300
  H   5.99981431207496     17.33623810244080     13.18553012309724
  H   -1.95477136592120     12.34420465074395     16.60902310451489
  H   -2.16046059453686     11.77336191082433     14.19706262169215
  H   0.28527787149914     18.21181553873080      7.81473312625382
  H   -4.04509436054544     19.35640191140084     11.93671253889863
  C   1.86697344802750     25.04703754092770     14.08147561084668
  C   -1.91037562732819     10.55023030708948      9.83512788750026
  C   5.29372139919533     21.80152558515930     14.01368665317739
  H   3.94449387308228     24.02796405538649     12.02371123133979
  H   -4.19267179579576     11.48206190441612     11.61896381238920
  H   0.51611882296840     11.09111783883058     11.83917276361065
  C   1.84449235737855     20.94430261311173     18.77025229196542
  C   3.00397220268470     22.81473204940469     17.79551034675913
  H   2.95600315475784     22.98022947722297     15.65585563213432
  C   2.59364855853180     22.07881098175224     18.92092012525569
  H   1.53215437230988     20.37003139602489     19.62849356306376
  H   3.60193969717061     23.70151017519061     17.93739996494078
  H   2.87806325893061     22.41547801924770     19.90511502715554
  C   7.12064527915139     19.68320498887785     13.98249005244709
  C   6.59369127329141     21.99641959673978     14.40039112363540
  H   4.57465658859567     22.62361154421777     14.01139634480846
  C   7.51175531038010     20.93143542711197     14.38326589219391
  H   7.82156700660076     18.86321235386896     13.96667651271918
  H   8.53079715485683     21.10902807981626     14.68812925895873
  H   6.92754445657984     22.97209811145285     14.71768519005039
  H   -1.88392547371386     10.81540822744059     10.90981602559882
  H   -1.14028256338786      9.80670328734508      9.63064317050772
  H   -2.86685219470392     10.08252295354789      9.60098935907732
  H   -1.75890874658752     10.70969867063379      7.11057163012446
  H   -0.56211571671970     26.20501896692143     13.89839885837447
  H   2.70301964237801     24.34591394850957     13.96276207200049
  H   1.82044246080960     25.38591067696085     15.11652465274180
  H   2.04859092094677     25.92693724187421     13.46563946436676
