# Supplementary material for: Coordination sphere interactions drive isomer selection in heteroleptic Pd(ii) cages with low-symmetry ligands
Source: Chem Sci. 2025 Sep 8;16(38):17939–47. doi: 10.1039/d5sc04881h (PMC12415893; doi:10.1039/d5sc04881h)
Supplement: SC-016-D5SC04881H-s001 [file SC-016-D5SC04881H-s001.zip › GFN2xTB MM/1AB2AC_V.xyz]

132
Coordinates from ORCA-job 1Q2P_V
  C   4.83623780115923     20.46737165351356     13.52435344070965
  N   3.54959692108151     20.27433941867430     13.13138993232409
  C   3.15866183242155     19.08192678099510     12.73957786988084
  C   3.99919009819453     17.94831954474052     12.75320339919798
  C   5.31965881568264     18.11567220837825     13.13787351531749
  C   5.77270812925060     19.38878981643315     13.51655734259269
  C   3.45826552779122     16.68151748159817     12.44274245195385
  C   2.96488566809729     15.59543353086452     12.24683210836141
  C   2.37687927733311     14.31926370868683     12.11091502239313
  C   1.01686919915696     14.19847915240211     11.81754811684143
  N   0.38242640936220     13.02630637039222     11.79572586994247
  C   1.07929413903346     11.91180935186282     12.02229172237160
  C   2.44564699511259     11.93223655602186     12.26772756454365
  C   3.10852547721612     13.14402816633265     12.32636405867985
  C   3.31270695481812     23.63126308211491     11.31036542152930
  N   2.61993533736062     22.51272652755012     11.52932996604358
  C   2.11200430433086     21.84871928737625     10.49322374317992
  C   2.28046999582411     22.26491858914760      9.16843117472331
  C   3.01090166761911     23.44054848196001      8.94212480964185
  C   3.52565764806600     24.12136865424310     10.02825155511638
  C   1.72705918598603     21.49007749017233      8.13598041128989
  C   1.24565186455729     20.78049063585724      7.28241502759851
  C   0.68476157889781     19.87328878026304      6.36292288502221
  C   0.23246795077042     18.64727258059497      6.84921124478610
  C   -0.30167844651727     17.70399001375206      5.97431289194772
  C   -0.39722349966367     17.99716301310906      4.61000048751759
  C   0.04250769906406     19.22178101838299      4.13716942958346
  C   0.58643682397526     20.15992231160115      4.99761786802137
  C   -0.70383939324788     16.45932380924715      6.49957971187862
  C   -0.99544598470955     15.41064204725441      7.02667880898279
  C   -1.26035633359385     14.17372899773819      7.64022616133811
  C   -1.39229611504749     14.09282762919335      9.02521437979893
  N   -1.55721338232170     12.93620925313603      9.67233243881501
  C   -1.59302129210610     11.78827682166632      8.98921504522575
  C   -1.51791623124776     11.79429401287912      7.59310617727024
  C   -1.35543616808347     12.97732025559351      6.91010521218030
  H   -0.81254401320432     17.26603161923597      3.93426199829660
  H   -0.03335550310736     19.44480574921801      3.08473138301911
  H   0.93624676411319     21.10940406473173      4.62389782208917
  C   -1.68994197974697     10.50586121638311      9.74489438148671
  C   0.67726514615086     24.33109797275380     13.73913327067477
  N   0.60731318024834     23.04727730806152     13.38436982407150
  C   -0.54952961203422     22.55567191405026     12.94561064747891
  C   -1.71321741358531     23.32563926315240     12.84751872905147
  C   -1.63607931201595     24.67471480510394     13.22293781174382
  C   -0.42690411927717     25.17099366875741     13.66984413355676
  C   -2.89526730101920     22.71780793407701     12.39376740226986
  C   -3.89190905935346     22.14651954093170     12.01405481750571
  C   -5.00197542503501     21.38519724418889     11.60025456878015
  C   -4.85661937772945     19.99981304922745     11.53887064631922
  C   -5.93507526749879     19.20122565419845     11.16509674755829
  C   -7.15837689374542     19.79462630616338     10.83667819869020
  C   -7.29067644226579     21.17175187217507     10.88804581767190
  C   -6.22791866815022     21.97201663856191     11.27075713218415
  C   -5.75984076174556     17.80261347780788     11.16083102400218
  C   -5.53150727787184     16.61614713120801     11.21342635448622
  C   -5.27329292618148     15.24027281495075     11.34273865372423
  C   -3.96052415324872     14.77543932523524     11.39546562626449
  N   -3.65247405582280     13.49288296850072     11.60462403566786
  C   -4.62437673281696     12.59340267682388     11.78326741891097
  C   -5.96620841900223     12.97589788790407     11.69369882150322
  C   -6.30131837541319     14.29144129142321     11.47130217808042
  H   -7.99198023547352     19.17466014768885     10.54613201833740
  H   -8.23513673039038     21.62598157225281     10.63351508416896
  H   -6.33770596212182     23.04404199878669     11.31830271774847
  C   1.86738592790587     21.25621328856813     16.26313032716232
  N   1.48815071805245     20.82228208121007     15.03226522748423
  C   0.79840424079335     19.70915215545714     14.91644691058907
  C   0.46525170451907     18.88702713059734     16.01409120845369
  C   0.82814629546522     19.30859445121916     17.28305371295757
  C   1.52485059497040     20.51710755300474     17.43649705301535
  C   -0.16070341801798     17.64267354584764     15.78274497839342
  C   -0.62835711883442     16.54997092326916     15.56207613667336
  C   -1.08670523121180     15.23920036648007     15.30779261167739
  C   -1.34906513141901     14.82684516666694     13.99957691187182
  N   -1.66771541535478     13.57091843658294     13.68656887515755
  C   -1.78347492378719     12.67221255352890     14.66541108343370
  C   -1.59484933101996     13.00537480148269     15.99991041204741
  C   -1.23098222793994     14.29660334194297     16.33421083991109
  Pd  -1.65999756417800     13.14169391273902     11.68401734676156
  Pd  2.12954827632165     21.73683734065941     13.31727880600027
  H   -1.29721123649632     15.54975592694319     13.18606739514110
  C   2.59617166065671     22.45358789373386     16.38685513499425
  H   1.54085850944377     20.94249728550679     10.70449404043785
  C   -4.24966185587560     11.18525877766890     12.10260011676088
  H   -0.57327875115559     21.50414354627867     12.65263224873382
  H   -1.05485464175557     14.57884034334609     17.36038353715003
  H   0.58424298376538     18.71426563743284     18.15055471776941
  H   0.47363283315613     19.41306080338196     13.91994334009662
  H   3.16179065329057     23.79730911275451      7.93530705314893
  H   4.09107707335783     25.02891961695791      9.89128581248471
  H   -1.35127100253621     15.00456012642198      9.62380236083333
  H   -1.28317841849038     12.99610144170743      5.83414537515406
  H   0.43278975650295     15.09039594382456     11.59309356089321
  H   4.16512922899397     13.19242504238137     12.53842304849082
  H   -2.51022893356217     25.30369467737530     13.15992343341451
  H   -0.33119067155381     26.20321448716461     13.96559225474560
  H   -3.13534059912755     15.47911299525866     11.27211206802549
  H   -7.33209349051073     14.60340352741857     11.41257742444980
  H   2.97562333851039     11.00663951630846     12.42441144260792
  H   0.53480197103897     10.97422174083635     12.00644817850798
  C   5.25641041456200     21.74660226487073     13.93320051393265
  H   2.13283341927899     18.97183922885014     12.39070782317580
  H   5.99844092280368     17.27644888443257     13.15310525973138
  H   -1.71925771394756     12.25359699875642     16.76247534828173
  H   -2.03595097516040     11.65709231357997     14.37969593993735
  H   0.31241390105647     18.42196111202141      7.90371702014747
  H   -3.91109595674602     19.54407169979441     11.79851199477127
  H   3.70611418395422     24.15241130017544     12.17654588968323
  H   1.63622982833570     24.70199503328753     14.08473636343871
  C   1.92070404961193     21.02121978371464     18.69563463675748
  C   2.96493677451120     22.91092177801927     17.62494528669506
  H   2.84502402259118     23.01155293352606     15.47919797294731
  C   2.62322533664061     22.19189964023738     18.78435040287153
  H   1.65676559721078     20.46681464281948     19.58271088431394
  H   3.51777815198262     23.83222917863916     17.72329711378532
  H   2.92012523827698     22.57449103723030     19.74793717804614
  C   7.10517205893137     19.64424188871296     13.91093362019820
  C   6.55683445522137     21.95660212850464     14.31107656559861
  H   4.52878519389618     22.56367165723033     13.92736220295609
  C   7.48541168493953     20.90040370973917     14.29741725818029
  H   7.81454469324032     18.83147614311468     13.89922127546154
  H   6.88347131550479     22.93789659630966     14.61845395160358
  H   8.50447265121453     21.09126095301501     14.59425615861274
  H   -0.91512449645053      9.81691999516765      9.41149213961196
  H   -2.64656944349130     10.02145426226257      9.55061184451784
  H   -1.57908260092575     10.67845886732557     10.82577059454963
  H   -1.57529124600037     10.85763206227577      7.06175954020567
  H   -6.73304324986937     12.22750745354262     11.81545227941030
  H   -4.79383042231793     10.84496639202179     12.98248422716106
  H   -3.16908294152552     11.10053057499083     12.29079829291912
  H   -4.52950017952651     10.52280984659028     11.28384890312318
