# Supplementary material for: Coordination sphere interactions drive isomer selection in heteroleptic Pd(ii) cages with low-symmetry ligands
Source: Chem Sci. 2025 Sep 8;16(38):17939–47. doi: 10.1039/d5sc04881h (PMC12415893; doi:10.1039/d5sc04881h)
Supplement: SC-016-D5SC04881H-s001 [file SC-016-D5SC04881H-s001.zip › GFN2xTB MM/1AB2AC_VI.xyz]

132
Coordinates from ORCA-job 1Q2P_VI
  C   4.78390270920433     20.50167338618436     13.66710710318200
  N   3.53473704496970     20.34324081712050     13.22723482249146
  C   3.15143382050400     19.14411115751409     12.79149182038794
  C   3.98653950193394     18.02510641206424     12.81562998197673
  C   5.30298881335247     18.19975672467345     13.26122924608874
  C   5.69898091938010     19.45764059292488     13.67754428022597
  C   3.47796921765674     16.75685456352322     12.46084560739173
  C   3.01877275337769     15.66148022907313     12.23571187332284
  C   2.44401493307626     14.38314060656962     12.06441154773690
  C   1.06137713997683     14.27677911721133     11.80130095592748
  N   0.42235261157688     13.12829617428972     11.76174439356170
  C   1.10682028294225     11.96817725754319     11.94140867015389
  C   2.52111461149667     11.97630897376894     12.14028915579850
  C   3.17523458385357     13.21572168918798     12.21411287954874
  C   3.39075932394953     23.55056517708990     11.36621708301192
  N   2.58695283719377     22.50309167734460     11.57069588001516
  C   2.05456935832745     21.85262218458358     10.53390288872557
  C   2.30352937889782     22.21051324605124      9.20974736020487
  C   3.12581986513821     23.32679386897350      8.98482566731493
  C   3.66180833665604     23.98816095635249     10.06679275424550
  C   1.76164519400136     21.43589996742221      8.16950660753152
  C   1.31476536618990     20.72552050440670      7.29877995750538
  C   0.79613949357299     19.81179466281363      6.35942555149560
  C   0.34490460562729     18.57886707372930      6.82625989503184
  C   -0.14244541452521     17.62890365761997      5.93004533375297
  C   -0.19094570916609     17.92225954727564      4.56321655571016
  C   0.24809219915484     19.15413650309873      4.10948418169735
  C   0.74468982827987     20.09861624730140      4.99163008935249
  C   -0.55531536495721     16.38359331151853      6.44211001298794
  C   -0.86734400927674     15.33646717643088      6.96183436069949
  C   -1.19290344078115     14.12217742327009      7.58839211028732
  C   -1.28528868791447     14.06913181526903      8.98302141479034
  N   -1.54886646166621     12.94603909033604      9.64790690738756
  C   -1.74403180515586     11.81646972997800      8.96579339227149
  C   -1.68774889426936     11.77922356392016      7.57838363991396
  C   -1.41093656668160     12.93456246878804      6.87461911425129
  H   -0.56965855120558     17.18625078517371      3.87150924653507
  H   0.20878413518765     19.37849430128329      3.05532912259552
  H   1.09333438960526     21.05417163067015      4.63246492793922
  H   -1.85739650965760     10.84787231021311      7.06272668202205
  C   0.50607418836823     24.23943259944684     13.87626826323836
  N   0.49914140240825     22.98077391371195     13.43458639966569
  C   -0.63457189429358     22.46291635227371     12.96622552110033
  C   -1.83530453792904     23.17892713495999     12.92201588856546
  C   -1.82035307296534     24.50610777314811     13.37566298401776
  C   -0.63580129425408     25.03000761156441     13.85433654619645
  C   -3.00050104010456     22.54874479489688     12.45485179632504
  C   -4.00079611896923     21.97775559857140     12.08426186062268
  C   -5.11905125437630     21.22148166233494     11.68300987443183
  C   -4.97935865410961     19.83721991773789     11.59681558026517
  C   -6.06922142392633     19.04687347331422     11.23732645863369
  C   -7.29868402562751     19.64758724540849     10.94866830392871
  C   -7.42583561221930     21.02412828371961     11.02488284067035
  C   -6.35169645540806     21.81580355670908     11.39314353907075
  C   -5.88967468255228     17.64950159998846     11.20051678712108
  C   -5.65139520270644     16.46400037864407     11.21840179349142
  C   -5.33835636257020     15.09561535790049     11.29089068537453
  C   -4.00433985843373     14.69993558373543     11.37632407720450
  N   -3.63609132868706     13.42416639645909     11.51147779092769
  C   -4.55930907241044     12.45978171950243     11.56273900708271
  C   -5.91616557808697     12.77618247750997     11.45171431781099
  C   -6.31537661403876     14.08684670668085     11.31687136054350
  H   -8.14075918440654     19.03402860254081     10.66921261112187
  H   -8.37494150127558     21.48465249327904     10.80074058543961
  H   -6.45728106160621     22.88730099778438     11.45899339290375
  C   1.83402082325810     21.19217279875159     16.31532724781019
  N   1.42943086044530     20.78801779362807     15.08262749422516
  C   0.72262178191350     19.68652543845187     14.95543385673154
  C   0.38317558911373     18.85614716352760     16.04516206194352
  C   0.74932330433875     19.26191749542974     17.31843760362390
  C   1.47333893321370     20.45278182007996     17.48280965497720
  C   -0.24891031851860     17.61749809942679     15.80000838261357
  C   -0.71263428465511     16.52550405295360     15.56785744234205
  C   -1.16505890943800     15.21826179730038     15.28608062817734
  C   -1.36928071966553     14.81989535336124     13.96330545635804
  N   -1.67864374145488     13.56958764705399     13.62314090299410
  C   -1.84592337852263     12.66103251816791     14.58521628190338
  C   -1.71522590381261     12.97993558426433     15.93009403062180
  C   -1.35943748904717     14.26564748199601     16.29446086837707
  Pd  -1.63088937832477     13.16013133518324     11.63553389222657
  Pd  2.06601306069621     21.73750542879992     13.37264960622598
  H   -1.27476416158432     15.54982184539685     13.15997360232809
  C   2.61817478195339     22.35332718219723     16.44531529660303
  H   1.40179054754616     21.00541026106246     10.75266543057595
  C   -4.10209843632504     11.05062044233453     11.74879021109306
  H   -0.60888512065091     21.43306575421316     12.60489991720094
  H   -1.22807512556768     14.53577239930712     17.33058598331376
  H   0.49312295172211     18.66473531666324     18.18040936966564
  H   0.39002963564104     19.40755413499588     13.95648742518138
  H   3.33427592290784     23.64711319016559      7.97620604369821
  H   -1.13738237307387     14.97967285625691      9.56683176477950
  H   -1.35659132689962     12.93507336588704      5.79725626587687
  H   0.48710880008104     15.18519959513577     11.62437807096483
  H   4.23818283083082     13.25286156016591     12.39852383978300
  H   -2.72380170415794     25.09500888742096     13.35032128970936
  H   -0.58852892099670     26.04509061978279     14.21415773520915
  H   -3.21284065287627     15.45074442502725     11.33618281973857
  H   -7.35940498113328     14.34663140331913     11.24018553739244
  C   0.41559368092867     10.74257588577011     11.93190134763965
  H   2.13760228071818     19.05153488860535     12.40334939850058
  H   5.98601671428779     17.36496571382142     13.28050839852629
  H   -1.87792022020477     12.22172950761764     16.67896644728290
  H   6.70566232119462     19.63075804869841     14.02218525557803
  H   -2.09380857482000     11.65163548557524     14.27491365181529
  H   0.38792605986625     18.35258856013250      7.88270693771607
  H   -4.02878624671407     19.37510213588551     11.82483875233921
  C   3.99013737520460     24.22616566253235     12.55527106322849
  H   1.44212376909663     24.63033626000902     14.25812814348812
  H   -1.94981399341359     10.91747704144358      9.53522778773660
  H   5.06335058678619     21.48918979170724     14.01826148134575
  C   1.88817931583345     20.93374671629852     18.74496479332919
  C   3.00859965426718     22.78639676288189     17.68549933077412
  H   2.90161341155701     22.89797323494723     15.53837502591973
  C   2.63432131543372     22.07661884285757     18.84073019999224
  H   1.60725866847726     20.38186866944887     19.62837507293328
  H   3.60624753160562     23.67880269774361     17.78863789985926
  H   2.94661556225811     22.44121071318790     19.80641333527336
  C   3.19238436296392     10.74163190336118     12.28651518872488
  C   2.49508035674051      9.56485151534942     12.25399326395905
  H   4.26214664333856     10.74612258407787     12.42611999856670
  C   1.09884038373973      9.56437632307069     12.08398822632854
  H   -0.67127229837342     10.75515497386171     11.79713476939719
  H   3.01202427566213      8.62477912530609     12.36363617816980
  H   0.57195481297483      8.62284855933138     12.07277715857409
  H   -4.59652306627129     10.60527337372459     12.61143727989637
  H   -3.01005150937752     11.01090957840461     11.89713948912294
  H   -4.37382058609440     10.44715971327634     10.88262803976638
  H   -6.64449590668183     11.98147534955329     11.48160435885303
  H   4.30207586001074     24.84411571108128      9.92427835846402
  H   5.07466249085932     24.26460225072289     12.45900271009515
  H   3.72762849804828     23.68992913685425     13.48246977520266
  H   3.64195197349519     25.25705942076768     12.62052352651084
