# Supplementary material for: Coordination sphere interactions drive isomer selection in heteroleptic Pd(ii) cages with low-symmetry ligands
Source: Chem Sci. 2025 Sep 8;16(38):17939–47. doi: 10.1039/d5sc04881h (PMC12415893; doi:10.1039/d5sc04881h)
Supplement: SC-016-D5SC04881H-s001 [file SC-016-D5SC04881H-s001.zip › GFN2xTB MM/1AB3AAanti.xyz]

124
Coordinates from ORCA-job 1Q2Nanti
  C   4.75417502577181     20.50387610598537     13.69232960547729
  N   3.51082612501709     20.22918337798177     13.21772244965485
  C   3.21877438896615     19.01886808862287     12.79971833469947
  C   4.13640186242212     17.94682924262487     12.84285323397172
  C   5.42533481497039     18.20301020109112     13.28120078648491
  C   5.76720688732829     19.49763337512097     13.70582052532261
  C   3.67291027044505     16.65800753393274     12.50142069543000
  C   3.19262289790084     15.57296366919253     12.27138307263679
  C   2.57414879252334     14.31724641893251     12.09155367503319
  C   1.19647260432217     14.26392046649240     11.86698078095208
  N   0.52047550567414     13.11882123175945     11.79486697474267
  C   1.18369506824994     11.96584085086148     11.89869751951389
  C   2.56008580006370     11.92385676455714     12.07639554012985
  C   3.27048698436827     13.10600835345481     12.18677738971576
  C   3.26333975461503     23.41932110599796     11.26408374913968
  N   2.54032812515708     22.32158989406386     11.49483841144576
  C   2.09534498067242     21.60337008081253     10.46593912381710
  C   2.36808510231687     21.94060078371915      9.13667117397865
  C   3.12432670862713     23.09638952382656      8.89630947192166
  C   3.56812590266643     23.83698360194047      9.97559556954685
  C   1.90020584910599     21.10991679798630      8.10245387033061
  C   1.50497893124270     20.37263195026278      7.22984076974925
  C   1.05429794167648     19.45701145731439      6.24872101315726
  N   0.59449393000335     18.29794153303794      6.71184239817224
  C   0.18027100884508     17.39291850901699      5.82867127710028
  C   0.19610112815630     17.60584671138573      4.44519379405918
  C   0.66919201828113     18.82158094752630      3.97707662280425
  C   1.11196562782961     19.77032718368735      4.88515070250772
  C   -0.27497063390099     16.17323797455636      6.38426112654173
  C   -0.63746591000992     15.14977221543373      6.91539394557589
  C   -1.02276115554406     13.98746084150094      7.60725558886015
  C   -1.14325506705374     14.04631902270210      8.99912768225558
  N   -1.45807841116811     12.98455033011503      9.73710058605864
  C   -1.68256298899572     11.81214546728056      9.14111130887725
  C   -1.60351930476687     11.66777917092936      7.76238750369877
  C   -1.26938508633012     12.75839632703396      6.98039579425492
  H   -0.15202900249998     16.83994208570311      3.77111744362323
  H   0.69659640857443     19.02533310590039      2.91798654349128
  H   1.49203012516319     20.72548419263525      4.56041046757847
  H   -1.93085638940970     10.97087018856664      9.78254474499200
  H   -1.79777670771152     10.70745722446532      7.31246115054930
  C   0.61946818439643     24.19928699558079     13.80561824248018
  N   0.52762018225433     22.93840401783924     13.37915124384318
  C   -0.65368772120953     22.45913933908957     12.99721532604458
  C   -1.82423800084287     23.22319318892474     13.03391141577594
  C   -1.72560836121758     24.55104110253944     13.47145880645777
  C   -0.48848132050669     25.03463748501033     13.85651302856442
  C   -3.03598921547101     22.61641704188839     12.65765769149995
  C   -4.04715790568300     22.02927858037192     12.35139871245912
  C   -5.19663285359978     21.27524547790726     12.01420880443144
  N   -5.00352629354304     19.96244654167942     11.91446144314777
  C   -6.05173191908118     19.19798635295336     11.62088670452018
  C   -7.33739595237685     19.70854283831484     11.40348726298708
  C   -7.52206601957293     21.07854153013913     11.50217690658587
  C   -6.44041387308851     21.88626052377961     11.81618363560800
  C   -5.79507121313693     17.80753399163133     11.55166581100471
  C   -5.53023113825701     16.62852779111301     11.51912396167231
  C   -5.20002041290739     15.26121489168600     11.51988870850843
  C   -3.85632188603208     14.87833778963030     11.57369987214176
  N   -3.47396906289525     13.60379012127650     11.61698939510108
  C   -4.39782176348306     12.64106274083533     11.59205814114796
  C   -5.75396617136767     12.93026988333649     11.52290600739658
  C   -6.16879279764022     14.24824767968111     11.48936146000219
  H   -8.15448522450019     19.04641548621392     11.16645987705370
  H   -8.49728926168317     21.51076700915192     11.34075132633547
  H   -6.54397175617413     22.95543214312286     11.90747452233688
  C   1.81031098422535     21.32135600005682     16.28239818715840
  N   1.46484681448198     20.84561649990514     15.08474872473497
  C   0.78931024012897     19.70025490217844     15.01276670844877
  C   0.45936708031518     18.94347714418868     16.13958961018351
  C   0.81102989290776     19.45106889101498     17.39646053419205
  C   1.48304766401511     20.65894782540921     17.45793719801916
  C   -0.15358240508475     17.68423687156985     15.96573409236580
  C   -0.60640179784873     16.57999437542761     15.77463803612746
  C   -1.04491762470875     15.27446858771735     15.46509944827001
  C   -1.21380662416855     14.93210660972792     14.10590325135455
  N   -1.49345333301488     13.71361892613457     13.70342902755580
  C   -1.66399987741302     12.71860876135872     14.61308738181009
  C   -1.58239256753252     12.98962414199925     16.01266588724772
  C   -1.25403321596582     14.29316541272531     16.42031985873373
  Pd  -1.50072168734332     13.28664478693994     11.71508088756350
  Pd  2.05081668959758     21.64189005014966     13.31208582149386
  H   -1.10641383619998     15.70631864594174     13.34762186769609
  H   2.35857982230900     22.25820679670877     16.30177298558684
  H   1.76473128839622     21.08277451767936     18.40839443772265
  H   1.49365965509132     20.72044093340250     10.68646582688331
  H   -6.47199729581162     12.12641998211843     11.49939961178001
  H   -4.04786783224012     11.61387332328119     11.62528671783848
  H   -0.69303083618275     21.42721607005998     12.64409649718164
  C   -1.80322619216976     11.92873118079845     16.91951464625704
  C   -1.92042996533730     11.40691913598969     14.16779213229555
  C   -2.07121294732705     10.66810456063952     16.45926291697213
  H   -1.75349025798139     12.13083248166317     17.97808781738365
  C   -2.12122924053203     10.40228837184479     15.07856247931123
  H   -1.95289188784918     11.21069158603884     13.08534132243099
  H   -2.24107138538576      9.86207837802766     17.15541116814962
  H   -2.32120242442176      9.39536851926246     14.74612703121115
  H   -1.15370926861471     14.51821801244761     17.47132010986715
  H   0.56304250797383     18.90493704753123     18.29324303339445
  H   0.49165920521910     19.35484969644236     14.02291746304743
  H   3.60577489132579     23.98095693788253     12.12779827324070
  H   3.35170930543012     23.39296630140176      7.88426018693711
  H   4.15055554257973     24.73194723379628      9.82689261534054
  H   -0.97577146692242     14.99270798838725      9.51623139525481
  H   -1.19344640334887     12.67262629690151      5.90761801044460
  H   0.63206716274299     15.18815032894305     11.74466494773298
  H   4.33750738931972     13.10226709593263     12.34623643902786
  H   1.60200073927631     24.54697525351203     14.11315423473928
  H   -2.60431613764562     25.17593909874263     13.50817843636883
  H   -0.37784519590685     26.05064281120846     14.19984869697868
  H   -3.07707751630801     15.64188954527830     11.57945362101195
  H   -7.21607556981106     14.50296650669080     11.44225109410020
  H   3.06375110776293     10.97269486226187     12.13929736827850
  H   0.59960021332962     11.05302631666627     11.83341656160990
  C   7.05461996810928     19.84232713018451     14.17526270855833
  C   5.04266825416605     21.79426224021405     14.17836286577599
  C   6.30191699384178     22.08816754034284     14.63337445357511
  H   4.24247632751275     22.54983531096235     14.18582563910279
  C   7.31285613907467     21.10971969476036     14.62233913827775
  H   7.82636421902498     19.08846859630166     14.17715490944432
  H   6.53227173022962     23.07486493228301     15.00452758595142
  H   8.29766094167123     21.36852870333502     14.97776284848375
  H   2.21858719501633     18.84408774233643     12.40602288768158
  H   6.16280667205478     17.41527805358527     13.31168163685488
