# Supplementary material for: Coordination sphere interactions drive isomer selection in heteroleptic Pd(ii) cages with low-symmetry ligands
Source: Chem Sci. 2025 Sep 8;16(38):17939–47. doi: 10.1039/d5sc04881h (PMC12415893; doi:10.1039/d5sc04881h)
Supplement: SC-016-D5SC04881H-s001 [file SC-016-D5SC04881H-s001.zip › GFN2xTB MM/1AB3AAsyn.xyz]

124
Coordinates from ORCA-job 1Q2Nsyn
  C   4.77157601485948     20.48156631951144     13.70242709718608
  N   3.53083857976499     20.24316181365990     13.27248105333462
  C   3.20347139700714     19.01347881667352     12.88034865172208
  C   4.09385602041877     17.93905675342407     12.93772066402584
  C   5.39999805122026     18.19322932428336     13.37512719700350
  C   5.73541953133074     19.48291791481874     13.74818959218201
  C   3.63157644895453     16.64613494173566     12.61252079661808
  C   3.17504560243751     15.54813281334053     12.39628190406890
  C   2.58097266965057     14.28124214552174     12.21108969240575
  C   1.19223550076435     14.21445972530542     11.96699540449838
  N   0.52902549716267     13.08297579415742     11.88143335709422
  C   1.19422197860492     11.90184016363548     11.98148703448342
  C   2.60792531890328     11.87362344276767     12.18473043889878
  C   3.28816775184765     13.09474623033098     12.31313898213794
  H   4.99762729840870     21.49767844757201     14.01427328113253
  H   6.73292533601343     19.71504288299656     14.08524482033062
  C   3.33873411144845     23.43648343299283     11.45193261322504
  N   2.57381403919609     22.35380351558582     11.60640286556826
  C   2.16522168003404     21.67811060976373     10.53544316619036
  C   2.51589617874622     22.04742535635712      9.23324777916638
  C   3.30963332155105     23.19124189330840      9.06937938319246
  C   3.71740802681582     23.88590424119257     10.19359931042151
  C   2.08080750474989     21.24297972025449      8.16487306837250
  C   1.70127662243235     20.49469859596225      7.29475015495255
  C   1.25539724869220     19.56282806831027      6.32716479367573
  N   0.77501924143908     18.42268397218414      6.81722917245003
  C   0.35756223145160     17.49980794271932      5.95517076114523
  C   0.39147425464234     17.67560177111390      4.56619786936007
  C   0.88754069088135     18.87072825629823      4.07011489446247
  C   1.33358608423567     19.83805228618632      4.95686593270494
  C   -0.12334201387171     16.29732454368679      6.52680359164846
  C   -0.51140021811824     15.28226753787222      7.05620870828409
  C   -0.93563906305085     14.10121719471377      7.69178809038340
  C   -1.04876111196124     14.07125174107740      9.08515894048400
  N   -1.41476274709535     12.97925155324342      9.75353841069336
  C   -1.70531857566118     11.86655695202472      9.07696308250323
  C   -1.63121198970945     11.80940299433741      7.69199474271116
  C   -1.24029902329808     12.93011795770300      6.98415139488830
  H   0.03956097000633     16.89677156818034      3.90904471052859
  H   0.92961028103135     19.04456667931843      3.00618900670677
  H   1.73057013994751     20.77873700962510      4.61093688059804
  H   -2.00830080683928     10.99787836539083      9.65238346997259
  H   -1.87601460127896     10.89254467850624      7.18048949416635
  C   0.56925131663632     24.12686391542844     13.90363154832501
  N   0.48884246756959     22.87351481280009     13.45217328272512
  C   -0.68682741816149     22.38902962772981     13.06033617349311
  C   -1.86542588138169     23.13957497106714     13.11196322789638
  C   -1.77992009296503     24.45996914291094     13.57503532169371
  C   -0.54797587560306     24.94919923304385     13.96958570841655
  C   -3.07117188025238     22.52723496412104     12.72586876235468
  C   -4.07621906941433     21.93488393791165     12.40950991896151
  C   -5.21877509836790     21.17668322859040     12.05863751477356
  N   -5.01650392753304     19.86638656178774     11.94434131852009
  C   -6.05778109230366     19.09901648213471     11.63449102934272
  C   -7.34544259444995     19.60423664262314     11.41545035194854
  C   -7.53994168529332     20.97149253346082     11.53075160997451
  C   -6.46537005297752     21.78213271327120     11.86113154381717
  C   -5.79406214733528     17.71093215922398     11.54689910866105
  C   -5.52809034571213     16.53278248508499     11.49766666371734
  C   -5.20197006885790     15.16471086266406     11.46872723777214
  C   -3.86410053366097     14.77303883981225     11.57772291597595
  N   -3.48734396474818     13.49589491653462     11.58830072915024
  C   -4.41255031062500     12.54142901307483     11.47317106590950
  C   -5.76263121794821     12.83929959837158     11.34885899953409
  C   -6.17156350596494     14.15938756684670     11.34935812949478
  H   -8.15673149817108     18.93991552933523     11.16494027625805
  H   -8.51703196826891     21.39936513243991     11.36904750422720
  H   -6.57628718152447     22.84941449160092     11.96485952619860
  C   1.80991670046098     21.21993292729368     16.32409751292579
  N   1.43695519118781     20.76510750386733     15.12612141990651
  C   0.75622341425249     19.62344015266025     15.04700042744292
  C   0.44668438829519     18.84817257786558     16.16664726559164
  C   0.82558451992116     19.33360302068017     17.42470948534291
  C   1.50355206398821     20.53796313968170     17.49433680579906
  C   -0.17564572677473     17.59509513522777     15.98333750985677
  C   -0.64118238295146     16.49926679999907     15.77543320387574
  C   -1.11176076716403     15.20164515830664     15.48053908269741
  C   -1.24792351240151     14.82267608483872     14.12758751681636
  N   -1.58055465372003     13.60880912268676     13.74902956677533
  C   -1.85952263955280     12.66301482709931     14.68456272746792
  C   -1.79030208919172     12.96990585012693     16.07801159288416
  C   -1.39376156397421     14.26171308997161     16.45794140420186
  Pd  -1.50723419705676     13.19184249131841     11.74994005202069
  Pd  2.02794553730630     21.60629272665398     13.37392101497496
  H   -1.06979197392077     15.56777653601920     13.35304048331114
  H   2.36447014541780     22.15420650806177     16.34500433002219
  H   1.80607089901438     20.94341950257013     18.44648692351535
  H   1.53212208201733     20.80427120331399     10.69833588601377
  H   -6.48042693505639     12.04036335384247     11.25578497599852
  H   -4.06991152526377     11.51182005472718     11.47683555050133
  H   -0.71375062252001     21.36405477313704     12.68664122556814
  C   -2.10664451694024     11.95785963754402     17.01177608254761
  C   -2.23293988613903     11.36887555652734     14.27807143171346
  C   -2.46917716763418     10.70920454691713     16.58568088999327
  H   -2.05851580394728     12.18980757624709     18.06430580267217
  C   -2.53220985597632     10.41215428535082     15.21253025677894
  H   -2.29005801125250     11.15335573381724     13.20714627311718
  H   -2.71227767613450      9.94095124319358     17.30242460472786
  H   -2.82430000484031      9.42055648620524     14.90346013558509
  H   -1.30826597851420     14.51292462781974     17.50428943531479
  H   0.59408588216410     18.77292148069967     18.31695158640725
  H   0.43569720275261     19.29862237504969     14.05773510521536
  H   3.65413452739692     23.95263357805017     12.35517138477419
  H   3.59641185437330     23.51395887228790      8.08059189465281
  H   4.33002067224317     24.76845700798997     10.10219187020690
  H   -0.83316359089120     14.97170782585078      9.66216446093076
  H   -1.16794934062208     12.91399337950959      5.90790984906163
  H   6.12370704075204     17.39440645385111     13.42174736920390
  H   2.19366466037159     18.86057366603293     12.50113991500514
  H   0.63566814782559     15.14267011853049     11.84254867499225
  H   4.35254125311233     13.10198907045509     12.49290759419250
  C   3.25664494459659     10.62101841617615     12.26452360066602
  C   0.48593671400865     10.69115113960832     11.87176280824406
  C   2.54094093743889      9.46037450041354     12.15139939677950
  H   4.32486227888765     10.59870187671262     12.41402014219194
  C   1.14884184145680      9.49459058942836     11.95478986552995
  H   -0.59473517585560     10.73074498675592     11.70692075609702
  H   3.04122322649155      8.50681395039206     12.21032332955550
  H   0.60893858528156      8.56474673990784     11.86534926845450
  H   1.54872805968174     24.47748458951668     14.21894002263299
  H   -2.66514496511305     25.07485919591365     13.62379876052345
  H   -0.44841096939326     25.95966846570190     14.33233410738035
  H   -3.08546401391286     15.53312814360801     11.65662334026572
  H   -7.21428907043340     14.42122601447208     11.26016229635525
