# Supplementary material for: Coordination sphere interactions drive isomer selection in heteroleptic Pd(ii) cages with low-symmetry ligands
Source: Chem Sci. 2025 Sep 8;16(38):17939–47. doi: 10.1039/d5sc04881h (PMC12415893; doi:10.1039/d5sc04881h)
Supplement: SC-016-D5SC04881H-s001 [file SC-016-D5SC04881H-s001.zip › GFN2xTB MM/1AB4AAanti.xyz]

132
Coordinates from ORCA-job 1Q2Meanti
  C   4.72977653488975     20.51453703962471     13.65802710488683
  N   3.48333708090364     20.26244214776749     13.17883788440963
  C   3.17437506400744     19.05894936926279     12.75253265865589
  C   4.07451736831512     17.97218578014504     12.79086584859520
  C   5.36679130326525     18.20658083981465     13.23241955666447
  C   5.72768210885081     19.49292938620540     13.66542489566281
  C   3.59797837262518     16.68866900479739     12.44573298276154
  C   3.12998382492159     15.59825228305754     12.21479521403096
  C   2.52436593845871     14.33471795663070     12.04214514364450
  C   1.14769645540380     14.25927509826395     11.81904377462935
  N   0.48728300436727     13.10434724867124     11.75665574213511
  C   1.16691310086906     11.96197351701398     11.86922984250024
  C   2.54402752656268     11.94094605072192     12.04570692393644
  C   3.23761584486375     13.13383163785448     12.14590401053220
  C   3.28051891161495     23.52999574848130     11.29116280450745
  N   2.56573074507973     22.42273552796212     11.49899005016221
  C   2.14359457531109     21.71282972569430     10.45510900555923
  C   2.43163640078324     22.06504825460682      9.13182907597269
  C   3.17830248452703     23.23302876323131      8.91668993727298
  C   3.59779574734801     23.96494451655133     10.01049529717412
  C   1.98888840265955     21.23128205367106      8.09226770452966
  C   1.60148744482807     20.47043009896615      7.23439969398252
  C   1.15581234343241     19.50016783376048      6.31644116525363
  C   0.65243583713365     18.29435221899453      6.82631752605159
  C   0.59193680927574     18.08452607150496      8.31036244698701
  C   0.23265101900035     17.31209275726352      5.92038381635284
  C   0.30609500317122     17.54130616560726      4.54075030826667
  C   0.79592817865295     18.74125605871137      4.05966513892802
  C   1.22475485629094     19.72089978922619      4.93791501459666
  C   -0.25166122515485     16.08567154079039      6.41569199898833
  C   -0.64348702811616     15.04622698981523      6.89689849905670
  C   -1.04381050140686     13.88613853991549      7.57950576855831
  C   -1.18447255864768     13.94856606864548      8.97013011004159
  N   -1.50286334502367     12.89031614500604      9.71157184582941
  C   -1.71728303641354     11.71471108307991      9.11975540148464
  C   -1.62443928800780     11.56620459839854      7.74120765059134
  C   -1.28317571685195     12.65201282169195      6.95725944645559
  H   -0.02404723910342     16.77201548628222      3.86032722779874
  H   0.84812377795839     18.91264071360205      2.99656365565837
  H   1.61373356540895     20.65708474799952      4.56919020245706
  H   -1.96882114346709     10.87553789033624      9.76187164590564
  H   -1.81310457430058     10.60355143505038      7.29402373760124
  C   0.66209132003834     24.29186003523947     13.81589665839164
  N   0.55217289084163     23.03442880453335     13.38486537482618
  C   -0.63844532126066     22.57111317967908     13.01264265590310
  C   -1.80302698362313     23.34515468872851     13.06489840433961
  C   -1.68341066203054     24.67130758385822     13.50553859131895
  C   -0.43758927713476     25.13876534710670     13.87924291704197
  C   -3.01923146414314     22.74220380634615     12.70560610184459
  C   -4.02227811358580     22.13148065666681     12.41280598038365
  C   -5.12680664959046     21.31561333915626     12.10146003071592
  C   -4.90290465183700     19.93635308759901     11.97485154116826
  C   -5.99624102310559     19.10744826240071     11.69536767461442
  C   -7.27656941463435     19.65244261002993     11.53385945637948
  C   -7.47294363982147     21.01567681477547     11.65167470887141
  C   -6.40738263916831     21.85083703794062     11.93879950215042
  C   -5.80048788327997     17.71625179287701     11.59353463847840
  C   -5.58447154582665     16.52658240824990     11.53352650605130
  C   -5.25808760146532     15.16089922249711     11.51428654105671
  C   -3.91210531760828     14.78143664864907     11.55722618566143
  N   -3.52095948988094     13.50948720992248     11.59099841262849
  C   -4.43868149702121     12.54179874379004     11.56346659744880
  C   -5.79723575073727     12.82599993852091     11.50010814780642
  C   -6.22048451400221     14.14064048697061     11.47872255650478
  H   -8.10503113162327     18.99643272535126     11.31680903812751
  H   -8.46040152807187     21.42917367741021     11.52427859568485
  H   -6.55460575842330     22.91478304295497     12.03887382676206
  C   1.78167905233138     21.33667858825154     16.25293301089641
  N   1.43611822598307     20.87846388986934     15.04861181293021
  C   0.75862797138535     19.73517095215105     14.96090913495229
  C   0.42708688702225     18.96269964979976     16.07646100325520
  C   0.77900436123568     19.45281704411059     17.34043667808513
  C   1.45259846541293     20.65869512040706     17.41910786645222
  C   -0.18605589947491     17.70464019849167     15.89121495933831
  C   -0.63760426428901     16.60024843340031     15.69685029878531
  C   -1.07547331725931     15.29018067328294     15.40433730476187
  C   -1.25100892930278     14.92600575150609     14.05183204338951
  N   -1.52857441505151     13.70077016429027     13.66830114287166
  C   -1.69037784562451     12.71910066347409     14.59391205095123
  C   -1.60273433765219     13.01196050046932     15.98896705971339
  C   -1.27652296580974     14.32232898966134     16.37517432055892
  Pd  -1.54209769451881     13.22825361190739     11.68488857559328
  Pd  2.04964917826740     21.70837502050194     13.29570323209158
  H   -1.14904432099133     15.68874544834879     13.28140615486474
  H   2.33135654329106     22.27243927538903     16.28536918779857
  H   1.73427264917897     21.06869781444651     18.37558899792633
  H   1.54929170251000     20.82091745805741     10.66121367519494
  H   -6.51058218513564     12.01818288070259     11.47266396572693
  H   -4.08342383061859     11.51657830038971     11.58924319159130
  H   -0.68774064121990     21.54022584078749     12.65630672891864
  C   -3.51843602269236     19.38758304255215     12.15422005935695
  H   0.12677033073887     17.13002517623215      8.54245592400834
  H   0.01857377399579     18.88687333838100      8.77483943955271
  H   1.59859601986564     18.10012753363238      8.72985725983908
  H   -3.50450408886258     18.31733556723959     11.96438631207166
  H   -3.17375286406259     19.57197524122504     13.17245147027695
  H   -2.83193746128182     19.88371244422983     11.46807012358947
  C   -1.81512975274250     11.96459690091235     16.91338693408002
  C   -1.94333978760917     11.39953035183267     14.17050674131992
  C   -2.08050264581848     10.69595824592487     16.47413765340083
  H   -1.76101923664936     12.18347611676376     17.96840529503318
  C   -2.13580859934589     10.40854832020068     15.09794163294312
  H   -1.98040291818220     11.18523662451849     13.09168456440539
  H   -2.24411142048873      9.90026820532859     17.18354597014415
  H   -2.33328564314812      9.39583083850929     14.78204017914820
  H   -1.17106432491434     14.56341765582096     17.42209405165557
  H   0.53012674892089     18.89451299923189     18.22941882041742
  H   0.46239429409485     19.40407302476476     13.96597620452529
  H   3.60606514650727     24.08517488378700     12.16517151908739
  H   3.41664655338007     23.54332736691398      7.91134334909973
  H   4.17247974673230     24.86773539640295      9.88056411583614
  H   -1.03085700560485     14.89658453093206      9.49007906601654
  H   -1.19510373053487     12.56116600637339      5.88588467438222
  H   0.56982145869255     15.17423868646695     11.69159893929946
  H   4.30469159577963     13.14630347520779     12.30447848316473
  H   1.65033601703795     24.62778567485349     14.11690443830855
  H   -2.55489335179436     25.30543306989225     13.55321495419347
  H   -0.31198362146559     26.15219219672885     14.22486506389855
  H   -3.13255083099239     15.54561182191768     11.56341848737955
  H   -7.26930227577191     14.38982940051847     11.43767438944979
  H   3.06126973832348     10.99761971599431     12.11574948608932
  H   0.59548965981813     11.04062758202664     11.81176362497838
  C   7.01981124276051     19.81412168426965     14.13862534081527
  C   5.03737554319135     21.79611877962784     14.15560104442109
  C   6.30050509105358     22.06702296409022     14.61419629332054
  H   4.24960175713107     22.56432862673468     14.16930895652403
  C   7.29688087064858     21.07382454212780     14.59588123626960
  H   7.77975532894773     19.04837320074417     14.13520288229668
  H   6.54501621776391     23.04707092077901     14.99382455900140
  H   8.28515796882978     21.31505550408783     14.95399948417236
  H   2.17197132757707     18.90232510938587     12.35697474309692
  H   6.09201843321007     17.40746880720913     13.25951543325233
