# Supplementary material for: Coordination sphere interactions drive isomer selection in heteroleptic Pd(ii) cages with low-symmetry ligands
Source: Chem Sci. 2025 Sep 8;16(38):17939–47. doi: 10.1039/d5sc04881h (PMC12415893; doi:10.1039/d5sc04881h)
Supplement: SC-016-D5SC04881H-s001 [file SC-016-D5SC04881H-s001.zip › GFN2xTB MM/1AB4AAsyn.xyz]

132
Coordinates from ORCA-job 1Q2Mesyn
  C   4.74575285099756     20.48884157049444     13.66361489722627
  N   3.50275214862048     20.26773562240507     13.23108518855586
  C   3.16173315416377     19.04355322922538     12.83295481837314
  C   4.03842051217505     17.95778522386868     12.88652036010287
  C   5.34707838918530     18.19475368480793     13.32677253588237
  C   5.69754087005551     19.47849090141519     13.70601734845751
  C   3.56645719846822     16.66883038446487     12.55756552153028
  C   3.11359571646398     15.56876222531011     12.34295050154247
  C   2.53206940036729     14.29472588087317     12.16417847529966
  C   1.14432383204112     14.20743410319261     11.92160699903030
  N   0.49477402426044     13.06727559985735     11.84609499870156
  C   1.17485997044810     11.89565811021551     11.95618817675614
  C   2.58933201213098     11.88716378104034     12.15689527314491
  C   3.25416218846146     13.11773705296284     12.27434155584513
  H   4.98386644817746     21.50085729559670     13.98014283430276
  H   6.69732041558799     19.69697278263353     14.04539156060923
  C   3.36612971383363     23.53348359740737     11.47853324559192
  N   2.60298477003633     22.44758446903795     11.61349703589723
  C   2.20924261141150     21.78219403816044     10.53060475185366
  C   2.57337349049684     22.16204601307869      9.23410119602639
  C   3.36427399989191     23.31200967828445      9.09201047461213
  C   3.75596823589929     23.99605881173320     10.22730253945957
  C   2.15589068987138     21.35685105874687      8.16224243363776
  C   1.78109437404460     20.58705233001727      7.30673983740881
  C   1.33817136512137     19.60548646510899      6.39974136712137
  C   0.81526021805461     18.41621031398533      6.92971952744000
  C   0.73260843668149     18.23693070286846      8.41666225222887
  C   0.39419803780856     17.42006932168444      6.04053410021335
  C   0.48509958876270     17.61971308260005      4.65691996326094
  C   0.99502998067474     18.80284917069516      4.15593433467165
  C   1.42608558116675     19.79590870614600      5.01809990149687
  C   -0.11028489169644     16.20653418256909      6.54776221281778
  C   -0.52009711400816     15.17475535110748      7.03035877017407
  C   -0.95998994839570     13.99850952819692      7.65906288201549
  C   -1.08758975965777     13.97640553715782      9.05219862429570
  N   -1.45950789222327     12.89073219001257      9.72709535847100
  C   -1.74617483409369     11.77354527005537      9.05735729587077
  C   -1.66280040671700     11.70842806745211      7.67224424329762
  C   -1.26368879569995     12.82163293615318      6.95874602073243
  H   0.15324596771124     16.84017474283187      3.98905926407870
  H   1.06106364387058     18.95082350038040      3.09009545600809
  H   1.83035614545363     20.71940004950846      4.63422771118093
  H   -2.05322083277142     10.90913829072318      9.63650821878515
  H   -1.90650306959573     10.78855881426052      7.16576118035999
  C   0.61819210205607     24.21951331643914     13.91173916684688
  N   0.51848706681699     22.96826560431812     13.45990961267657
  C   -0.66695011091577     22.49981127886196     13.07804719820240
  C   -1.83858991995027     23.26211978074917     13.14081320251070
  C   -1.73073412037780     24.58233884701313     13.60291923925786
  C   -0.48986507886254     25.05509668618592     13.98626083392916
  C   -3.04921788154284     22.65445316153692     12.77117005301391
  C   -4.04621407323520     22.03950762593373     12.46654961551002
  C   -5.14424494176136     21.22132980555674     12.13912969791446
  C   -4.91338657772865     19.84424003428377     12.00128571089643
  C   -6.00013113715139     19.01411258023291     11.70110012211332
  C   -7.28096328545503     19.55572450114022     11.53190933335459
  C   -7.48459179373917     20.91666281043945     11.66308456978225
  C   -6.42544755543486     21.75305477546891     11.96962495867780
  C   -5.79913271203250     17.62478728466330     11.58349999753425
  C   -5.58130191176684     16.43626471923097     11.51017405580545
  C   -5.25899719269693     15.07015219472389     11.46345753673426
  C   -3.91814139856777     14.68193029701094     11.55807474252768
  N   -3.53288126373881     13.40753359361600     11.56193088288666
  C   -4.45291802629969     12.44837200591225     11.45073700409317
  C   -5.80594485685125     12.74137759281574     11.33578105547178
  C   -6.22305052825753     14.05800493487290     11.34555619366754
  H   -8.10436746004801     18.89878242304898     11.29893327580809
  H   -8.47249254609544     21.32738682258363     11.53031587624535
  H   -6.57804417662808     22.81529346911963     12.07913173358367
  C   1.77674772475600     21.23047681810857     16.29310099819722
  N   1.40662126258464     20.79157082906026     15.08838011513416
  C   0.72396720130142     19.65204538560701     14.99389013830067
  C   0.40985231916223     18.86287637722129     16.10245799345912
  C   0.78614712350952     19.33247856645970     17.36752175797021
  C   1.46575482688125     20.53468339872245     17.45400040727457
  C   -0.21257054051959     17.61105093885257     15.90782219207485
  C   -0.67698623802080     16.51392216767843     15.70313220339474
  C   -1.14622418450429     15.21196095440545     15.42395875728765
  C   -1.28853191172714     14.81392831266131     14.07720231483318
  N   -1.61660418973633     13.59363735198003     13.71558045589954
  C   -1.88452425208560     12.65854559123136     14.66486806518114
  C   -1.81059056803817     12.98456871562133     16.05386960120207
  C   -1.41883807394974     14.28316636249812     16.41482702748266
  Pd  -1.54782563592821     13.13602598813501     11.72035111684132
  Pd  2.02841356607396     21.66690332349501     13.35810704334537
  H   -1.11744445664543     15.54934632924901     13.29201464050635
  H   2.33274084114685     22.16360592219741     16.32736848493892
  H   1.76620291283226     20.92771223816176     18.41197967793579
  H   1.57767636316782     20.90461529760762     10.68276995193320
  H   -6.51968483041865     11.93876535628680     11.24379949256728
  H   -4.10518126506580     11.42075799699538     11.44969349602621
  H   -0.70500236907472     21.47428304664402     12.70512228333446
  C   -3.52860435697113     19.29914241065826     12.18896155303653
  H   0.26130758161786     17.28836117695424      8.66094114483222
  H   0.15358955322984     19.04944300754599      8.85586647920603
  H   1.73280067278794     18.25911589518578      8.85093364156216
  H   -3.51087746236274     18.22902142383424     11.99892912976459
  H   -3.19004841059150     19.48466034125853     13.20897749364471
  H   -2.83928852204486     19.79669147751107     11.50659588944719
  C   -2.11650818334682     11.98326685152972     17.00254747842762
  C   -2.25047108758218     11.35648500470477     14.27715352687249
  C   -2.47285601206155     10.72674428943247     16.59467797530748
  H   -2.06536945431404     12.22939644799359     18.05171040534592
  C   -2.53937577320590     10.41063368170291     15.22588551165875
  H   -2.31070083186327     11.12571162766833     13.20945825841409
  H   -2.70821313259062      9.96665398372302     17.32262527123504
  H   -2.82597685451102      9.41299185679401     14.93147489420888
  H   -1.32895777083409     14.54806373593329     17.45741724893621
  H   0.55153423783779     18.76100125720794     18.25203770855372
  H   0.40733939827180     19.33989423492195     13.99952791535441
  H   3.67130498277600     24.04134654370985     12.38944965415574
  H   3.66082638721742     23.64525730292754      8.10967117516681
  H   4.36619615428797     24.88168177891512     10.15178600852145
  H   -0.87808504313354     14.87906769748012      9.62911304030930
  H   -1.18304693475761     12.79743644433395      5.88328778241897
  H   6.06095376130609     17.38702394921128     13.37098168537654
  H   2.15021904296626     18.90493065844028     12.45343000663216
  H   0.57564696668488     15.12736520460640     11.79141955716872
  H   4.31853652680711     13.13960220208878     12.45287460419908
  C   3.25406823594562     10.64366320243463     12.24641005419406
  C   0.48126750573829     10.67528258549538     11.86016688451722
  C   2.55264823995372      9.47317548891347     12.14564076829948
  H   4.32282530116303     10.63605882885015     12.39351700970409
  C   1.15964336828378      9.48805834377603     11.95270589887026
  H   -0.60040579377955     10.69888247548303     11.69797272463089
  H   3.06504330624515      8.52654520867985     12.21181776044911
  H   0.63117968880059      8.55073203808407     11.87361828633736
  H   1.60352121998834     24.55817342116021     14.22032498158915
  H   -2.60794695702941     25.20787455838627     13.65943186030910
  H   -0.37433912830549     26.06404473981956     14.34831686792840
  H   -3.13858213239294     15.44239508100355     11.63235260485784
  H   -7.26780297320470     14.31441645867479     11.26528413002262
