# Supplementary material for: Coordination sphere interactions drive isomer selection in heteroleptic Pd(ii) cages with low-symmetry ligands
Source: Chem Sci. 2025 Sep 8;16(38):17939–47. doi: 10.1039/d5sc04881h (PMC12415893; doi:10.1039/d5sc04881h)
Supplement: SC-016-D5SC04881H-s001 [file SC-016-D5SC04881H-s001.zip › GFN2xTB MM/1AC2AAanti.xyz]

120
Coordinates from ORCA-job 1P2Canti
  C   4.81463088375317     20.49864847786946     13.65808578526546
  N   3.57703569805955     20.27399682378154     13.19998594829018
  C   3.23101635313686     19.05667426614329     12.78286527860679
  C   4.09549441212909     17.96569508027323     12.83239494207419
  C   5.40476808994018     18.19427844965547     13.28174263851779
  C   5.75710614604441     19.46649433308478     13.68003133659050
  C   3.61319763809486     16.68178601832442     12.49712790021143
  C   3.14254661000708     15.59059691663532     12.27654069621183
  C   2.53472496538725     14.32797395689826     12.10055029831355
  C   1.15783057141474     14.25929632293902     11.87705519614189
  N   0.49256576393408     13.10787918207566     11.80622094568377
  C   1.16959821720579     11.96245877684939     11.90854301988960
  C   2.54634935940234     11.93502815561542     12.08622161128262
  C   3.24446340946195     13.12478487860689     12.19698605633787
  C   3.27864554771327     23.50998344128560     11.28292447621383
  N   2.57710609667102     22.39514645148668     11.49594547423022
  C   2.14496049379595     21.68541755267187     10.45606356600223
  C   2.40913743208678     22.04616817300644      9.13031427834192
  C   3.14320556017124     23.22123159757238      8.90934213439414
  C   3.57332388326719     23.95266797651333      9.99955178549524
  C   1.95553521723351     21.21994797113762      8.08867001402194
  C   1.56527058293205     20.48154394653553      7.21296912293495
  C   1.11047116144287     19.53902717286607      6.26997688738504
  C   0.61642084974334     18.32419970061602      6.74246619036442
  C   0.17959502356572     17.35080890717594      5.84495766871519
  C   0.22785001380721     17.60120535923828      4.46950782842034
  C   0.71101297683924     18.81422952771845      4.00887677526598
  C   1.15520861641421     19.78270330001509      4.89290974816300
  C   -0.28601387170392     16.13080976204726      6.37334001750894
  C   -0.64774917963386     15.11052998818823      6.91413093439072
  C   -1.03803401098953     13.95481326414487      7.61078133891974
  C   -1.16610867466371     14.01707965894875      9.00268693776437
  N   -1.48230770069789     12.95772248709375      9.74352680561321
  C   -1.70212319566740     11.78221190372644      9.15264114034454
  C   -1.61780948610469     11.63376204630352      7.77389623640899
  C   -1.28222408084467     12.72100840591945      6.98941943594583
  H   -0.11177009633014     16.84760587826328      3.77644611184541
  H   0.74602727541056     19.00525642428823      2.94801966774657
  H   1.53616837232375     20.72384327029793      4.52857151117372
  H   -1.95055091058351     10.94244980028865      9.79604636219752
  H   -1.80919947800847     10.67141555419084      7.32716709195892
  C   0.64926964936335     24.22168105115346     13.80601859134824
  N   0.55429539019956     22.96343325619227     13.37352189843380
  C   -0.62820067633535     22.48681022877901     12.99195252429425
  C   -1.80017006174598     23.24989984782439     13.03502929834660
  C   -1.69657718844248     24.57710701655882     13.47749614664255
  C   -0.45899727905347     25.05757683178594     13.86178267238072
  C   -3.01402696415831     22.64853585917942     12.66322599216568
  C   -4.03429565816460     22.06858296113664     12.36829365235085
  C   -5.16518086724180     21.29501633016920     12.04115025325918
  C   -4.99824779340767     19.91587638042907     11.92309301660296
  C   -6.09070976649221     19.10266724498672     11.62581750344366
  C   -7.35259389469640     19.67625589838068     11.43521187094838
  C   -7.50792991865588     21.04754443382283     11.54569445374512
  C   -6.42991190689237     21.86140386466805     11.84994370444863
  C   -5.87899437673762     17.71248201495529     11.54247228900903
  C   -5.61070126859892     16.53294231353894     11.50932108393378
  C   -5.26653136285770     15.17102216203509     11.49742413040093
  C   -3.91839557933035     14.80386703875740     11.57003522415593
  N   -3.51790132276323     13.53492109085945     11.60491169443510
  C   -4.42615511198127     12.55889367852446     11.55158687763880
  C   -5.78542154211406     12.83112641246951     11.46135902522541
  C   -6.21897187392528     14.14259774439624     11.43685141427830
  H   -8.19692411207978     19.04606213605078     11.20374088177664
  H   -8.48167445411915     21.48684290626079     11.39746781065952
  H   -6.55721292145783     22.92872465701489     11.94053681274269
  C   1.82382742499451     21.32574831768139     16.27328584850934
  N   1.48972600564335     20.85890398743771     15.06859380126885
  C   0.81580996854222     19.71342873351171     14.98446783227189
  C   0.47829264994075     18.94742372239170     16.10244921572618
  C   0.82085549228313     19.44445511095082     17.36590152578481
  C   1.48974151303373     20.65360574752115     17.44134797613176
  C   -0.13492269227653     17.68889357975559     15.91634267495035
  C   -0.59923241034358     16.59217409343569     15.71021776190229
  C   -1.04773647844375     15.28554447369799     15.41846804129035
  C   -1.24830902738601     14.91009771845697     14.09229195364888
  N   -1.55148198656102     13.66392345970788     13.73067618728305
  C   -1.71328690236693     12.71648060768291     14.66240384563758
  C   -1.58906454652182     13.03193164170688     16.01855457543094
  C   -1.24451417100439     14.30937569184931     16.40677866820993
  Pd  -1.54130104833331     13.24667367699425     11.72060183293987
  Pd  2.08837853638035     21.68392090845784     13.30120312601943
  H   -1.15371059806496     15.65037514176690     13.29932132874833
  H   2.36758713800702     22.26487320730018     16.30512877768219
  H   1.76369380912773     21.07062690206222     18.39714301020529
  H   1.56084720985393     20.78814881938851     10.66668950110224
  H   -6.49117970398502     12.01743501002539     11.41512697869172
  H   -4.06130989113487     11.53665639305293     11.57793214045103
  H   -0.66375007693926     21.45644296892080     12.63353996524472
  C   -2.02443048689776     11.33113102288366     14.20530483784353
  H   -1.12003638189804     14.55774790460556     17.44906921864792
  H   0.56817743732854     18.89071296404969     18.25671878825580
  H   0.52602202376425     19.37471034671567     13.99046541332343
  H   3.61027044224151     24.06447021103293     12.15547703865988
  H   3.36354009210771     23.53787799136002      7.90185283671157
  H   4.13838413644835     24.86083671030182      9.86441169730413
  H   -1.00489886999074     14.96393570859426      9.52116016198582
  H   -1.20224276656983     12.63173924773664      5.91723355822545
  H   0.58419628622891     15.17738281344408     11.75521722383134
  H   4.31144604744180     13.13219530711133     12.35671032338114
  H   1.63238529648229     24.56738664283122     14.11401112028618
  H   -2.57479369862248     25.20244712054107     13.51786478666101
  H   -0.34649224450260     26.07204516808153     14.20892105870423
  H   -3.14793230548666     15.57598216919530     11.59938996440210
  H   -7.26877627396227     14.38304326001553     11.37404551568190
  H   3.06026970546813     10.98926302540916     12.14882672858723
  H   0.59662971886871     11.04284196038943     11.84044019215807
  C   5.14442418961285     21.87147115570417     14.13924769027343
  H   2.22175832762852     18.93098063333591     12.39380659925698
  H   6.11617936653241     17.38431830741085     13.31935333351063
  H   -4.02239174751878     19.47525198655650     12.07392687473938
  H   0.58328358540168     18.13183011808424      7.80599424533070
  H   -1.74809040882944     12.26182417463124     16.75673922532541
  H   -1.91005710160531     11.23546758295013     13.10883112578829
  H   -3.04688036423805     11.06861248721549     14.48195241128963
  H   -1.37217999043571     10.61200107657002     14.69922341689570
  H   6.75707468646181     19.67160786877686     14.02826570747464
  H   4.23677189553090     22.50051989242113     14.20972462223450
  H   5.85441343318486     22.34406121217061     13.45850113044113
  H   5.62800008090655     21.82696949589517     15.11429656580673
