# Supplementary material for: Coordination sphere interactions drive isomer selection in heteroleptic Pd(ii) cages with low-symmetry ligands
Source: Chem Sci. 2025 Sep 8;16(38):17939–47. doi: 10.1039/d5sc04881h (PMC12415893; doi:10.1039/d5sc04881h)
Supplement: SC-016-D5SC04881H-s001 [file SC-016-D5SC04881H-s001.zip › GFN2xTB MM/1AC2AAsyn.xyz]

120
Coordinates from ORCA-job 1P2Csyn
  C   4.90206238391005     20.51385593939353     13.55557647642069
  N   3.62667387647801     20.30947507853539     13.20488613682742
  C   3.23574670308487     19.09455711298872     12.81684601424953
  C   4.08426853313962     17.99055102492222     12.80362413196469
  C   5.42407400474943     18.19449040269088     13.16673704910619
  C   5.82404000504490     19.46274374453331     13.52626751011390
  C   3.57059505975438     16.71478176886956     12.48426055491512
  C   3.09928247233479     15.62189938428878     12.27388415779378
  C   2.48091062725500     14.36370095948395     12.10342793123863
  C   1.11163781329472     14.30779604377909     11.83611977201306
  N   0.43460452759325     13.16304456668683     11.76778654690831
  C   1.09017290249729     12.01037928538909     11.91886795329004
  C   2.46040250802358     11.96971784690619     12.14116557127874
  C   3.17029155798452     13.15310721715531     12.24775520786544
  C   3.24543354075072     23.56858057746748     11.30110901398462
  N   2.58486901992447     22.43221476400432     11.52994428360643
  C   2.16054584136747     21.70510371282565     10.49856964261686
  C   2.39346997023123     22.06967446022482      9.16783835851594
  C   3.08809812458804     23.26555879542920      8.93161127823992
  C   3.50965275396098     24.01479934386445     10.01262686628167
  C   1.94727969469909     21.23333596468029      8.13110045590953
  C   1.57667065712021     20.49170974298368      7.24955440155735
  C   1.13690933387532     19.55622411342931      6.29253259694705
  C   0.63377072548883     18.33710798040944      6.74338616394350
  C   0.21037953225498     17.37458365985976      5.82784067293457
  C   0.28285025182375     17.63925963487261      4.45623119360223
  C   0.77586086106496     18.85625980171681      4.01682388659221
  C   1.20555711941092     19.81447570712745      4.91888121568383
  C   -0.26812852336044     16.15096044491844      6.33612618160648
  C   -0.64557831829490     15.12768849049254      6.86013124595575
  C   -1.04606524942280     13.97264989407549      7.55228293223138
  C   -1.19249816403958     14.04051696763728      8.94183758209304
  N   -1.51787240741611     12.98453986958056      9.68341200877228
  C   -1.73024841233717     11.80567735965498      9.09580801010407
  C   -1.62829728582529     11.65221427637439      7.71847472595481
  C   -1.28266684064695     12.73606110634555      6.93337269045383
  H   -0.04622169634687     16.89357662023698      3.74967906692540
  H   0.82958294542663     19.05854247257087      2.95885727838880
  H   1.59383659017111     20.75904687791464      4.57149289679767
  H   -1.98598231298342     10.96912147776177      9.74090660239442
  H   -1.81394951552665     10.68810188636686      7.27293026683959
  C   0.59777434217451     24.25436226049045     13.70046565302397
  N   0.54434223219762     22.96025291458083     13.38034553874837
  C   -0.62048994791380     22.42427120311712     13.02208024020681
  C   -1.81161687178832     23.15754868619797     12.98267567856787
  C   -1.75097882711735     24.51809780704506     13.31980932946161
  C   -0.53226545852911     25.06153847403226     13.67628991967627
  C   -3.01023914773573     22.51538839210168     12.63009291719964
  C   -4.03719673349007     21.94454059340466     12.34030672691644
  C   -5.18636243953996     21.19266798596390     12.02640769915721
  C   -5.05833278830877     19.80998694374620     11.90612852975778
  C   -6.17603843602766     19.02719735316183     11.61991754231579
  C   -7.42414131233702     19.63387406947276     11.44442924475268
  C   -7.54114083968952     21.00897197543277     11.55691250559880
  C   -6.43791676797488     21.79285752193282     11.84836750619410
  C   -5.99556595575016     17.63283797931700     11.53176955418902
  C   -5.75050881168512     16.44862343620641     11.49027453205234
  C   -5.37886101711726     15.09385917181789     11.48156751178533
  C   -4.01775828367455     14.77173407988404     11.50460532670525
  N   -3.57598490150862     13.51726417907673     11.54971937598268
  C   -4.45046235707293     12.50966201884771     11.56121764986333
  C   -5.82065957015691     12.73705722130085     11.51828353549098
  C   -6.29777545962047     14.03376969164874     11.48000625934908
  H   -8.28737796572489     19.02645524119770     11.22214599850463
  H   -8.50421731823670     21.47458836828041     11.41986680025614
  H   -6.53516601509255     22.86325608241789     11.94025682836178
  C   1.82683791031804     21.31022003965658     16.34358000821867
  N   1.50990799709145     20.85720209953768     15.12467521530731
  C   0.82844456022588     19.71712203872230     15.00119667392253
  C   0.46353276879487     18.92743329127253     16.08850475061053
  C   0.78846964217943     19.39462309694623     17.37094580049128
  C   1.45667922864697     20.59376339346166     17.48612534321557
  C   -0.16149135965347     17.68020577390812     15.87121497685430
  C   -0.63493561235203     16.58789456352446     15.66268465391625
  C   -1.10826197032394     15.29233688182358     15.35938541468873
  C   -1.29974730410814     14.93191848579532     14.02412043989317
  N   -1.64049414039682     13.70022258425216     13.64954747590085
  C   -1.85100907781904     12.77152521995095     14.58466916844335
  C   -1.72925678716098     13.05371069640288     15.93897303858377
  C   -1.34314115332368     14.32077351092621     16.34046027132307
  Pd  -1.59625803089523     13.29119475171094     11.65345188881585
  Pd  2.12082064169833     21.71597874975763     13.34819317167903
  H   -1.16991009893514     15.67531119252472     13.23858791804404
  C   2.57417124675006     22.59386719841985     16.45163216966499
  H   1.71171543726841     20.98605298871042     18.45788224810340
  H   1.60945253071810     20.78981065735066     10.71924944781675
  H   -6.50151259176469     11.90104116435889     11.52078033843027
  H   -4.04530128654787     11.50210052524420     11.60643612858930
  H   -0.62754765729916     21.36762836609244     12.75077568762697
  H   -1.21997186568181     14.56016080478521     17.38528364542153
  H   0.51659865456767     18.82244361348455     18.24393305357807
  H   0.55229555503844     19.40570053294882     13.99494753380088
  H   3.57077741333086     24.14047453989555     12.16414959461550
  H   3.28441433041726     23.58418806757458      7.91984703454877
  H   4.04416571372927     24.93963365538525      9.86719383605994
  H   -1.03823920715576     14.98945403642331      9.45897677579478
  H   -1.18903878005021     12.64184606284996      5.86266222817904
  H   0.55362347029818     15.22900730696246     11.67317707133206
  H   4.23163269982489     13.14992024700507     12.44186806654955
  H   1.56419307869970     24.66072273799021     13.98093076685648
  H   -2.64639449474460     25.11934139935306     13.29812385979773
  H   -0.44943472829125     26.10374625333454     13.93918882546496
  H   -3.27048161302437     15.56728736053150     11.48517976257013
  H   -7.35691398818214     14.23778969345953     11.45421538483311
  H   2.95981196802386     11.01939834920145     12.24172657847708
  H   0.50254580743511     11.09848224413737     11.85677028112403
  C   5.31360616964585     21.88404193798284     13.96928261010010
  H   2.20091991175120     18.98005763066523     12.49774265836673
  H   6.12108116881584     17.37135144114977     13.16096211199108
  H   -1.92339318799620     12.28276564014791     16.66738395611443
  H   6.84925171129790     19.65527260418428     13.80034758535509
  H   4.46207387871458     22.58004080844055     13.93448129626330
  H   6.10102824208351     22.25175461877703     13.31115007668952
  H   5.72987254506893     21.86831001973605     14.97615552155476
  H   -2.12692271759116     11.77902155068312     14.23893332646653
  H   2.78236648700926     23.01515761974772     15.45669905874495
  H   3.51139543012227     22.44436010327443     16.98695055526229
  H   1.99565542051603     23.31482959339567     17.02950273665991
  H   0.58165013020873     18.13317465086762      7.80403729144656
  H   -4.09324465637592     19.34259757615087     12.04553574880448
