# Supplementary material for: Coordination sphere interactions drive isomer selection in heteroleptic Pd(ii) cages with low-symmetry ligands
Source: Chem Sci. 2025 Sep 8;16(38):17939–47. doi: 10.1039/d5sc04881h (PMC12415893; doi:10.1039/d5sc04881h)
Supplement: SC-016-D5SC04881H-s001 [file SC-016-D5SC04881H-s001.zip › GFN2xTB MM/1AC2AB_I.xyz]

132
Coordinates from ORCA-job 1P2Q_I
  C   5.04117403900474     20.63456251724492     13.25861338209077
  N   3.71650681014145     20.45507079599040     13.19912208841361
  C   3.23323143197681     19.23735448183974     12.93845573852656
  C   4.03979964473349     18.11558308677451     12.76777448463028
  C   5.42972518894214     18.29392582787349     12.83919689339498
  C   5.91718403701647     19.55970197687111     13.07192351091575
  C   3.46000436821099     16.84324961135450     12.56902459064451
  C   2.97172497204639     15.74472230850524     12.44357222045842
  C   2.35503495718451     14.47677164115384     12.35848964127489
  C   1.00126778215783     14.38559938172874     12.03043613936565
  N   0.33434601699973     13.23251326552749     12.02870385668584
  C   0.98656789470262     12.10320932933000     12.31120006067862
  C   2.34425438650209     12.09408098815617     12.60269779648252
  C   3.04170595974209     13.28867558507490     12.64020519359115
  C   2.93274939538021     23.84087115627167     11.38175979093422
  N   2.43505037432930     22.61432410589213     11.68999367304218
  C   2.03803714734015     21.80851815787268     10.72538901235817
  C   2.11543204339217     22.13817547992164      9.35660458784378
  C   2.61788522536782     23.38478539724829      9.01418620427222
  C   3.03405558014792     24.26431772453608     10.02112278825993
  C   1.70653609071723     21.20829070804384      8.38177783332565
  C   1.39363185972594     20.43213177532898      7.50913653692635
  C   1.02709077834149     19.47655971354974      6.53904679715175
  C   0.57217694584452     18.22870102587328      6.95593548137666
  C   0.22515666758043     17.26094280975878      6.01259983941845
  C   0.32955251614079     17.54697215822080      4.64820284473525
  C   0.77566696902149     18.79304001712388      4.24216320633670
  C   1.12556135460585     19.75715689948634      5.17149685345611
  C   -0.21626819209886     16.01328817442025      6.49256598651239
  C   -0.57177609220617     14.97234185288798      6.99682516032337
  C   -0.95769062846216     13.82080056705343      7.70131947752518
  C   -1.16404532331234     13.93214117576378      9.08028239872772
  N   -1.48806223210191     12.89420332844185      9.84678870840473
  C   -1.63972302565058     11.68919226337977      9.29520069332838
  C   -1.47247193300469     11.49066720188638      7.92974749663999
  C   -1.12784772624465     12.55599632662662      7.11915102868697
  H   0.06068327893079     16.79623751072901      3.92194064815470
  H   0.85438537618520     19.01406603956675      3.18952614189644
  H   1.47667624701145     20.72516585368173      4.84980202478687
  H   -1.89954026472061     10.86948032254708      9.95917765834951
  H   -1.60883699976531     10.50553477973659      7.51335654070457
  C   0.35517821642446     24.13007704416596     14.43526937849807
  N   0.49969953935667     22.96169157356978     13.75762464350231
  C   -0.52195628074901     22.46402599797766     13.08880389109103
  C   -1.78430727312860     23.08843316177811     13.02202625945644
  C   -1.93585739182522     24.31871059634128     13.64413478181551
  C   -0.86798423179152     24.86454330761185     14.36676705937485
  C   -2.85702918198943     22.44801098656317     12.37215702596037
  C   -3.82635012698436     21.91486236751717     11.88425333621830
  C   -4.93385650371999     21.20885194358583     11.36976489419106
  C   -4.88201697935576     19.81825261715410     11.33258582494591
  C   -5.98498700384154     19.08953185272962     10.88623773561681
  C   -7.13575357352213     19.75780474744727     10.45837663837012
  C   -7.17248235414120     21.14150586483002     10.48293107780962
  C   -6.08809572115580     21.87136742765235     10.93852641465828
  C   -5.88591429642263     17.68534046552444     10.90753446922680
  C   -5.70995866600439     16.49047754523992     10.98295024062431
  C   -5.39151744107664     15.13020058087468     11.12298443676047
  C   -4.05276992077404     14.78499367742487     11.33558109241437
  N   -3.65303503055169     13.52953587773624     11.52144912288679
  C   -4.54931844979557     12.54198791339330     11.49982917326038
  C   -5.89879910994604     12.79235738485339     11.28040269260397
  C   -6.33286315694801     14.09065165717996     11.08928527563184
  H   -7.98653887882004     19.19172174273650     10.11333901228582
  H   -8.05985599906885     21.65695606795547     10.15126374997202
  H   -6.12650128477167     22.94914567325576     10.96587236492123
  C   2.43835495288012     20.96055989300378     16.50681840841204
  N   1.79307827063927     20.84159811755432     15.34078435624906
  C   0.89616262369307     19.86376329859934     15.18481910507905
  C   0.62203429272787     18.92073736397765     16.17226635611255
  C   1.24734904573627     19.07942441609507     17.41871280961807
  C   2.14309237688711     20.11120307439060     17.57781913725639
  C   -0.18030571048244     17.78996775403187     15.90631029317509
  C   -0.76100657114862     16.75086956309795     15.69558450813098
  C   -1.32675773807523     15.48852772591423     15.41160509100605
  C   -1.47343321355368     15.08209235360806     14.08415069963333
  N   -1.86011884286889     13.85403368760649     13.74363350694471
  C   -2.17357243366037     12.98121490159108     14.70353898575849
  C   -2.11401892462149     13.31861999047615     16.04926932504330
  C   -1.67330744050123     14.57760561408423     16.41776496685878
  Pd  -1.68765563768928     13.32130595836874     11.78532434807827
  Pd  2.19999741451731     21.85567079409200     13.56621608865262
  H   -1.26214636845106     15.78210610129896     13.27749269474936
  C   3.49383792887183     22.00042162496877     16.64636990995924
  H   1.63769929676303     20.83240023008185     11.00561751390881
  H   -6.59775759195857     11.97159708368118     11.26386317900967
  H   -4.17945971976253     11.53337010469717     11.66144858082344
  H   -0.37717843368684     21.52127658019586     12.55569559765691
  H   -1.59101935029187     14.85629988275845     17.45682971778084
  H   1.03571329500872     18.39371520899837     18.22379452784556
  H   0.36516662002510     19.81600939685182     14.23426146338048
  C   3.35881850834297     24.71301829412593     12.40030834258072
  H   2.69134511594087     23.67543212542777      7.97746486876412
  H   -1.06069564062745     14.90512533808305      9.56567454007817
  H   -0.98645570338701     12.42642337313562      6.05743684715008
  H   0.44898595237104     15.28373591061772     11.75724980547429
  H   4.09237802700761     13.31190623543498     12.88444047379844
  C   1.40503325713614     24.62957782753261     15.22711744148875
  H   -2.87677959125663     24.84425962910219     13.58809536588774
  H   -3.28870569471296     15.56568484795506     11.35417769948105
  H   -7.37544519310248     14.31137958087638     10.92099059883881
  H   2.84289397550380     11.16057548486924     12.80870953324105
  H   0.40648697445407     11.18440397588100     12.29977675741977
  C   5.57075386365587     21.99982976210512     13.51903859040665
  H   2.15182377944797     19.12978809836585     12.86579483027833
  H   6.09406401730894     17.45425102523718     12.70927948599317
  H   -2.39419444383086     12.59445093147755     16.79734363075277
  H   -2.48267983880301     11.98929605705817     14.38474623186566
  H   0.49496683782713     18.00556967399272      8.01127057883239
  H   -3.99456734233649     19.30074193558713     11.67024241086082
  C   3.55652635148662     25.54813665203191      9.74326493370348
  C   3.85814686746535     25.95072639649913     12.09490680944728
  H   3.27253761407318     24.38880538368574     13.43497802869332
  C   3.95870845595729     26.37154677393087     10.75722265510692
  H   3.63080187540665     25.86098046831602      8.71354602287625
  H   4.18105893029739     26.61385214416472     12.88196789572823
  H   4.35673862306165     27.34950454812416     10.53907569086866
  C   -0.96268133735360     26.09747674239155     15.05189627339362
  C   1.27496982241949     25.82159140256120     15.88773405614372
  H   2.31178795752110     24.03766122204827     15.31551320052249
  C   0.08756188128782     26.56792138500847     15.78893411457196
  H   -1.88558106637459     26.65214768476220     14.98666402299482
  H   2.08382891773049     26.19810820304795     16.49437860950165
  H   0.00903851562548     27.50817978999196     16.31062797873865
  H   3.74809808292736     22.42961078494587     15.67017493880597
  H   4.38880316119102     21.57041236963564     17.09319546723242
  H   3.15485397144827     22.79060390174603     17.31766585472187
  H   2.64623586578478     20.26005068776233     18.51991751151901
  H   6.17550297458010     22.00848004343874     14.42553089622185
  H   4.75578783956057     22.72579877248917     13.60870504045275
  H   6.22429337879442     22.30769013604801     12.70315484309339
  H   6.97985449391823     19.73658228210786     13.12131034861748
