# Supplementary material for: Coordination sphere interactions drive isomer selection in heteroleptic Pd(ii) cages with low-symmetry ligands
Source: Chem Sci. 2025 Sep 8;16(38):17939–47. doi: 10.1039/d5sc04881h (PMC12415893; doi:10.1039/d5sc04881h)
Supplement: SC-016-D5SC04881H-s001 [file SC-016-D5SC04881H-s001.zip › GFN2xTB MM/1AC2AB_II.xyz]

132
Coordinates from ORCA-job 1P2Q_II
  C   4.88292779306480     20.62469226635298     13.55140314633921
  N   3.61261769897195     20.46972355656592     13.15894085559348
  C   3.19735720858696     19.27784749513661     12.72769554215322
  C   4.01923535011454     18.15358902774381     12.69398054671235
  C   5.36318531558526     18.31791259158465     13.06078208484611
  C   5.78634613078676     19.56133179146939     13.47677870662765
  C   3.48664047441926     16.88670383423414     12.36943180313512
  C   3.02558110155277     15.78602021461336     12.17685291092636
  C   2.44864480001720     14.50468444545423     12.03559170705142
  C   1.07518957499516     14.38141576995814     11.81705752013826
  N   0.44951039860315     13.20560152087013     11.79136187759252
  C   1.16428928615250     12.08802233605519     11.93230394430549
  C   2.54193745404811     12.11326477047256     12.10327395111120
  C   3.19853721531855     13.32918275684779     12.17018723218608
  C   3.11973712849671     23.71313840192849     11.13860330778957
  N   2.46103802935344     22.57110763684234     11.46805756496525
  C   1.95457892636570     21.81250205772931     10.51616412230370
  C   2.06508910853231     22.11145542234685      9.14282913990900
  C   2.71846053146112     23.28005874236323      8.78025440921593
  C   3.25815094183141     24.10729957788354      9.77251171083608
  C   1.54103473118181     21.22618756645460      8.18163435910131
  C   1.13538554671443     20.48471700617713      7.31717158224213
  C   0.67240198217731     19.55606695389990      6.36232639708695
  C   0.24171748223778     18.30466797761625      6.79367244533173
  C   -0.18900103562943     17.35598910434235      5.86569583204957
  C   -0.19767646712289     17.66655555733465      4.50273679332913
  C   0.22247098392589     18.91716706708830      4.08322416114269
  C   0.65884019086813     19.86108202327545      4.99672254315025
  C   -0.59074394697850     16.10081674278216      6.35998464978387
  C   -0.89785424606309     15.05159078423096      6.87868607970983
  C   -1.21546320149261     13.88485958546779      7.59162388919375
  C   -1.29203683757858     13.96577688070265      8.98631910823751
  N   -1.54594312145510     12.91093746104753      9.75572810696364
  C   -1.74869897890860     11.71886621558208      9.19282266769248
  C   -1.70723574376431     11.54971381442427      7.81426682586185
  C   -1.43898797960222     12.63341365776825      6.99929387932455
  H   -0.53143363868569     16.93079795530424      3.78814218411066
  H   0.21436972967360     19.15713748263339      3.03181558066065
  H   0.99133769390400     20.83186185668593      4.66380788868881
  H   -1.88114864532762     10.57349229729190      7.39114182564442
  C   0.41975341689047     24.26561507225499     14.10985105867951
  N   0.47730218150406     23.06979987038466     13.46974000764539
  C   -0.59128855402550     22.59722921156693     12.86222256676617
  C   -1.82291981470405     23.28298807001700     12.81894540853636
  C   -1.88512964865970     24.54594326244785     13.38885487287885
  C   -0.76285782474140     25.06339115905408     14.05023807368778
  C   -2.94137889092174     22.64665443432457     12.24790010544408
  C   -3.91204072581599     22.06263233520539     11.82558037937696
  C   -5.01309645654113     21.29776230196517     11.38761536937834
  C   -4.89338269387370     19.91022679518775     11.38256926185892
  C   -5.97759889430658     19.11686759365368     11.00793660139894
  C   -7.17959960283242     19.71772984904693     10.62087027206176
  C   -7.28490321922875     21.09793809377571     10.61431594214601
  C   -6.21771859012336     21.89200123335691     10.99799015836541
  C   -5.81830903950604     17.71864187952911     11.05293123078091
  C   -5.60093832722698     16.53122332691494     11.13828205146576
  C   -5.28667138375917     15.16848004003513     11.26410624465453
  C   -3.94924082235296     14.79504914837418     11.43410879893851
  N   -3.56706023184335     13.52921913252796     11.58709904476308
  C   -4.48420841401423     12.56082025667299     11.56986063923302
  C   -5.83464297586227     12.83922370510015     11.39810751556442
  C   -6.24918195132987     14.14795066702017     11.24368915428230
  H   -8.01647350371559     19.10201388476310     10.33106523486996
  H   -8.21198785492954     21.56013929926977     10.31432258717602
  H   -6.30818765953962     22.96695941005196     11.00094859276610
  C   2.02564357078865     21.33328210929821     16.35158652698700
  N   1.59559306177140     21.00479439519469     15.13237796116405
  C   0.86507580819011     19.89885303758915     14.98862330327198
  C   0.57084921310197     19.03993318071070     16.04967937545019
  C   1.01013039318746     19.39980876680871     17.32988988998872
  C   1.73369870248537     20.56897259135200     17.47286174441990
  C   -0.08998699545933     17.81427057913735     15.81333377805114
  C   -0.57286465965655     16.72340170313931     15.61904876292644
  C   -1.04313983890977     15.41914600671183     15.35255761363435
  C   -1.28245856471905     15.01779669662178     14.04082180191114
  N   -1.58808061460516     13.76250162623841     13.71334052591524
  C   -1.72080996502683     12.83373899548710     14.66824879730161
  C   -1.56679878633840     13.17804650618126     16.01411839502775
  C   -1.21319267670695     14.46319494834862     16.36569433596113
  Pd  -1.58732975077747     13.27681332938082     11.71883821849059
  Pd  2.11586519695670     21.89784091171860     13.35436624666215
  H   -1.21680654101272     15.74254457733682     13.23136428664697
  H   2.08471291283586     20.88432029959838     18.44211168012917
  H   1.42559683319186     20.90431732096396     10.81231126401735
  H   -6.54855211397452     12.03143593264391     11.38728306556610
  H   -0.51356883129273     21.62440974673283     12.37217496028758
  H   -1.06087589276038     14.73355690235910     17.39875271856823
  H   0.78845728532975     18.77189059757577     18.17857529912297
  H   0.48748303454002     19.67114592638436     13.99214001912895
  H   2.81608580596539     23.54809797587316      7.73943995112534
  H   -1.13989800649110     14.92725250822316      9.48086105697542
  H   -1.39632653441129     12.52801495122133      5.92646448874851
  H   0.47091592928221     15.27424768037332     11.66068096597268
  H   4.26500568368122     13.37842464737730     12.32571706062549
  H   -2.79902732560254     25.11840919183614     13.34596829446878
  H   -3.17176949994381     15.56186491505247     11.44271285874935
  H   -7.29148621245438     14.39204866981431     11.11009394810843
  H   3.08818569374570     11.18837509652830     12.19589183699321
  H   2.16205316538633     19.19419565286912     12.40029617460519
  H   6.04305248363688     17.48129575438871     13.02672118737839
  C   -2.03196360819980     11.43567859512558     14.25017797015706
  H   0.25261426947322     18.06229773936183      7.84748854415812
  H   -3.96565936660241     19.44646172178782     11.68850599880362
  C   1.52017814670523     24.72160044678700     14.85974699735576
  C   5.29378219066203     21.95708240345951     14.07259009711844
  C   3.67822861707162     24.52437941124294     12.14258495321792
  H   -4.13403232801955     11.54088509437962     11.69180717282594
  H   0.62158195721411     11.14832592725434     11.90107607707958
  H   2.61672446486634     22.23622575598787     16.44553599498750
  H   -1.94825516427654     10.88377509250353      9.85838584525462
  C   3.94178645275245     25.30856946010388      9.47549720323160
  C   4.33442735060722     25.68152603801884     11.81892835633330
  H   3.57260641348562     24.21126977303827     13.17790413473953
  C   4.46574594852862     26.07792067014676     10.47619482509267
  H   4.04144151621796     25.60146263343729      8.44206940862590
  H   4.75928596105620     26.29957122290814     12.59431071555528
  H   4.98617184013652     26.99307692798960     10.24352970662909
  C   -0.76307792054472     26.32346435951589     14.69127874156898
  C   1.47888297282988     25.94067693822282     15.48117510203777
  H   2.39350380319276     24.07248772637226     14.95073718428752
  C   0.33543766110100     26.75355706092895     15.38178650821103
  H   -1.65223461052345     26.93143929636766     14.63245541159200
  H   2.32184317911734     26.28776953106442     16.05816685554540
  H   0.32841368843789     27.71483583602161     15.87009012046009
  H   4.41936210200888     22.50313439113577     14.45454116117770
  H   5.75675277083900     22.54261025986069     13.27548789159338
  H   6.03011138959760     21.85161106116822     14.86602865133052
  H   6.81254744654068     19.71934722410660     13.76793387869666
  H   -1.37610287032666     10.73127813827785     14.76011301411055
  H   -1.92324874320051     11.30953721088601     13.15582732055904
  H   -3.05286783636537     11.18011662302894     14.53914374967362
  H   -1.70656714318954     12.42362945937498     16.77205195784538
