# Supplementary material for: Coordination sphere interactions drive isomer selection in heteroleptic Pd(ii) cages with low-symmetry ligands
Source: Chem Sci. 2025 Sep 8;16(38):17939–47. doi: 10.1039/d5sc04881h (PMC12415893; doi:10.1039/d5sc04881h)
Supplement: SC-016-D5SC04881H-s001 [file SC-016-D5SC04881H-s001.zip › GFN2xTB MM/1AC2AB_III.xyz]

132
Coordinates from ORCA-job 1P2Q_III
  C   4.84378421978287     20.63196575481372     13.38458561006254
  N   3.55826349650722     20.44518217868130     13.08147596184207
  C   3.15707914829345     19.23350469681969     12.69983271714592
  C   4.01154534148178     18.13053007946868     12.65057838224871
  C   5.36167583244589     18.33222781677117     12.96313637564913
  C   5.77419484166999     19.60365059793849     13.31969540432413
  C   3.48819967844796     16.85248492645371     12.35460298306380
  C   3.00531706542634     15.75860999871196     12.17747027393764
  C   2.43863181048301     14.46879880130711     12.08283802147146
  C   1.08270205555972     14.30404339254421     11.80839937969920
  N   0.47107315173296     13.11980113710067     11.85984447534875
  C   1.17813542649186     12.01989044764439     12.14872242954296
  C   2.55802401922145     12.09528781698853     12.35475252836651
  C   3.19640064536687     13.31590165315024     12.33733644376744
  C   3.40390109713395     23.56780008501207     11.18658303770008
  N   2.57174896021293     22.55844323805676     11.44490378929159
  C   2.04595544586202     21.87184792385831     10.43111528357204
  C   2.33635388162138     22.15560143234990      9.09265153377382
  C   3.19126314991885     23.23539022180843      8.82487044674506
  C   3.72283107897766     23.93981886149175      9.88652300994640
  C   1.80395676190004     21.34099780529817      8.08001499025890
  C   1.38226793711215     20.59779795996805      7.22327852765998
  C   0.89860521345543     19.65491597136344      6.29605786810355
  C   0.44342308377363     18.42928375641641      6.78019972192342
  C   -0.00923165866089     17.45425162551269      5.89426218958627
  C   -0.01907229877648     17.71456465999441      4.52019716685944
  C   0.42465049252906     18.93803970549616      4.04828172400388
  C   0.88723567338648     19.90812363656698      4.92052992673758
  C   -0.43349212050048     16.21780002758053      6.42216360459758
  C   -0.76240342818581     15.17934385012777      6.94640837363793
  C   -1.12618552508831     13.98513929937276      7.59598180244318
  C   -1.19899162949900     13.97731121995397      9.00452863548568
  N   -1.50353037299698     12.90606064692670      9.70567941564093
  C   -1.78853455120141     11.73846253264276      9.07402088516608
  C   -1.74602555397873     11.65568470235925      7.64925098902298
  C   -1.40473243773712     12.80507079816600      6.92246989864478
  H   -0.37159851774486     16.95861443087425      3.83615510700055
  H   0.41511065734707     19.13559874636536      2.98810117060500
  H   1.23854408823235     20.85779245677470      4.54872725884617
  C   0.54287782656378     24.38713064865909     13.62325071600223
  N   0.47787971609326     23.07458232109224     13.28190451849958
  C   -0.66437476232345     22.55137013680749     12.89020357214327
  C   -1.86752465229273     23.28414613579466     12.82056843364389
  C   -1.83449977858081     24.62595074553922     13.17015932479799
  C   -0.62493887880122     25.20726992619877     13.57617316538604
  C   -3.03954363596938     22.61858085845193     12.41584277671952
  C   -4.02936244341326     22.01261544994075     12.07750701825733
  C   -5.13895129722775     21.22470282455422     11.70940584356813
  C   -4.97152079876626     19.84383046535179     11.63432135569716
  C   -6.05123287314184     19.02702696590293     11.30143752582239
  C   -7.29899482437076     19.59794822673162     11.03038034046253
  C   -7.45350886651938     20.97188368610716     11.09588187034378
  C   -6.38901351856413     21.78902318521520     11.43591386006647
  C   -5.84721509571574     17.63409795785974     11.27294854669454
  C   -5.59584958800966     16.45066903654087     11.29480621554798
  C   -5.28479760816776     15.08389989871633     11.38219725668066
  C   -3.94575856216363     14.68120969880902     11.41614744676215
  N   -3.57833430906136     13.40929938488384     11.56744329805963
  C   -4.51664576475339     12.46895057765687     11.68287033318413
  C   -5.87080484843401     12.77473034779075     11.62807497961757
  C   -6.26860272094670     14.08809543683707     11.47727736592116
  H   -8.13233189911736     18.96380173601784     10.77166348329293
  H   -8.41594222130371     21.41048583769538     10.88504177780451
  H   -6.51588877698876     22.85873015021217     11.49317057415484
  C   1.90378332209799     21.26865068348886     16.21872344690399
  N   1.46589177843490     20.91901398432471     15.00256930725405
  C   0.70931945839175     19.82967686859301     14.86050738581642
  C   0.37452280350614     18.99591720214952     15.92521284480584
  C   0.78656540569300     19.38209595437613     17.20946127072286
  C   1.53984423706403     20.52736293663688     17.34585534018393
  C   -0.28801646259345     17.76921559608089     15.70124390753480
  C   -0.75662810141579     16.66812296917847     15.53062242324298
  C   -1.24268044088368     15.36328364391361     15.29440869787783
  C   -1.35064028610795     14.89285689410984     13.98432201029726
  N   -1.69161224802643     13.63926143490605     13.68963970753333
  C   -1.99233585677926     12.80308472885299     14.68454202184638
  C   -1.95647319262902     13.19646948959053     16.01542300982675
  C   -1.56510225441727     14.48416065548418     16.33570209477573
  Pd  -1.58913610722974     13.15162500425191     11.69837350717972
  Pd  2.06639176962230     21.84395887694850     13.25453728312008
  H   -1.14754040613428     15.56732902983842     13.15380490256727
  C   2.78982996917621     22.46070289946607     16.32668558525116
  H   1.36172348144027     21.05551052622675     10.67294339292256
  H   -6.59896094336539     11.98423427458488     11.71140494735314
  H   -0.67267178591064     21.49768219613116     12.60550907582663
  H   -1.50604699381649     14.80973023721054     17.36253529008621
  H   0.52606042027005     18.78144712652661     18.06664174825174
  H   0.35352482937801     19.59359683451913     13.85877189429611
  H   3.42853787159200     23.49506633795207      7.80507481974627
  H   4.38879367164862     24.77069992640712      9.71867201233482
  H   -0.99523717477611     14.90216476159397      9.54722807052282
  H   -1.36101088121840     12.76974995429853      5.84469110152002
  H   0.47711079877631     15.17006830637796     11.54558127874346
  H   4.25522292971085     13.39340299369857     12.52787034175428
  H   -2.73348289786489     25.22170610654997     13.12931822547413
  H   -3.15532953003875     15.42847413905121     11.31671515396170
  H   -7.31275498860582     14.35667988664469     11.44094230153591
  C   0.44814288289753     10.72565901042909     12.24804794098944
  H   2.11131569581443     19.11505344967059     12.41989223520594
  H   6.05888008911467     17.50979204385643     12.92619454101689
  H   -2.22036425871333     12.49374030831604     16.78924147834955
  H   6.80693104673225     19.79941142189656     13.55926439062597
  H   -2.27624030307185     11.79215584460622     14.41155831784826
  H   0.45592062789246     18.23036931158803      7.84305630725293
  H   -4.00739042300893     19.40350872225027     11.84867233395904
  C   1.77078575475034     24.95071217303736     14.02034873094902
  C   -2.13673392958918     10.59922838326531      9.82501558730091
  H   5.14118721392364     21.63233052590529     13.68109633766022
  H   3.82833375865812     24.09631780678928     12.03212614957872
  H   -4.18661199320153     11.44604778601425     11.82135688293889
  C   -2.04980728333299     10.41893650699743      7.03510749457038
  C   -2.42755377719339      9.41899420656495      9.19416778121557
  H   -2.17371849598311     10.68258956461935     10.91493112018205
  C   -2.38098297030793      9.32894553536198      7.79103301458468
  H   -2.01538804643923     10.35524339713631      5.95881979732830
  H   -2.69550035698798      8.54539863412108      9.76787817567507
  H   -2.61192081184010      8.38879218908235      7.31627793011902
  C   -0.50967313321950     26.56836953281165     13.94101484769974
  C   1.84382178109811     26.27443330561185     14.36377817570953
  H   2.65740835057032     24.31068023251367     14.04196008921773
  C   0.69562152730343     27.08637958523801     14.32588068358702
  H   -1.39221782002525     27.18777300498422     13.90797793605194
  H   2.78395749871657     26.70812985902826     14.66734825483980
  H   0.77666833435585     28.12537475921883     14.60252364005193
  H   3.49827790499817     22.34317564096486     17.14328480704041
  H   2.19225463560845     23.34997482685863     16.54050984142121
  H   3.34228681724989     22.61742874916598     15.38747846590376
  H   1.87394779761902     20.84858512610265     18.31950599375119
  H   -0.59991301406067     10.89483708708464     12.53926466715662
  H   0.92041700565522     10.07008297273968     12.97582340445338
  H   0.47093496703715     10.21140738861991     11.28436173936317
  H   3.11288475396198     11.19151211548677     12.55001756247797
