# Supplementary material for: Coordination sphere interactions drive isomer selection in heteroleptic Pd(ii) cages with low-symmetry ligands
Source: Chem Sci. 2025 Sep 8;16(38):17939–47. doi: 10.1039/d5sc04881h (PMC12415893; doi:10.1039/d5sc04881h)
Supplement: SC-016-D5SC04881H-s001 [file SC-016-D5SC04881H-s001.zip › GFN2xTB MM/1AC2AB_IV.xyz]

132
Coordinates from ORCA-job 1P2Q_IV
  C   4.94883262307150     20.52770628045393     13.39419388134027
  N   3.65101786772719     20.36161034669671     13.11233226899006
  C   3.20985213105462     19.15865703863425     12.73989438399721
  C   4.02577797778535     18.03211877869574     12.68033836032478
  C   5.38612918938241     18.19559786883389     12.98127891451889
  C   5.83815956710456     19.45125250770163     13.32130804538311
  C   3.47115584272756     16.76995708987550     12.37558248920159
  C   2.98145667114017     15.68228949885839     12.18091069096069
  C   2.37885078550033     14.41323733758843     12.03677931495560
  C   1.01445589803130     14.31728794177347     11.75648499195244
  N   0.36438859260203     13.15481546617245     11.71694687157407
  C   1.04792184045510     12.02474610421152     11.90730493439485
  C   2.41620839667962     12.02273012260043     12.14309489733761
  C   3.09603077902465     13.22468227694955     12.22336344459767
  C   3.25693849544213     23.59805074824062     11.17221408749872
  N   2.55873283629355     22.50589587369567     11.48611718547561
  C   2.02804595134722     21.77277096342509     10.50740967609280
  C   2.18390676593030     22.08725375077574      9.15327841182806
  C   2.91242995581297     23.24255592848379      8.83075974658313
  C   3.44619352897722     23.99700255660542      9.85520434078441
  C   1.64287581831750     21.25228372118367      8.16166256533141
  C   1.22160401693534     20.53443673273540      7.28298148346567
  C   0.73619196970775     19.63361819419902      6.31545616401828
  C   0.28750004785746     18.38111203524029      6.73082431138614
  C   -0.16625902981659     17.45559742047615      5.79264403924677
  C   -0.18225654214548     17.79131016687911      4.43572051845508
  C   0.25488868696414     19.04152837781498      4.03187022859602
  C   0.71677352770775     19.96289004940662      4.95544067720890
  C   -0.58142042566001     16.19375759692668      6.26513144099641
  C   -0.89655186268219     15.13274533309575      6.75158090230030
  C   -1.21183822466147     13.94724225338573      7.44124356893988
  C   -1.32635153132928     14.02456583130616      8.84556957684610
  N   -1.55164494763092     12.97538983171352      9.60409002092096
  C   -1.69316231420663     11.74477157822151      9.05155564851567
  C   -1.63151576754926     11.57839661331136      7.63575652454187
  C   -1.38442994301664     12.70885779817358      6.84069076820466
  H   -0.53488168318546     17.07347446433672      3.71188852851155
  H   0.24043694352401     19.29843739180605      2.98453794478803
  H   1.06285457721396     20.93324285640839      4.63563916011384
  C   0.63718363801274     24.34458117772074     13.76473411096748
  N   0.57067905738200     23.03539757655671     13.41014917797962
  C   -0.57762488217428     22.51297306715323     13.03384983219946
  C   -1.78409767175183     23.24270946480575     12.99472976980669
  C   -1.74834670140973     24.58102928301333     13.35717643620622
  C   -0.53367884923713     25.16170269964297     13.74674136804932
  C   -2.96698969922232     22.58737557178322     12.60546150160898
  C   -3.98089490788534     22.01318328329123     12.28309676402479
  C   -5.12096516734531     21.26495648091732     11.92576434200887
  C   -4.99402841344001     19.88440538906077     11.79251557203206
  C   -6.10580113003107     19.10970449876228     11.46350432363807
  C   -7.34593078045064     19.72244192491356     11.25778840792590
  C   -7.46121715731365     21.09615767644584     11.38338801281562
  C   -6.36417683595129     21.87142443628728     11.71758970580641
  C   -5.93355481036232     17.71559043323848     11.36700006586035
  C   -5.70086409278519     16.52905084506945     11.32356093725318
  C   -5.37856258144480     15.16216379022438     11.32332219237088
  C   -4.03384943850078     14.78093405139623     11.37204977184046
  N   -3.64585172506245     13.50818312335015     11.43139754563468
  C   -4.56682869066149     12.54323185033921     11.43050994823869
  C   -5.92462188046232     12.83016872918403     11.36004364289807
  C   -6.34442070602437     14.14492169526774     11.30804180020234
  H   -8.20396749651954     19.12069355121963     11.00255020489904
  H   -8.41795386896597     21.56749564452385     11.22338898192934
  H   -6.46017246831397     22.94099627438479     11.82011544603635
  C   1.90028163450950     21.22856971986390     16.34170683985325
  N   1.55495834921457     20.87244184372346     15.09803469757057
  C   0.80804418320051     19.78133701798450     14.91358864264538
  C   0.40449955019439     18.94940878103485     15.95521666658079
  C   0.73888873446869     19.33183211988606     17.26283958651699
  C   1.47374428577220     20.48167908613263     17.44364214805841
  C   -0.25596423412897     17.72910903866060     15.69357602414973
  C   -0.74707971101224     16.64098445878955     15.50416361457386
  C   -1.23022812953547     15.34206660544037     15.23203376091526
  C   -1.40872266020114     14.93612480675811     13.90863276676402
  N   -1.74707518286098     13.69217276016232     13.57233261608173
  C   -1.97123943972192     12.79870797737222     14.53683803755660
  C   -1.86698617692297     13.12754040264459     15.88196788585043
  C   -1.48093727539844     14.40616168603746     16.24360630922256
  Pd  -1.66666692928604     13.25036434140890     11.57531987114823
  Pd  2.16143470149027     21.79760107004397     13.33401561160545
  H   -1.26857560074529     15.65372970405144     13.10108569321390
  C   2.74465536372774     22.43918076904786     16.52283419215411
  H   1.44988594763080     20.89131823474946     10.79076834541359
  H   -6.63974547056976     12.02349109619365     11.35280628406862
  H   -0.58892115741661     21.46264929960745     12.73763409864347
  H   -1.36955654225139     14.68154850357726     17.28078230437992
  H   0.42875090381365     18.72938597991593     18.10196044382845
  H   0.51239460266512     19.54102526432781     13.89321902817575
  H   3.04800241122204     23.52272910422194      7.79796704274384
  H   4.01232304052385     24.89015529618219      9.64618434398060
  H   -1.22375152730267     14.99431980997866      9.33552059311840
  H   -1.31932617409128     12.60950220200785      5.76794126101683
  H   0.43924197650572     15.22029226430903     11.55582294250202
  H   4.15485756483369     13.25402222909123     12.42822827903912
  H   -2.64968862743876     25.17427221338584     13.33875333136695
  H   -3.25550378168117     15.54682960683189     11.36211668872282
  H   -7.39243406695681     14.39659755592997     11.26179565227162
  H   2.93625667341063     11.08754377721919     12.27462732774595
  H   2.15918604003660     19.07107281163127     12.46998182638321
  H   6.05811344216785     17.35293254330994     12.94076519640536
  H   -2.07370254279877     12.38308629424445     16.63389470622640
  H   -2.24551777214150     11.79596517855147     14.22335388135960
  H   0.30507686365206     18.12192141347031      7.78054133368779
  H   -4.03553477034300     19.41107183303450     11.95560266274665
  C   1.86730134484959     24.91189346294798     14.14839912286754
  C   -1.89706717269032     10.62660650871847      9.88582499961135
  C   5.42700499381604     21.88488675657233     13.77820908750367
  H   3.67556237001491     24.18038586415977     11.98335200261047
  H   -4.21623059054433     11.51826333241721     11.48461443657110
  H   0.48829428105890     11.09576290881531     11.86557124797720
  C   -1.80532961654731     10.27882648779503      7.10664089991401
  C   -2.05536165692846      9.38311884104443      9.33389912331807
  H   -1.91946847529032     10.77658237596090     10.97755563792441
  C   -2.01465453523438      9.21264220907714      7.93726192447346
  H   -1.76592109909592     10.14577729496716      6.03687805803327
  H   -2.21198325785164      8.52048581439741      9.96289182504775
  H   -2.14642507339535      8.22427450366667      7.52666624195906
  C   -0.41853066163497     26.51968924339613     14.12306015335827
  C   1.94127044824400     26.23211364367531     14.50435539730938
  H   2.75638014276438     24.27775533766488     14.15402914430559
  C   0.79014817585462     27.04019547517884     14.49298423907345
  H   -1.30486874577182     27.13441945528453     14.11104671403920
  H   2.88481463040021     26.66519871790408     14.79791788831580
  H   0.87127709448086     28.07666647206631     14.77870084356473
  H   6.24023833455105     22.19408515701024     13.12216972140254
  H   5.82730445273715     21.87468980742689     14.79220568927065
  H   4.61328196600350     22.61947542544626     13.70789299557923
  H   6.88032332199747     19.61546337744945     13.54500506749917
  H   3.29916134577284     22.65855857445622     15.60406604538308
  H   3.44316700610282     22.30315364985360     17.34515425656330
  H   2.11612049410241     23.29652953677229     16.77179360821598
  H   1.74388023348668     20.80754581961591     18.43545021760832
