# Supplementary material for: Coordination sphere interactions drive isomer selection in heteroleptic Pd(ii) cages with low-symmetry ligands
Source: Chem Sci. 2025 Sep 8;16(38):17939–47. doi: 10.1039/d5sc04881h (PMC12415893; doi:10.1039/d5sc04881h)
Supplement: SC-016-D5SC04881H-s001 [file SC-016-D5SC04881H-s001.zip › GFN2xTB MM/1AC2AB_V.xyz]

132
Coordinates from ORCA-job 1P2Q_V
  C   4.90202411682308     20.44031289834213     13.53187437903343
  N   3.62370732254068     20.27402501630525     13.17247027906294
  C   3.20099041380704     19.07311748947058     12.77329872565533
  C   4.01680930579986     17.94498914045560     12.76292909338435
  C   5.36092880144233     18.11048843252344     13.13092672143759
  C   5.79538384051364     19.36528161908380     13.49690435094855
  C   3.47653793372401     16.67834304295999     12.45120891962466
  C   2.99938816618983     15.58526294991286     12.25540872886776
  C   2.41296498272516     14.30778213530513     12.11705308199790
  C   1.04954541575749     14.19088039429478     11.84042754252402
  N   0.41340247030382     13.01966215698275     11.81507919021773
  C   1.11314468483183     11.90261506700375     12.01828135835460
  C   2.48243905937354     11.92002758516419     12.24755595832741
  C   3.14714625740019     13.13103628313840     12.31229913640175
  C   3.30244539477206     23.59217471303674     11.31653481453939
  N   2.61968686411513     22.46902531878791     11.54460175153357
  C   2.09781930341406     21.80303300839394     10.51714513978480
  C   2.24008225978377     22.22275437634041      9.18998310315430
  C   2.96108333531350     23.40278179545863      8.95365489797509
  C   3.49149465169041     24.08458290948699     10.03141562107505
  C   1.67032575140136     21.45182400288260      8.16433633328099
  C   1.17531334706480     20.75407655908230      7.30837075119047
  C   0.59772659176960     19.86243166782257      6.38476760690151
  C   0.14551123440214     18.63104287498426      6.85822807639379
  C   -0.40698967123508     17.70485063206526      5.97690347915020
  C   -0.52039620248162     18.02041654987844      4.61918728889178
  C   -0.07929740850258     19.24932237119048      4.15873454204119
  C   0.48232305471383     20.17088983298909      5.02545289518066
  C   -0.80893425648907     16.45433962982166      6.49008103284671
  C   -1.09688857315021     15.39661810195251      6.99966306466859
  C   -1.35372219226848     14.16149795721548      7.62423779909275
  C   -1.40093461798038     14.10885812454609      9.03287405270200
  N   -1.54273429239247     12.98783730988403      9.70824338684589
  C   -1.63730324394844     11.80533031716543      9.04825883381362
  C   -1.66671678022806     11.77121165312577      7.62135352299352
  C   -1.52334315446655     12.97761957696564      6.92169647559796
  H   -0.94966084283234     17.30225411628300      3.93825725040338
  H   -0.16836407525442     19.48885167790953      3.11096391699972
  H   0.83263068733151     21.12396380648567      4.66153979753050
  C   -1.68483564842771     10.59873332645709      9.77148053932221
  C   0.68275792279579     24.28845725400596     13.73718671422096
  N   0.61781958342263     23.00125308474135     13.39294854085469
  C   -0.53225086909966     22.50294672561032     12.94521372417123
  C   -1.69599237923483     23.27047048939176     12.82515439150556
  C   -1.62478006272764     24.62311211571243     13.19047393759915
  C   -0.42232714426137     25.12549492449781     13.64818619336618
  C   -2.87153563206664     22.66135922825813     12.35828642821205
  C   -3.86697444903461     22.09586320906598     11.96600946709945
  C   -4.97791125353293     21.34631439543563     11.53513978168031
  C   -4.84673580792036     19.95939868831855     11.47004996490463
  C   -5.92761212971418     19.17400405410708     11.07673599428795
  C   -7.13913865108057     19.78224746917346     10.73311491061213
  C   -7.25810196114886     21.16044922568248     10.78971978324308
  C   -6.19287397785223     21.94782671279443     11.19124328297293
  C   -5.76552278538699     17.77316094266831     11.06918122180346
  C   -5.55619032405155     16.58363291371061     11.11987873671584
  C   -5.28795514471677     15.20874161757548     11.25884430140849
  C   -3.94814518276449     14.78706558765353     11.38675254558582
  N   -3.60415166379673     13.53665995558939     11.61274517566652
  C   -4.56118360873913     12.58346858491685     11.74829650738420
  C   -5.93946703905127     12.90828631885702     11.56687798898332
  C   -6.28321296564565     14.24443639209857     11.31782186702649
  H   -7.97489939469289     19.17241170711456     10.42766886719211
  H   -8.19410949298755     21.62569655012168     10.52407680623340
  H   -6.29199326385418     23.02070598283575     11.24225710413614
  C   1.86590594692717     21.25175669932529     16.32888703521082
  N   1.53055585848345     20.83167137475389     15.10327350884470
  C   0.83664408349895     19.70120709834018     14.95966219389141
  C   0.48228811648586     18.88560728313371     16.03096028873782
  C   0.82380794158540     19.32051031082999     17.32075325916266
  C   1.50014394275602     20.51257667003794     17.45792529964318
  C   -0.14145454827536     17.63994973673532     15.80129288093399
  C   -0.61254887758089     16.54558248927572     15.59820748267142
  C   -1.07703467392931     15.23577338425254     15.34586554467673
  C   -1.32357831280285     14.82217283138982     14.03541344845901
  N   -1.64845453741585     13.56821268104178     13.72059626671625
  C   -1.78930969923489     12.67447317490351     14.70046734257902
  C   -1.61600858961610     13.00968340880929     16.03666400184002
  C   -1.24326308851442     14.29826463931606     16.37313838852904
  Pd  -1.62932117080333     13.15994141387146     11.71189803525717
  Pd  2.15979146836363     21.71776986663457     13.34853812667493
  H   -1.25384554760132     15.54280444991704     13.22084922386471
  C   2.62924838287693     22.52427686868884     16.45970664377688
  H   1.53699130617648     20.89275223444946     10.73684331299227
  C   -4.19870482818842     11.26757487249794     12.09211308501390
  H   -0.55088003506051     21.44868435211285     12.66304794371981
  H   -1.07834403640848     14.58126733911816     17.40102179505177
  H   0.55843553405996     18.72927451861174     18.18292070173571
  H   0.54228231827814     19.41922941410135     13.95010433988494
  H   3.09238485828813     23.76197091279339      7.94497865013059
  H   4.05040109966413     24.99490906176239      9.88631657034489
  H   -1.31049804869800     15.03829861729137      9.59853739438703
  H   -1.52353204575797     12.98002215391722      5.84243718088928
  H   0.46344768897894     15.08568974789129     11.63186156257222
  H   4.20625829530155     13.17646498958988     12.51243418695591
  H   -2.49900531630302     25.25010209827390     13.11108552182155
  H   -0.33186276870211     26.16022468523782     13.93676937883959
  H   -3.15151595163703     15.52873861385452     11.30118949159762
  H   -7.31877614715493     14.52233291517485     11.19457642285046
  H   3.01432645254991     10.99272713144730     12.38687096678397
  H   0.56796125725659     10.96571628356082     11.99305782748977
  C   5.34839180190459     21.79418336274371     13.96410167479718
  H   2.16668823457919     18.99048391356108     12.44337091949279
  H   6.03509507845787     17.26861161315855     13.12420189959562
  H   -1.75925927532687     12.26176798512320     16.79975170010922
  H   -2.05270727190664     11.66265407106401     14.41323832003775
  H   0.23926452088803     18.38904265613827      7.90798004475543
  H   -3.90973032573711     19.49263068947409     11.74113259703279
  H   3.70685318102767     24.11517524069420     12.17681268800404
  H   1.63757137699020     24.66427744153525     14.08969508156551
  C   -1.80693808894535     10.51980109438438      6.97872782975524
  C   -1.80748427986673      9.40412932489681      9.11411702901781
  H   -1.60045605659755     10.64127833339950     10.86109205916209
  C   -1.88368228669243      9.36713061585324      7.70984047949653
  H   -1.84198501728905     10.49427505052646      5.90084421514494
  H   -1.84101663177341      8.47798997386633      9.66639795472154
  H   -1.98907731345425      8.41569821672754      7.21350298691526
  C   -6.89707519322712     11.87423601461777     11.67816918454222
  C   -5.15544514832454     10.29477168764912     12.20413305718854
  H   -3.14413595679880     11.05193923951272     12.28594616477079
  C   -6.51092844229418     10.59822989847602     11.98109463133097
  H   -7.93765267869113     12.11629182406264     11.52876967333411
  H   -4.88006862962691      9.28628198812040     12.47056911827323
  H   -7.24648372784446      9.81437431342428     12.06601845148645
  H   2.05410068273342     23.24460406751555     17.04191926805425
  H   2.85154665491097     22.95618400162315     15.47221937429827
  H   3.55950617698580     22.35578917069952     17.00127616815934
  H   1.76679766316539     20.87981209117164     18.43625797080570
  H   4.51914080655720     22.51640782694436     13.92317478800507
  H   6.15655758702618     22.14325846297552     13.32128032359374
  H   5.74830468411218     21.75631710953641     14.97708581048836
  H   6.82489493700682     19.52746784648985     13.77419555492053
