# Supplementary material for: Coordination sphere interactions drive isomer selection in heteroleptic Pd(ii) cages with low-symmetry ligands
Source: Chem Sci. 2025 Sep 8;16(38):17939–47. doi: 10.1039/d5sc04881h (PMC12415893; doi:10.1039/d5sc04881h)
Supplement: SC-016-D5SC04881H-s001 [file SC-016-D5SC04881H-s001.zip › GFN2xTB MM/1AC2AB_VI.xyz]

132
Coordinates from ORCA-job 1P2Q_VI
  C   4.79439217398476     20.49156947910602     13.67108258887145
  N   3.53802335139618     20.32536696794896     13.25458404414701
  C   3.15731035112381     19.12560568307521     12.81862623203943
  C   4.00116612495758     18.01320089986954     12.82342330237408
  C   5.32275666105259     18.19396246838005     13.24992593384022
  C   5.71664233768791     19.45382876281632     13.66349674608379
  C   3.49323710639503     16.74506319414299     12.46512129890249
  C   3.02333081982405     15.65591875009628     12.23309419747426
  C   2.44872734285734     14.37869910869917     12.05360144468639
  C   1.08498801893743     14.25395833767812     11.80106421550698
  N   0.46092439822239     13.07607402931655     11.74915166714903
  C   1.16196591998893     11.94623797770631     11.90047994661894
  C   2.54565859537112     11.98878366820773     12.09428175632488
  C   3.19709729539062     13.19930377346802     12.18686121437167
  C   3.39121604671201     23.51019555270609     11.41577992591363
  N   2.57610459414601     22.43808250403402     11.58053776474108
  C   2.06909393278981     21.82381291565159     10.53308170029668
  C   2.33370406017205     22.22030881216991      9.20527655398197
  C   3.13580614957628     23.33426503316230      9.00474706130978
  C   3.68148795698359     24.00525361164370     10.10895850981043
  C   1.79651209969648     21.44859230506835      8.15823852449009
  C   1.35075295093062     20.72756090704327      7.29624731911332
  C   0.83728399572208     19.80810770114528      6.35886952709876
  C   0.37896463338364     18.57953215597411      6.82952284111986
  C   -0.10621873230804     17.62601052821855      5.93555258768095
  C   -0.14375636430738     17.91109714499773      4.56662154410947
  C   0.30361979182540     19.13834510547555      4.10879947317170
  C   0.79651750099872     20.08647545079963      4.98908391878166
  C   -0.53086704296848     16.38615313318268      6.45061545199514
  C   -0.85558393102546     15.34243886799730      6.96973847862765
  C   -1.20473927368657     14.13462045730842      7.59561525044149
  C   -1.27284180610263     14.07611960230263      8.99152603719819
  N   -1.56123727761084     12.95828112468678      9.65500938700453
  C   -1.81090029304011     11.84035015876053      8.97146850707381
  C   -1.77984868069578     11.80956136524737      7.58291174869017
  C   -1.47423770669679     12.95830623344680      6.88028550596693
  H   -0.52049681990241     17.17237041749091      3.87677304676607
  H   0.27304823030293     19.35651000232007      3.05305891315702
  H   1.15077618124928     21.03880698156852      4.62684128685674
  H   -1.99190966059670     10.88783235502386      7.06568325484609
  C   0.53091971151291     24.24884292859959     13.80492103382101
  N   0.50860804436114     22.97212570073111     13.41915691698125
  C   -0.63173616171306     22.44570814743539     12.97700801634860
  C   -1.82628541323950     23.17022011297540     12.90820738122407
  C   -1.79708488218879     24.51435469183960     13.30884563959934
  C   -0.60480167669519     25.04749917521519     13.75705608980353
  C   -2.99759690519751     22.53334898178624     12.46674266239121
  C   -4.00183433379543     21.96170968137931     12.10756797336026
  C   -5.12381062217381     21.20689176970879     11.71478780017838
  C   -4.98865348408357     19.82197932416632     11.62794702239261
  C   -6.08167690478283     19.03502211851597     11.27162097201522
  C   -7.31047646808115     19.63966525768170     10.98891900859976
  C   -7.43398633032035     21.01638770143132     11.06752179049011
  C   -6.35607189742801     21.80495213635137     11.43104532506926
  C   -5.90640167484332     17.63672041912488     11.22974357903098
  C   -5.68025009631506     16.44912871799839     11.23958621066133
  C   -5.35876312258024     15.08071775180381     11.30676773870080
  C   -3.99923734573145     14.71627574273828     11.40243288567194
  N   -3.59737482408154     13.47022541601075     11.53452550234267
  C   -4.50328984556583     12.46111671537346     11.57917436117621
  C   -5.89827026891626     12.73387572810675     11.44973085862468
  C   -6.30748673286834     14.06861341285590     11.31454950220888
  H   -8.15527855436050     19.02860636828946     10.71220260939909
  H   -8.38297836760942     21.47951264165884     10.84832364894708
  H   -6.45827639925233     22.87668508936530     11.49802150303569
  C   1.78446216292639     21.20460150238337     16.37254704733407
  N   1.42648886076647     20.81089214114532     15.14463815031192
  C   0.72349402818128     19.68796225228278     14.98850990845518
  C   0.37077933799674     18.86054661633513     16.05158000153597
  C   0.71772347903287     19.27851179030284     17.34529533152680
  C   1.41200300869307     20.45915347240534     17.49484571869036
  C   -0.25290878669524     17.61765684421283     15.80677016361983
  C   -0.71110655500836     16.52122051826654     15.58598114446174
  C   -1.16407799318214     15.21382229722043     15.30309735520296
  C   -1.34295577778635     14.81300554364602     13.97760456839618
  N   -1.65488014218404     13.56429787382997     13.63430999371838
  C   -1.85420075133769     12.66159611606311     14.59607057153219
  C   -1.74734768285074     12.98335797980539     15.94238704880550
  C   -1.38570040489146     14.26674457574654     16.31061357890522
  Pd  -1.61211304451284     13.16074624692368     11.64318287854414
  Pd  2.06781478179807     21.72115957299889     13.39071310966959
  H   -1.22553000066084     15.54038305815273     13.17513759953642
  C   2.58753425372055     22.45236346097074     16.50317863024105
  H   1.41512367026254     20.96793185980025     10.71067771728689
  C   -4.06626122575555     11.13448277130507     11.75994585879898
  H   -0.61683423912916     21.40180394053244     12.65815912907188
  H   -1.27225653882794     14.53847748404472     17.34847214475817
  H   0.44813734224402     18.67949649203321     18.20080791118616
  H   0.42483780766573     19.42162598927743     13.97575422605313
  H   3.34899608985010     23.67879256325568      8.00442179959764
  H   -1.08395361473537     14.97761727403276      9.57739095155340
  H   -1.43824784524865     12.96274540138948      5.80215536231235
  H   0.48253701466347     15.14662306683266     11.63980614617354
  H   4.26000729651099     13.24690603352125     12.36392473928643
  H   -2.69570950340386     25.10954301233480     13.26524016276823
  H   -0.54610125364093     26.07644272451636     14.07313901088325
  H   -3.23709266151943     15.49708582183394     11.36734874340924
  H   -7.35688602842392     14.30527863269239     11.22765740766829
  C   0.42534838919326     10.65224766917970     11.85688694333811
  H   2.13847737576671     19.02644045665047     12.44579333313339
  H   6.01185156028900     17.36391879080753     13.25573915827291
  H   -1.93342801912830     12.22925744406422     16.69001440504550
  H   6.72779771534745     19.63305959633221     13.99164473386576
  H   -2.11280873240050     11.65532725430586     14.28402678152396
  H   0.41286826128673     18.35936197694483      7.88769263158018
  H   -4.03808695480214     19.35739599983573     11.85139761229977
  C   3.96037768439202     24.13734311409753     12.54111208546603
  H   1.47545850120913     24.64910085811700     14.15573232738117
  H   -2.04674037837955     10.94812926173404      9.54045866621351
  H   5.07484296165986     21.48182462149456     14.01398535685103
  C   4.51909630355711     25.13789280306870      9.98868125179151
  C   4.77194430634408     25.22906277278640     12.38438471774839
  H   3.74613299953131     23.72660028409962     13.53537809182264
  C   5.04644227832720     25.73447171383274     11.10022933095371
  H   4.73587771416515     25.51746933416494      9.00248389148151
  H   5.21076542547019     25.71199083156881     13.24364332106245
  H   5.68489251199232     26.59775359024087     11.00135431716554
  C   -6.80254144370545     11.64748975004244     11.48120597969450
  C   -4.97285313115497     10.10872486070936     11.79111532768157
  H   -2.99245706698328     10.94771091077367     11.88329150239844
  C   -6.34795391700862     10.36831960770704     11.64432185444913
  H   -7.85704319422128     11.85018883432132     11.37826000072271
  H   -7.04309603257625      9.54438228133044     11.66789348329525
  H   -4.64247577624989      9.09109111539835     11.93033258712023
  H   1.99056648930843     23.23362486030307     16.97572959396022
  H   2.92460004526184     22.80339641350957     15.51444751603613
  H   3.45260720948588     22.28464931938399     17.14314566344402
  H   1.69002203907323     20.80944221593176     18.47620204001226
  H   -0.66316329933608     10.82349942108207     11.87348116590098
  H   0.70678917414927     10.02343997944237     12.70028853956039
  H   0.68728360480633     10.10345896964558     10.95114945968882
  H   3.09332383402398     11.06452889791874     12.18845747703547
