# Supplementary material for: Coordination sphere interactions drive isomer selection in heteroleptic Pd(ii) cages with low-symmetry ligands
Source: Chem Sci. 2025 Sep 8;16(38):17939–47. doi: 10.1039/d5sc04881h (PMC12415893; doi:10.1039/d5sc04881h)
Supplement: SC-016-D5SC04881H-s001 [file SC-016-D5SC04881H-s001.zip › GFN2xTB MM/1AC2AC_I.xyz]

126
Coordinates from ORCA-job synsyn1
  C   5.04233685976934     20.65404024235583     13.09775778049133
  N   3.71627902123999     20.47681821899834     13.06620995360221
  C   3.22648734340363     19.25801752275446     12.82195538278584
  C   4.02812885873229     18.13474080750035     12.63852987738472
  C   5.41947151067683     18.31182711220578     12.67692760735097
  C   5.91286210533804     19.57785363649059     12.89441181424901
  C   3.44440068151590     16.86109622206431     12.46012114776433
  C   2.95432529090963     15.76214347673891     12.34616311618953
  C   2.34516053773794     14.48929182251631     12.27985026112834
  C   0.98823284782285     14.38570758540435     11.96948621156301
  N   0.32933349696062     13.22814196597670     11.98708702817028
  C   0.99313723382339     12.10605511231157     12.27162926456304
  C   2.35451710443442     12.10899558191986     12.54547270951256
  C   3.04397548980123     13.30872722695362     12.56348138416280
  C   2.90083340719064     23.84747827076979     11.21043466569396
  N   2.42605480748648     22.65008875576608     11.56746934547622
  C   2.00887813329719     21.79747317695637     10.62480993493041
  C   2.05612463410309     22.08549157818077      9.26235100750789
  C   2.55189240187078     23.34432443509987      8.88250006715062
  C   2.96646143993510     24.21383320568478      9.86209582474331
  C   1.63848563057848     21.14479266540983      8.30443130548433
  C   1.31646057762016     20.37153626887473      7.43171301508541
  C   0.94093181765831     19.41299074203007      6.46901902797700
  C   0.49122223533497     18.16593885975102      6.89527811435476
  C   0.13458972171867     17.19498998647974      5.95921939242511
  C   0.22417892587668     17.47677742610259      4.59272700602038
  C   0.66521334740228     18.72173167134011      4.17739643822553
  C   1.02457148341653     19.68945631046774      5.09933200378069
  C   -0.30100599512810     15.94871578494486      6.44893904626208
  C   -0.65013747283040     14.91025893646050      6.96246471978166
  C   -1.02488940728091     13.76281638663401      7.68021336382058
  C   -1.21699860537934     13.88577773671464      9.06016899808644
  N   -1.52705709302645     12.85315644679405      9.83968316722547
  C   -1.67890019108942     11.64260787533217      9.30044937422845
  C   -1.52649494025678     11.43275235811878      7.93494504638752
  C   -1.19566595456194     12.49237227466884      7.11102530447704
  H   -0.05219470401301     16.72352559209062      3.87187759610345
  H   0.73234681437644     18.93904379924529      3.12318979931927
  H   1.37150040247162     20.65651612691337      4.77040466253279
  H   -1.92690113293466     10.82742436569720      9.97439023963038
  H   -1.66312222782037     10.44337133025963      7.52879761524548
  C   0.31548910588992     24.11511586558435     14.40686983846365
  N   0.50689925666739     22.99940805110971     13.69666224098581
  C   -0.51787381943155     22.46068520130611     13.02435371449970
  C   -1.79745645877996     23.01127384681664     13.01885618956931
  C   -1.98915651249468     24.21485494208586     13.71865631353178
  C   -0.92999360003024     24.75236675917985     14.40843659025356
  C   -2.87036881822596     22.36652640531084     12.37728092597207
  C   -3.85419673697706     21.84277168388479     11.90711895996307
  C   -4.97300690625443     21.14254410719355     11.41113957732078
  C   -4.92397533799920     19.75185717002119     11.36535430689533
  C   -6.03847656059965     19.02720533449777     10.94202535514435
  C   -7.19718687761132     19.69967263321792     10.54307312357531
  C   -7.23087782972455     21.08347164607135     10.57452724117471
  C   -6.13569522582144     21.80960642151198     11.00994122213477
  C   -5.93984495828064     17.62267037322024     10.95888656299563
  C   -5.75959538845300     16.42851388854804     11.03381228514628
  C   -5.42911950429994     15.07073886918445     11.17257434931269
  C   -4.08355547880830     14.73795244207832     11.36028720711258
  N   -3.66966812886786     13.48702520056433     11.54582324701736
  C   -4.55804745126169     12.49209588270120     11.54773358403729
  C   -5.91360840603191     12.73002921429369     11.35324129308584
  C   -6.36235479180240     14.02362766359841     11.16335858334996
  H   -8.05688555985770     19.13681720533561     10.21516677885936
  H   -8.12448675462164     21.60192815217841     10.26501392677112
  H   -6.17188450833062     22.88726035295205     11.04355101559634
  C   2.50561490617537     20.98005919342811     16.38816555479285
  N   1.83538514009233     20.86711680496919     15.23547953253980
  C   0.93593834415682     19.88899923892593     15.09282965258485
  C   0.68409688271800     18.93978203713998     16.08009394146281
  C   1.33553128365567     19.09227894896519     17.31412473514951
  C   2.23301305149640     20.12426693829267     17.46027390800524
  C   -0.12193367127883     17.80829874509024     15.82756294391410
  C   -0.70496252297225     16.76561859803961     15.64220258836014
  C   -1.27551191987792     15.50094380890278     15.37764422573727
  C   -1.44843625109799     15.08429026205277     14.05654398720683
  N   -1.83919942288004     13.85273396607554     13.73327374341586
  C   -2.13149716934487     12.98682715232951     14.70616879773729
  C   -2.04603820053552     13.33475908721581     16.04773519098406
  C   -1.60010970638778     14.59728181031388     16.39759882933183
  Pd  -1.69791363412285     13.29870960565163     11.77704967743458
  Pd  2.21201234895247     21.88598770812076     13.45751297640495
  H   -1.25568139681186     15.77839133520957     13.24029394022936
  C   3.56448450322213     22.01803647691949     16.51546035971323
  H   2.75530972746106     20.26880342246974     18.39263094384858
  H   1.62384189456549     20.83060135572037     10.95187807860419
  H   -6.60588946326636     11.90343039818949     11.35519632843238
  H   -4.17690427266827     11.48749881658576     11.70811815314577
  H   -0.32724393894081     21.54869848707920     12.45484409014721
  H   -1.49731852455403     14.88406621402916     17.43262985384761
  H   1.14160561306434     18.40211273399521     18.11980957976337
  H   0.38300538091630     19.84797089564979     14.15468589721058
  C   3.36115648253003     24.79961844133885     12.26035286363069
  H   2.60273992625078     23.61036963541626      7.83863180004988
  H   3.35139421994886     25.18796192739579      9.60571080889429
  H   -1.11395828631242     14.86381398459646      9.53545774802286
  H   -1.06551388887930     12.35376414860742      6.04899109911413
  H   0.42635190163661     15.27715999495929     11.69415397278472
  H   4.09743660271157     13.34151691888543     12.79417315950298
  C   1.42941592381710     24.67258367598983     15.22418339490001
  H   -2.95769432059362     24.68915935786682     13.71865952867321
  H   -1.04624245846412     25.66548740357013     14.97027389263412
  H   -3.32587049112919     15.52507951987245     11.35897201104751
  H   -7.40993464850817     14.23466519068738     11.01474106788668
  H   2.86244015961824     11.18088815402560     12.75331630670196
  H   0.41948802800216     11.18313510527985     12.27611619153085
  C   5.58198321294608     22.01770551213126     13.34430213336002
  H   2.14397665135476     19.14977617661170     12.77391472753819
  H   6.08016189325245     17.47129007781811     12.53476892426657
  H   -2.30999068804515     12.61600993980599     16.80687657601416
  H   6.97653102232491     19.75407437978415     12.91949550011130
  H   4.77152633423862     22.73861225401483     13.48932556289428
  H   6.19000073956773     22.33473990630017     12.49714261398500
  H   6.23574250052366     22.01828044451184     14.21584942212292
  H   -2.44480853756632     11.99179485770393     14.40141239255980
  H   3.79060594121065     22.46972996022929     15.54320535595572
  H   4.47254482858152     21.57771607908679     16.92432438945880
  H   3.25147349422118     22.79376542552592     17.21503839896368
  H   0.42563926025145     17.94685259100688      7.95220897519539
  H   -4.02984662769532     19.23155415141251     11.68024369196147
  H   2.31668184614994     24.03734816958304     15.16279767027764
  H   1.11816785300662     24.74846356684298     16.26546323544778
  H   1.67699438601706     25.68156749707663     14.89677931702597
  H   4.39178618789268     25.09924583455782     12.07428116036579
  H   3.28358507825754     24.35494699537958     13.25732332445293
  H   2.75851730497068     25.70692046733852     12.22723121902168
