# Supplementary material for: Coordination sphere interactions drive isomer selection in heteroleptic Pd(ii) cages with low-symmetry ligands
Source: Chem Sci. 2025 Sep 8;16(38):17939–47. doi: 10.1039/d5sc04881h (PMC12415893; doi:10.1039/d5sc04881h)
Supplement: SC-016-D5SC04881H-s001 [file SC-016-D5SC04881H-s001.zip › GFN2xTB MM/1AC2AC_II.xyz]

126
Coordinates from ORCA-job synanti
  C   4.91626628307832     20.52529393671157     13.61392440295584
  N   3.65333611369391     20.40366695259869     13.18745359594930
  C   3.22150327329038     19.22307047846656     12.73941180819032
  C   4.01833768712038     18.08095850520179     12.71717036220181
  C   5.35818403125863     18.21317234613943     13.11218408832764
  C   5.79829391076581     19.44289663147835     13.54842773769830
  C   3.46923807827167     16.82487866946733     12.37834725637211
  C   3.00366337456557     15.72783446671058     12.17599490181704
  C   2.42081571012510     14.44939318129926     12.03121221524556
  C   1.04663187170947     14.33128865150435     11.81514267309796
  N   0.41691951235469     13.15761115898136     11.78987418865570
  C   1.12831600618482     12.03742389884765     11.92762087003866
  C   2.50655414437570     12.05758875935506     12.09457969929055
  C   3.16731575575403     13.27125156832886     12.16195959385639
  C   3.23097193271070     23.63517126441676     11.10983776456330
  N   2.55741114422086     22.54045001771712     11.47624140381794
  C   2.02078239037983     21.75182690949489     10.53799208879587
  C   2.13465020670595     22.00568058902245      9.17296544412760
  C   2.82930344070973     23.16365359557941      8.78386989684327
  C   3.36932935648805     23.96752490070922      9.75814829185889
  C   1.59561618186281     21.12410553197332      8.21929501023206
  C   1.18057150065216     20.39608762545984      7.34708171814629
  C   0.70579591408850     19.47781760471393      6.38892369169485
  C   0.25804499520464     18.23034536931054      6.81550070921643
  C   -0.18366010185269     17.29090697832646      5.88362278159835
  C   -0.18693678118708     17.60706562729007      4.52179773910745
  C   0.24980399882900     18.85372122346649      4.10706254057517
  C   0.69792096192887     19.78850433243223      5.02426686335136
  C   -0.60111639905017     16.03875218785826      6.37344771064136
  C   -0.92159815379851     14.99229122988146      6.88940340644128
  C   -1.25024478511195     13.82799053393619      7.60199715214404
  C   -1.32808058909828     13.91068486643583      8.99638088854510
  N   -1.58866756255419     12.85787299323875      9.76658401535027
  C   -1.79848777588162     11.66680729499592      9.20422538569155
  C   -1.75787818175830     11.49657453587497      7.82577022814747
  C   -1.48177498984668     12.57792352366172      7.01010402284839
  H   -0.52939435622004     16.87840666296692      3.80401219687613
  H   0.24579767279402     19.09754037266073      3.05652333855479
  H   1.04346365308742     20.75600387398712      4.69518297652351
  H   -1.93819585780447     10.52127831927708      7.40315135538926
  C   0.45109312603550     24.23184980996647     14.14690932935647
  N   0.55107314755350     23.06965852826648     13.49481823784442
  C   -0.52035540266360     22.55487375498372     12.88401497233383
  C   -1.76510747109610     23.18160088201893     12.88055893314728
  C   -1.86022044897691     24.43601521051718     13.50597899782285
  C   -0.75029798110673     24.94732226043271     14.13669183459596
  C   -2.88321762472628     22.54329699356553     12.31532144353569
  C   -3.87215252842786     21.98152484643460     11.90383414027295
  C   -4.98938356285309     21.23630046756549     11.47515122125673
  C   -4.88736783704026     19.84739188747555     11.44857950571169
  C   -5.98878907214998     19.07319143478857     11.08468006499878
  C   -7.18981946104873     19.69458003304308     10.72818098521087
  C   -7.27751742795635     21.07609851623937     10.74202966558795
  C   -6.19358131690091     21.85144771711722     11.11686657662880
  C   -5.84444692092575     17.67271947660991     11.11122403856728
  C   -5.63517863113600     16.48292878589841     11.18038600024981
  C   -5.32324733590310     15.11892207003629     11.30031116343846
  C   -3.98452866551386     14.74519782139740     11.45796739873733
  N   -3.60134303922639     13.47945842093645     11.60843084149205
  C   -4.51899683619846     12.51139830417805     11.59928479443074
  C   -5.87071930340833     12.79016613537826     11.43837594771170
  C   -6.28641269710531     14.09911960224583     11.28759786310729
  H   -8.03994472900316     19.09361192880681     10.44604017564145
  H   -8.20393062952961     21.55400658189473     10.46549974903368
  H   -6.27029124940767     22.92729261578511     11.13603207939976
  C   2.07454333545673     21.28305213157043     16.35521810666129
  N   1.63857424287952     20.96461377834967     15.13518284569996
  C   0.90188363316399     19.86361498218107     14.98595500240991
  C   0.60563076415461     18.99976707368058     16.04277146345138
  C   1.04981569253322     19.34993897404584     17.32406588353574
  C   1.78052601263192     20.51401244839498     17.47260262894674
  C   -0.06068120607838     17.77768256324213     15.80315009031199
  C   -0.55816015730169     16.69482500514967     15.60067133890117
  C   -1.03652112431161     15.39122266003014     15.34477271034945
  C   -1.29489078284623     14.98404125538839     14.03839074184186
  N   -1.60753877496616     13.72772996632733     13.72154926469512
  C   -1.73064437766636     12.80408455571587     14.68270976128225
  C   -1.55837220039319     13.15497316876592     16.02473192339199
  C   -1.19599365915809     14.44071653430458     16.36491208783027
  Pd  -1.62078126560728     13.22990981253410     11.72945983851015
  Pd  2.18058363977918     21.86309592169398     13.36753300463219
  H   -1.23937532471340     15.70480614555431     13.22463678706142
  H   2.13582572727322     20.82145900982452     18.44287698359109
  H   1.47279574118326     20.86922143751337     10.87213686743338
  H   -6.58486741425992     11.98251006773881     11.43340797188060
  H   -0.40072810662211     21.59664139032556     12.37538739557244
  H   -1.02908876303714     14.71588112451795     17.39444199287439
  H   0.82678109821494     18.71827824000604     18.16960909094703
  H   0.52021989063216     19.64417492885995     13.98946500712366
  H   2.93354071229368     23.40294754520128      7.73750050199527
  H   3.91086339245085     24.86214322295133      9.49478556976983
  H   -1.17111324467648     14.87189986487181      9.49004383285862
  H   -1.43891487408770     12.47137864326301      5.93738362154431
  H   0.44539564655352     15.22632143207757     11.66065469431119
  H   4.23432323754540     13.31663355252332     12.31493787100464
  H   -2.79723374440186     24.97004876538097     13.50235987774543
  H   -0.79663383667944     25.89760507239550     14.64443131632070
  H   -3.20700962829010     15.51204437702469     11.45922046607707
  H   -7.32977027405519     14.34350332889656     11.16301504951857
  H   3.04987411718881     11.13064736483481     12.18402626011431
  H   2.19272268685940     19.16384542825430     12.38797577993307
  H   6.02006240862769     17.36204527825781     13.08464729121365
  H   -1.69088532733170     12.40498794301534     16.78838583245765
  H   6.82064104814371     19.57716768585240     13.86420420375728
  C   -2.05194951361459     11.40528515010107     14.27546621306670
  H   0.26522988631411     17.98411823565604      7.86841246204561
  H   -3.95996484332148     19.36804476882992     11.73034244125222
  C   1.62640565806725     24.74136621809525     14.91146898262739
  C   5.35268630230983     21.83593287426851     14.16819345636881
  C   3.83632643541076     24.50622307825966     12.15503602239761
  H   2.43719875321663     24.00098161451073     14.92595129613018
  H   1.33188621810817     24.96642749602405     15.93574499338740
  H   1.99162981456587     25.67196150924092     14.47826180972227
  H   -4.16827618973845     11.49140978265550     11.71926133586277
  H   4.48395019180524     22.43380606646969     14.47763558111636
  H   5.92032079552679     22.38888750792717     13.41814204868704
  H   6.01102405057256     21.69053871978183     15.02212277147755
  H   0.58239355057751     11.09951303915228     11.89700303263013
  H   2.67393438352045     22.18025686812447     16.45288074380527
  H   -1.94629279771450     11.27025040492122     13.18183203594114
  H   -3.07441906001099     11.15948106040004     14.56770091801245
  H   -1.40093578361380     10.69949639566263     14.78949771429830
  H   -2.00300101804220     10.83328657929798      9.87014654525025
  H   4.89625283568300     24.65492238998176     11.95466178868213
  H   3.71059651487775     24.06618431727955     13.14820654002608
  H   3.37159520508674     25.49157198748323     12.13284233476237
