# Supplementary material for: Coordination sphere interactions drive isomer selection in heteroleptic Pd(ii) cages with low-symmetry ligands
Source: Chem Sci. 2025 Sep 8;16(38):17939–47. doi: 10.1039/d5sc04881h (PMC12415893; doi:10.1039/d5sc04881h)
Supplement: SC-016-D5SC04881H-s001 [file SC-016-D5SC04881H-s001.zip › GFN2xTB MM/1AC2AC_III.xyz]

126
Coordinates from ORCA-job antianti1
  C   4.83282429276414     20.59073733073381     13.50618687379368
  N   3.55166279183912     20.41820528043080     13.17750348854404
  C   3.14713907592780     19.21581598468427     12.77057405695859
  C   3.99388776934274     18.10677459601551     12.72129494963525
  C   5.34020800997451     18.29369877897453     13.05915761349313
  C   5.75665704332088     19.55647260083974     13.44089595505579
  C   3.46846479736074     16.83511038774490     12.40222443360235
  C   3.00683685864994     15.73527555689565     12.20614137244204
  C   2.45314238452111     14.44137343991750     12.09159482875339
  C   1.10426244481563     14.26585447939687     11.79203818576628
  N   0.50129532608585     13.07599144090095     11.82624867967338
  C   1.21272840790791     11.98214462693645     12.12617375979495
  C   2.58904414521653     12.06820892003072     12.35387863205049
  C   3.21740712217134     13.29372270044297     12.35180689937680
  C   3.46847402153011     23.55245465147761     11.34508587259484
  N   2.60138970611281     22.56517297592462     11.57434627001292
  C   2.06461793657872     21.91672748489865     10.54211597768173
  C   2.37572119962631     22.22022129566626      9.21248403489984
  C   3.26348877775856     23.28020166725618      8.97515539708985
  C   3.80873229765515     23.94391810853037     10.05631510797797
  C   1.83113546934243     21.43907405806045      8.18012722657379
  C   1.39383740425429     20.70312781240250      7.32502130994359
  C   0.90301733975283     19.77318929344415      6.38834396486002
  C   0.45262039751146     18.54161590320017      6.86137235055227
  C   -0.00464772488947     17.57627181480898      5.96687176043465
  C   -0.02513490185300     17.85280431277491      4.59577712619756
  C   0.41270935964208     19.08282973774726      4.13547688551399
  C   0.88082405299092     20.04291722203704      5.01601090762474
  C   -0.42031785608013     16.33186237874503      6.48125891628726
  C   -0.74576885130295     15.28773456785626      6.99744010605558
  C   -1.10144755136351     14.07494670029224      7.61246576310168
  C   -1.18051103793586     13.99682563434127      9.00164992766882
  N   -1.48814626026080     12.87085576731893      9.65045600335408
  C   -1.75712098909176     11.75640673633255      8.96330508446898
  C   -1.70296314755861     11.75820037090010      7.56604351197670
  C   -1.37427742088152     12.90602070744792      6.88254620253389
  H   -0.38114564818674     17.10448405728452      3.90519963921463
  H   0.39482942322316     19.29327886924120      3.07789548644905
  H   1.22821095335836     20.99738044239991      4.65289814099274
  H   -1.92303268749179     10.84657390850521      7.03351853901295
  C   0.49488241227256     24.36732845934876     13.75353619080261
  N   0.48788652730201     23.07568760941574     13.41015133716584
  C   -0.64311766733911     22.50334017535968     12.98982837177913
  C   -1.85417259574633     23.18761860259512     12.90484213473713
  C   -1.85786796411037     24.54361144090256     13.27219667566781
  C   -0.68128797335494     25.12108844174054     13.69037094821351
  C   -3.01168956000870     22.51428383249923     12.47781921698397
  C   -4.00576627130410     21.92034976390315     12.12907162448395
  C   -5.11812446110940     21.14253640352604     11.75019582545582
  C   -4.95894953756874     19.76116290425249     11.66286263490160
  C   -6.04368320356419     18.95413446196200     11.32290940706363
  C   -7.28762258320226     19.53517529590331     11.05565307531758
  C   -7.43359243572868     20.90963706639916     11.13203448274740
  C   -6.36453746049645     21.71732238670424     11.48028353001034
  C   -5.84584837134989     17.56039949042248     11.28583361718550
  C   -5.59739842532379     16.37631712907846     11.30238720231438
  C   -5.27706910427583     15.01164501948491     11.38874026767377
  C   -3.93430014337435     14.61960297096793     11.39465075326216
  N   -3.55346603738787     13.35255843773054     11.54867111165346
  C   -4.48149603347938     12.40609512042166     11.69735076120648
  C   -5.83891690647956     12.70040037247228     11.66917597626171
  C   -6.25054895131289     14.00924258892441     11.51374570954658
  H   -8.12488678836369     18.90859250448674     10.79121671326768
  H   -8.39306564612392     21.35591986659114     10.92387007536277
  H   -6.48506364549821     22.78722075653831     11.54675137298462
  C   1.93762745135860     21.17650444035206     16.32432019867116
  N   1.48062296923373     20.86619293856773     15.10467906522528
  C   0.72451863203007     19.77902173887231     14.94058059680996
  C   0.40607517484805     18.91247355018622     15.98347651707366
  C   0.83437179708701     19.26059370075080     17.27362617266580
  C   1.58899399641662     20.40144929457708     17.43387009195031
  C   -0.25435125333997     17.68950721606187     15.73415966615506
  C   -0.73690466325771     16.60205752849775     15.52012249762249
  C   -1.20519441158824     15.29350769026452     15.26786815470909
  C   -1.32544681717901     14.83941091786108     13.95308573971537
  N   -1.64960921408628     13.58383950229586     13.64758710652392
  C   -1.92103093088541     12.72888335386608     14.63485227272652
  C   -1.87311458263840     13.10528861872695     15.97026811024262
  C   -1.49927679841073     14.39535487820643     16.30156717357439
  Pd  -1.56206168158418     13.10402112753643     11.65774211303638
  Pd  2.07712538200112     21.82588171134930     13.36877040502007
  H   -1.14659561145363     15.52748777608206     13.12817512514546
  C   2.83068481737739     22.36000212213090     16.46288506009399
  H   1.93722210319004     20.69351422131831     18.41180091368483
  H   1.35383617983043     21.11705407367233     10.76026636896941
  H   -6.55880354432867     11.90522693049381     11.77704242341126
  H   -0.59844210642013     21.45180489101677     12.70068745351805
  H   -1.43189686098262     14.70862553618613     17.33171878443016
  H   0.58571025046016     18.63486016285985     18.11623292221667
  H   0.35457834680720     19.57181117828980     13.93777019065388
  H   3.51627260034778     23.55581432014223      7.96327904881836
  H   4.50146092497866     24.75720007617663      9.91190180967633
  H   -0.98852875069343     14.88781752648534      9.60217884254574
  H   -1.32624295082673     12.92059434359266      5.80514542847040
  H   0.49672490672132     15.12835815449000     11.52279360754315
  H   4.27245870041813     13.37861095456151     12.55918482629194
  H   -2.77244557931960     25.11301827314390     13.22105972420274
  H   -0.65141758165332     26.16123805131756     13.97365286965220
  H   -3.15277639457673     15.37182749758729     11.26925621023603
  H   -7.29745208126796     14.26896788435086     11.49783480883893
  H   3.14779270973700     11.16797999647092     12.55463292571261
  C   0.49783453240135     10.67921434629653     12.21867991912882
  H   2.10579284954713     19.11082775467140     12.46945362332281
  H   6.03166761488465     17.46643453769637     13.02207570556168
  H   -2.11431226462738     12.38829580582156     16.73838849591394
  H   6.78672633190368     19.74069410555236     13.70029509919062
  H   -2.19036463601830     11.71651068706588     14.35220993405992
  H   3.30227694865457     22.60861137755927     15.49965205208707
  H   3.60568902058979     22.17065945666419     17.20260988457878
  H   2.25698609681750     23.21920789228085     16.81475030011795
  H   0.47344340962453     18.32965409650216      7.92151994356431
  H   -3.99773144556668     19.31334487327653     11.87448184051806
  C   1.77793116270050     24.98902409304667     14.19324448432919
  C   -2.12458437216999     10.51985534264286      9.71265582563945
  H   5.13224087714693     21.58378199037915     13.82474367047399
  H   -0.57769878529881     10.83520738625482     12.39439261578935
  H   0.90830578126323     10.07306741105041     13.02347707784158
  H   0.63252786578178     10.11524084102702     11.29400165979471
  H   3.90672286303459     24.04443355831706     12.20600730517198
  H   2.60136644325860     24.26154021751653     14.15684624300705
  H   1.68320425364899     25.37761621665435     15.20665281405458
  H   2.01868190966520     25.83787671916835     13.55379794636856
  H   -4.13969212374341     11.38795847162012     11.84502794218286
  H   -3.10298617077689     10.16499883137924      9.38975765450353
  H   -2.14552955998878     10.70650808692895     10.79591081974417
  H   -1.41571563649457      9.72095001781618      9.49738165915713
