# Supplementary material for: Coordination sphere interactions drive isomer selection in heteroleptic Pd(ii) cages with low-symmetry ligands
Source: Chem Sci. 2025 Sep 8;16(38):17939–47. doi: 10.1039/d5sc04881h (PMC12415893; doi:10.1039/d5sc04881h)
Supplement: SC-016-D5SC04881H-s001 [file SC-016-D5SC04881H-s001.zip › GFN2xTB MM/1AC2AC_IV.xyz]

126
Coordinates from ORCA-job antisyn
  C   4.92236855122146     20.50708465102273     13.62467268757656
  N   3.64628933113659     20.35920482363712     13.24975971115954
  C   3.21586425535898     19.16469749463138     12.83847082428597
  C   4.01948105400926     18.02780658096343     12.83042149228816
  C   5.35903712339056     18.17355439486539     13.22214382335812
  C   5.80256986585482     19.42078369993461     13.60114497086301
  C   3.47588501683961     16.76895050877468     12.49345864485694
  C   3.00000656677368     15.67993837961948     12.27318538070428
  C   2.41835204029705     14.40390459433377     12.10523543880682
  C   1.06177609843386     14.28815321918302     11.79564705799785
  N   0.42940890489316     13.11646657204975     11.74353713699826
  C   1.12540335990423     11.99657960400615     11.94943584776003
  C   2.48907992423118     12.01381910252798     12.20941063942252
  C   3.14942248966469     13.22558052874731     12.30344539247517
  C   3.45480479207616     23.50882886408656     11.24893323783321
  N   2.65727831525158     22.48438444756147     11.55516414337561
  C   2.09982548784182     21.78121852190195     10.56980771579774
  C   2.32130744910202     22.06198270064496      9.21733848897792
  C   3.14630205492108     23.15260861497754      8.90266920103197
  C   3.71152077840851     23.87457730929331      9.93378280487307
  C   1.75425241349982     21.24971701032603      8.22143254837682
  C   1.30281356396568     20.55053434221160      7.34279794250277
  C   0.79746096159306     19.65524061846052      6.38017843083002
  C   0.34419579488556     18.40730320812233      6.80376222165991
  C   -0.12165747970591     17.48091584375017      5.87214856057065
  C   -0.14904772289028     17.81274313145326      4.51417584522413
  C   0.28968454633703     19.06003367178722      4.10303490797764
  C   0.76666253522835     19.98096684889279      5.01956984923642
  C   -0.53253917964264     16.22059385810603      6.35060998704089
  C   -0.84606535408050     15.16464059145456      6.84989747163532
  C   -1.15064714714570     13.96606881407348      7.51783448616544
  C   -1.28019193866537     13.98583354764123      8.90595719459029
  N   -1.50323342488246     12.88559878938594      9.62445679401450
  C   -1.62222122287350     11.69668876161815      9.02645935143568
  C   -1.53628042415515     11.60244651851407      7.63452270042015
  C   -1.30051612263259     12.72690559060956      6.87392956671720
  H   -0.51142218236430     17.09455537303920      3.79555047158951
  H   0.26608329706435     19.31447984033997      3.05526915354019
  H   1.11571983883372     20.94816014451159      4.69347047379253
  H   -1.64851693953990     10.63811217894404      7.16481285973815
  C   0.58616142508736     24.38104150377120     13.70340189829773
  N   0.58234131025198     23.07927924309092     13.40042784510223
  C   -0.55204772925993     22.49053359972982     13.01075464745051
  C   -1.76679757533275     23.16760145473667     12.91938721782997
  C   -1.77293608561947     24.53377130822965     13.24693723432617
  C   -0.59411252418738     25.12774923623908     13.63242631322563
  C   -2.93118875876821     22.48690332056245     12.52384289682028
  C   -3.94506491763682     21.91106268767115     12.20247249344670
  C   -5.08307155809383     21.15934341679731     11.84802004076446
  C   -4.95937786774366     19.77619563004584     11.73812706387674
  C   -6.07161530343441     18.99968474694872     11.41539553795943
  C   -7.30848657707483     19.61279004105455     11.19147299532310
  C   -7.42027185191358     20.98893289084896     11.29264710059339
  C   -6.32313309364656     21.76641189943516     11.62128577885463
  C   -5.90182930300852     17.60352027400602     11.34586843233444
  C   -5.66856138871347     16.41646656277326     11.32789528799829
  C   -5.33849179561373     15.05183457238477     11.36302535867834
  C   -3.99001377979805     14.68153133590199     11.38830754494306
  N   -3.59100722807643     13.41496946122236     11.48658192647104
  C   -4.50428300198902     12.44501554264933     11.55352080026770
  C   -5.86561606065563     12.71960267828253     11.50626792690841
  C   -6.29666072043659     14.02846646657600     11.41130907265735
  H   -8.16686956478780     19.00950541151237     10.94102480014887
  H   -8.37443687325521     21.46037569681399     11.11828766799142
  H   -6.41654795688268     22.83780106162154     11.70543560989156
  C   1.82577892382137     21.26292539959199     16.40766875302193
  N   1.51243974196596     20.90545360994553     15.15642385523223
  C   0.79774581769580     19.79511705271907     14.95433716751240
  C   0.39531855453726     18.94899317036095     15.98424776996109
  C   0.69966984746104     19.33104940561701     17.29986679212741
  C   1.40193803086057     20.49737414449897     17.49866580967756
  C   -0.23797960884116     17.71751855895245     15.70799178486581
  C   -0.70783283101846     16.62112643218331     15.51222376350696
  C   -1.16849106595104     15.31337502216923     15.24327933962176
  C   -1.35766879527196     14.90238524555895     13.92278542748841
  N   -1.67477555995970     13.65091778019911     13.59378993816865
  C   -1.86758347118405     12.75423032141104     14.56224787040325
  C   -1.75230553135013     13.08731046915577     15.90534660006774
  C   -1.38671544628068     14.37399610591720     16.25937153980702
  Pd  -1.60648120222317     13.18357068615898     11.60499281955659
  Pd  2.17250992926605     21.81455741351089     13.39753705764772
  H   -1.24565625930642     15.62127243441287     13.11217351267287
  C   2.63214545715389     22.49377047197950     16.62041761130775
  H   1.64851023487820     20.82493903540337     18.49612324334662
  H   1.44315827355279     20.95397991824529     10.84536172073643
  H   -6.57477548207713     11.90882054333139     11.55144874981651
  H   -0.50815398513713     21.43127043091149     12.75292809194705
  H   -1.26661936569577     14.65332632893780     17.29452493150272
  H   0.39041155688331     18.71653113313808     18.13047654623993
  H   0.52678062714337     19.55134847147387     13.92817825048261
  H   3.33222197597347     23.40758066069105      7.87119542236399
  H   4.35458499299783     24.71572105186857      9.73127208758719
  H   -1.19529510892280     14.93035183847462      9.44670352756281
  H   -1.22244474399913     12.66514636296809      5.79986810827902
  H   0.47817109122923     15.18274762953817     11.58302717157415
  H   4.20346356533583     13.27007863923682     12.52909881510438
  H   -2.69083246466601     25.09720380051974     13.19046105139858
  H   -0.56444344297360     26.17590868419033     13.88432671643265
  H   -3.21828926917700     15.45172351114705     11.32653795618226
  H   -7.34747692517593     14.27084153223843     11.38216016339470
  H   3.02014101793874     11.08621896337807     12.35064380221167
  H   2.18620779136100     19.09411626498535     12.49268067701432
  H   6.02207261541752     17.32285251168029     13.22113465338233
  H   -1.93423118313406     12.34022549268029     16.66107943154706
  H   6.82920541596347     19.57049236778483     13.89557134968818
  H   -2.12504479097278     11.74520928478952     14.25408649179985
  H   3.03721133198536     22.85991633829181     15.67112694386308
  H   3.44741568143185     22.30127200319729     17.31544134224014
  H   2.01174448637338     23.27012883373766     17.06950297963157
  H   0.37079786927589     18.15047333272883      7.85379314311559
  H   -4.00344344260456     19.30298869824727     11.91567729846365
  C   1.86571995285359     25.03182830066999     14.10946010609536
  C   -1.83771389758327     10.49452521914678      9.88812354141735
  C   5.38775956493145     21.85260980588445     14.06060323273510
  H   3.90618104828067     24.05965065723187     12.06454807831732
  H   2.70301667071147     24.32406520405672     14.05833886629244
  H   1.78672838908243     25.42388835935645     15.12297740852220
  H   2.07441289514476     25.88088598851735     13.45949545123795
  H   -4.14423029946967     11.42655745275149     11.65025508197465
  H   -2.79073749272832     10.02326890518552      9.64700386920695
  H   -1.82333769539606     10.76538755424410     10.96187336004277
  H   -1.06450144643894      9.75091063648743      9.69591146672789
  H   4.58151005968306     22.59359996721938     13.97348520867846
  H   6.23211079261901     22.17195116920803     13.45012417530334
  H   5.74065437366788     21.81742652137875     15.09116197869869
  H   0.57924373821114     11.05992353159351     11.90406114553094
