# Supplementary material for: Coordination sphere interactions drive isomer selection in heteroleptic Pd(ii) cages with low-symmetry ligands
Source: Chem Sci. 2025 Sep 8;16(38):17939–47. doi: 10.1039/d5sc04881h (PMC12415893; doi:10.1039/d5sc04881h)
Supplement: SC-016-D5SC04881H-s001 [file SC-016-D5SC04881H-s001.zip › GFN2xTB MM/1AC2AC_V.xyz]

126
Coordinates from ORCA-job synsyn2
  C   4.88955356777011     20.42188724979484     13.57209293802036
  N   3.61374167121265     20.25948712779888     13.20202513032541
  C   3.19007188766513     19.06027964000504     12.79871066154098
  C   4.00214598952142     17.92946889074774     12.79572821516617
  C   5.34346601581621     18.09041074283202     13.17593017604994
  C   5.77952770084944     19.34357307857312     13.54524583193005
  C   3.46234680682822     16.66356225039976     12.47962594162732
  C   2.98387422084070     15.57080368470933     12.28489045352234
  C   2.40816189515857     14.28813986199440     12.14964642579120
  C   1.05114909493936     14.15521590129666     11.84880847854361
  N   0.42650504338552     12.97777482194276     11.82759339227963
  C   1.13208570561366     11.87012866945094     12.06163403283947
  C   2.49673813904255     11.90286136644530     12.31482952677180
  C   3.14919162242093     13.12069439251273     12.37362866834825
  C   3.31567686019967     23.59000252720484     11.36086825666917
  N   2.63010937549739     22.46674777425521     11.57958612044414
  C   2.12820859590953     21.79702466045903     10.54463526046470
  C   2.29679307575773     22.21162499811894      9.21900068006139
  C   3.01962882863053     23.39225048635441      8.99236825267598
  C   3.52737650332393     24.07904657787160     10.07798155344646
  C   1.75255661904032     21.43135648094065      8.18629502307969
  C   1.27784094669471     20.72114809437532      7.32924324869661
  C   0.72981885465070     19.81154800016072      6.40476436022402
  C   0.27744791329111     18.58354112261766      6.88628884149877
  C   -0.24320956234841     17.63801347210232      6.00571079893502
  C   -0.32559357126462     17.93098688028613      4.64042524835066
  C   0.11381208076122     19.15757370177751      4.17224043288400
  C   0.64456991834333     20.09800267288346      5.03835786197174
  C   -0.64517801896871     16.39152289725793      6.52691630054763
  C   -0.93614229055841     15.33945088378286      7.04756781168486
  C   -1.20038441437909     14.10268117051614      7.66176878919693
  C   -1.34066117278240     14.02498527969577      9.04611028187766
  N   -1.50373849131593     12.86940066841403      9.69554648202966
  C   -1.52957575181079     11.71918613468307      9.01571567298446
  C   -1.44662328350509     11.72192989423963      7.61995910574528
  C   -1.28564683059649     12.90376519900810      6.93449203348737
  H   -0.73052798498521     17.19815522315381      3.96025193184575
  H   0.04807402396757     19.38029340047929      3.11906327325062
  H   0.99420516604236     21.04898822916090      4.66835264908738
  C   -1.62341101291078     10.43856949040532      9.77467069710327
  H   -1.49636603927120     10.78347490106752      7.09094607154902
  C   0.67239937063688     24.27988247146343     13.76470609642833
  N   0.61078806136008     22.99329539079478     13.41772861814472
  C   -0.53934547632872     22.49205484507911     12.97320876297987
  C   -1.70672889454194     23.25520886847961     12.86179458317004
  C   -1.63895194901655     24.60734856814120     13.22908446964116
  C   -0.43591138548308     25.11327721024468     13.68155210403932
  C   -2.88260893863005     22.63948719768888     12.40389567008148
  C   -3.87874176422204     22.06785832598138     12.02276357596587
  C   -4.98638402177132     21.30370749571489     11.60856984090702
  C   -4.83669432126783     19.91880844113924     11.54354035681694
  C   -5.91325750635606     19.11772390376573     11.16977121423068
  C   -7.13907839286759     19.70809611217618     10.84495261581583
  C   -7.27569561706694     21.08471369620544     10.89978280013305
  C   -6.21486306375598     21.88750343265981     11.28249676546686
  C   -5.73337917329229     17.71967017675066     11.16225978575561
  C   -5.50420489343571     16.53313909194281     11.20937174112839
  C   -5.24046509281996     15.15862130362161     11.34307998203004
  C   -3.92546371626888     14.70071371908044     11.39978561161952
  N   -3.61125457022622     13.42051949327160     11.61459323130092
  C   -4.57890896612075     12.51652741094847     11.79427368406804
  C   -5.92245976706413     12.89191939005703     11.69982694556968
  C   -6.26391523817623     14.20500048329267     11.47229224917312
  H   -7.97121471815953     19.08619337800517     10.55437083743886
  H   -8.22204062175406     21.53649119834900     10.64792014989353
  H   -6.32802612962648     22.95904700203595     11.33269080541043
  C   1.83470157523500     21.22430022020862     16.35071343758874
  N   1.50703018497460     20.80998172246671     15.12102383408068
  C   0.81532721910079     19.67948230558444     14.96676161181251
  C   0.45609818631404     18.85782264162718     16.03169268559588
  C   0.78939078988896     19.28664122758009     17.32579521280667
  C   1.46295718990804     20.47882662595639     17.47388343328020
  C   -0.16350795056924     17.61117750743549     15.79548260083854
  C   -0.63076454530469     16.51942428244234     15.57009871827580
  C   -1.08169801148641     15.20403218192392     15.32189957025427
  C   -1.33094109155236     14.78092139915824     14.01483630805961
  N   -1.64096065515700     13.52107846656165     13.70863252534300
  C   -1.76117921526194     12.62970214619483     14.69375943077926
  C   -1.58566459267183     12.97385426267022     16.02725672473854
  C   -1.23027454428367     14.26946257445981     16.35480864749150
  Pd  -1.61803588377683     13.07969018195775     11.70555672978001
  Pd  2.15112765524713     21.70661249048229     13.37520535139050
  H   -1.27603100482617     15.49796657574606     13.19642661737449
  C   2.59577247320425     22.49671207906601     16.49326962926165
  H   1.72307904938701     20.84164975144575     18.45564627251158
  H   1.56278210530052     20.88771620520962     10.75645358732551
  H   -6.68582677701054     12.14000785210298     11.82193117067209
  C   -4.19765811699349     11.11166295939859     12.11988858535446
  H   -0.55528244144830     21.43878491258268     12.68710242638425
  H   -1.06409206919667     14.56019494762449     17.38031270548039
  H   0.51932051152066     18.69000911485096     18.18283808452821
  H   0.52674468655067     19.40349187828413     13.95402733700381
  H   3.17025063640867     23.74807153921960      7.98517545746960
  H   4.08690327612622     24.99021025424725      9.94055030786844
  H   -1.30818820593199     14.93874390606720      9.64218647260770
  H   -1.20700187661874     12.91965538161468      5.85892193450960
  H   0.46125822426414     15.04132630223894     11.61680356262073
  H   4.20411394731303     13.17860266656785     12.59179736758319
  H   -2.51591915262705     25.23125102993806     13.15562373567417
  H   -0.34771646111693     26.14785626568921     13.97145164620220
  H   -3.10374365401248     15.40809103811753     11.27473724082610
  H   -7.29624722996678     14.51114725052608     11.41026770184895
  H   3.03390243723738     10.98236620838078     12.47735964071395
  H   0.59591350894116     10.92775040233587     12.04503144237314
  C   5.33753020455674     21.77479711269944     14.00500361012960
  H   2.15866331248747     18.98215270613449     12.45905839851472
  H   6.01407453630965     17.24561986639165     13.17528707486173
  H   -1.71345004611272     12.22756836233492     16.79472330732307
  H   6.80719824068303     19.50262193257161     13.83119617452438
  H   4.50631296687732     22.49546438972405     13.97572627497607
  H   6.13741075588820     22.12812874544783     13.35392583798575
  H   5.74944661376970     21.73463074976265     15.01295063589240
  H   -2.00663541296012     11.61123704601011     14.41394348124792
  H   2.82074177462823     22.93626376408243     15.50970351681077
  H   3.52444971801202     22.32571208487814     17.03682659319714
  H   2.01782729545274     23.21225946865589     17.07864110548268
  H   0.34705770408744     18.35853215289785      7.94163495228996
  H   -3.88912206008860     19.46547953909975     11.80008640968945
  H   3.70392396547968     24.11559592841990     12.22697527925001
  H   1.62704529801547     24.65821248817283     14.11487737557200
  H   -0.84507476300058      9.75182399565288      9.44483027455905
  H   -2.57737700596629      9.94958345367480      9.57873062419260
  H   -1.51583399178707     10.61418288735630     10.85543603207056
  H   -4.47029903098761     10.44481445094330     11.30222414249834
  H   -4.74418782714246     10.77113802021254     12.99824902184582
  H   -3.11743533753346     11.03287499024691     12.31318071901790
