# Supplementary material for: Coordination sphere interactions drive isomer selection in heteroleptic Pd(ii) cages with low-symmetry ligands
Source: Chem Sci. 2025 Sep 8;16(38):17939–47. doi: 10.1039/d5sc04881h (PMC12415893; doi:10.1039/d5sc04881h)
Supplement: SC-016-D5SC04881H-s001 [file SC-016-D5SC04881H-s001.zip › GFN2xTB MM/1AC2AC_VI.xyz]

126
Coordinates from ORCA-job antianti2
  C   4.82832600116516     20.54274151099598     13.60945391276880
  N   3.57101359448107     20.37959089123239     13.19419266606224
  C   3.18295394700543     19.17654396179013     12.77414853133726
  C   4.01982501825939     18.05897953421348     12.79381918137127
  C   5.34324292775818     18.23749300072712     13.21586193277727
  C   5.74488557014911     19.50003841321213     13.61337753054342
  C   3.50508225442826     16.78739898826587     12.45764990827351
  C   3.04111701874950     15.69120577757148     12.24759033689653
  C   2.47384762786219     14.40707724381700     12.09600812544462
  C   1.11138883118391     14.26454810280134     11.84542155964979
  N   0.49767688953111     13.08005396997600     11.82394306621955
  C   1.20758407953510     11.95999435797276     12.00490488697859
  C   2.59105642340522     12.01950624714221     12.19667373821447
  C   3.23195359180159     13.23735817019559     12.25857354783219
  C   3.39996766007487     23.55040738588060     11.28375871534355
  N   2.59991440412639     22.50531534725571     11.51391721442329
  C   2.05920966072642     21.83471631285643     10.49415790377346
  C   2.29652200165984     22.16803630090820      9.16142525326997
  C   3.11491299887420     23.28156334720889      8.90890875741213
  C   3.65869679082680     23.96368150922994      9.97370955577682
  C   1.74928584845659     21.37499342028936      8.13807579194811
  C   1.29918815291530     20.64136906749392      7.28842453714230
  C   0.79314236466099     19.71156940863832      6.35813515745380
  C   0.34813327653987     18.48088174796823      6.83644961651865
  C   -0.12498424450394     17.51615320333164      5.94817774922141
  C   -0.16576821654506     17.79249158874703      4.57751598546558
  C   0.26654156691324     19.02249080820220      4.11222382138854
  C   0.74892945776259     19.98157842896907      4.98643326604770
  C   -0.53144909919558     16.27433345499358      6.47328599147168
  C   -0.84375020305113     15.23184501630828      7.00224327093001
  C   -1.16259117845197     14.02604326485835      7.64795091481415
  C   -1.24830073028643     13.99689302352956      9.04393225352608
  N   -1.50385939515622     12.88466817011659      9.72933267397730
  C   -1.69884164977694     11.74232980208476      9.06856741911274
  C   -1.64998675509332     11.68155769894338      7.68158740706315
  C   -1.38046828071211     12.82539723821674      6.95620185423208
  H   -0.53340514420394     17.04513561626328      3.89206018623993
  H   0.23303184875072     19.23396173706935      3.05521080222082
  H   1.09220166869232     20.93564716870681      4.61830231429854
  H   -1.81949226417802     10.74092006946755      7.18289023162209
  C   0.54882758113198     24.29402538218017     13.81013826979805
  N   0.53790619541232     23.02801950706156     13.39001104060375
  C   -0.59906069110636     22.50207916706486     12.93944770524161
  C   -1.80075040730994     23.21667612990818     12.89373932135593
  C   -1.78235156360236     24.55144772273409     13.32484168168185
  C   -0.59373674372076     25.08380691549184     13.78400079949736
  C   -2.96791008850713     22.57569191236012     12.44714692053905
  C   -3.97044824149736     21.99793176577181     12.09319271657777
  C   -5.08353283679254     21.22807683879092     11.70389557227357
  C   -4.93061136107552     19.84447651034074     11.62795356767868
  C   -6.01431073052776     19.04090092985325     11.27962540001999
  C   -7.25107509235697     19.62754583059674     10.99217651193930
  C   -7.39148922563638     21.00328866957672     11.05857447493540
  C   -6.32337103321423     21.80819467978206     11.41570251191677
  C   -5.82372958001849     17.64478605659416     11.25259759729151
  C   -5.57930202807472     16.46059313626707     11.27854025139183
  C   -5.26884820920474     15.09243607601510     11.36504469670028
  C   -3.93625322065523     14.69124820541129     11.44602303540511
  N   -3.57358342372341     13.41503429700373     11.59418118867546
  C   -4.50070369133794     12.45544392328434     11.66252379229962
  C   -5.85681783673246     12.77779051166919     11.55677297459523
  C   -6.25058918298357     14.08853951972006     11.40940370111823
  H   -8.08832849206072     19.00363137907504     10.72131246753947
  H   -8.34614134374489     21.45275830012949     10.83561178730483
  H   -6.43923166656700     22.87905047478267     11.47409905098699
  C   1.84913073964463     21.26905287892649     16.31637869816680
  N   1.47670048030999     20.87117877962855     15.09404693345463
  C   0.76927651651794     19.74920941763739     14.94902801250645
  C   0.42679679238602     18.92638564093209     16.01906381639378
  C   0.78760448383411     19.34959970498464     17.30756099417719
  C   1.48558474055431     20.52919216161892     17.44544848357128
  C   -0.19830279857611     17.68104401609659     15.79077784881087
  C   -0.65997457535040     16.58461600226532     15.57697806349379
  C   -1.11213476433801     15.27053782494197     15.32468833675150
  C   -1.30799753650689     14.84165425421034     14.01040651288598
  N   -1.61632965911526     13.58419382514866     13.69698737306620
  C   -1.79390431627759     12.70001130865283     14.68010844005693
  C   -1.67161368173014     13.05007334910042     16.01796432107666
  C   -1.31424581532805     14.34322816493809     16.35460389447164
  Pd  -1.57277569502320     13.13494679690745     11.71229456154394
  Pd  2.10120124675703     21.78100741964333     13.33703642794133
  H   -1.20746849764140     15.55377619478421     13.19235233652761
  C   2.65839127023926     22.51391151657437     16.43726028539245
  H   1.77435463274613     20.88308653602470     18.42241569969865
  H   1.40930499597680     20.99122142883541     10.73442276553078
  H   -6.58876362227444     11.98701200037748     11.60054798079916
  C   -4.05273572335223     11.04512079969696     11.86067778868017
  H   -0.57623787545815     21.46660969841153     12.59454274830976
  H   -1.18856449629359     14.63703514103174     17.38498876498647
  H   0.52553467857164     18.75461464604212     18.16822731079791
  H   0.45875133732338     19.48024885055883     13.94063818122539
  H   3.31427281560224     23.58360612336491      7.89284478694071
  H   4.29600949020548     24.81809032890691      9.80978968691884
  H   -1.10132311878353     14.91836881026714      9.61043720828750
  H   -1.33172942352864     12.80688656523277      5.87873737567217
  H   0.50175698601349     15.14754073831770     11.66017270864256
  H   4.29441197731284     13.29833115827646     12.43430106936132
  H   -2.68618765374813     25.13964751313974     13.29764092424420
  H   -0.54381795994556     26.10500993051352     14.12588073319831
  H   -3.14147588848361     15.43756078806153     11.39091155463573
  H   -7.29387188579552     14.35236910034113     11.33655426637087
  H   3.14641428421636     11.10251600916004     12.31418128462503
  C   0.48480240457165     10.65740852939402     11.99719121488612
  H   2.16380400214198     19.07804006284226     12.40258559399254
  H   6.02756237275970     17.40366304589595     13.23162964654203
  H   -1.84169983346301     12.31012870225715     16.78339121077133
  H   6.75731796266307     19.67734124264221     13.93875868115191
  H   -2.04504792113772     11.68453652797085     14.39317841087206
  H   2.99437830532112     22.86172014934790     15.44703399671577
  H   3.52557886523544     22.34521979799069     17.07406857624353
  H   2.06741431884476     23.29931054140840     16.91055536999488
  H   0.38484478417943     18.26761868919074      7.89590661811505
  H   -3.97443774970257     19.39352007903705     11.85509268050255
  C   4.01035094925346     24.25172178808896     12.45196145552710
  H   1.48866403478011     24.69094827571609     14.17649867101750
  H   -4.54485841789446     10.61260495127951     12.73117058760002
  H   -2.96010040321127     10.99470317184032     12.00039805039785
  H   -4.33689873004002     10.43433175707477     11.00366036956235
  H   -1.89903561343571     10.85339731962995      9.65577829776734
  H   5.11415178416046     21.53398449220285     13.94460393757433
  H   -0.60607831871391     10.81317003519204     12.01217815293809
  H   0.77525188539730     10.05432194957968     12.85620233922575
  H   0.75226660247095     10.08709951711389     11.10647378520352
  H   5.09430279126586     24.28384966215630     12.34702404631352
  H   3.75315295441577     23.74263455838427     13.39571067284536
  H   3.66769908824192     25.28568558129542     12.49338484859391
