# Supplementary material for: Coordination sphere interactions drive isomer selection in heteroleptic Pd(ii) cages with low-symmetry ligands
Source: Chem Sci. 2025 Sep 8;16(38):17939–47. doi: 10.1039/d5sc04881h (PMC12415893; doi:10.1039/d5sc04881h)
Supplement: SC-016-D5SC04881H-s001 [file SC-016-D5SC04881H-s001.zip › GFN2xTB MM/1AC3AAanti.xyz]

118
Coordinates from ORCA-job 1P2Nanti
  C   4.81484456068024     20.49405970692402     13.65697237170644
  N   3.57657120429023     20.25874699424150     13.20632768193675
  C   3.23791455157324     19.03967149320019     12.78833307628837
  C   4.11360281616291     17.95723973438145     12.82977904526484
  C   5.42357165962974     18.19654692853825     13.27113699241173
  C   5.76702839549153     19.47087346585908     13.67061162414560
  C   3.63883865317159     16.67073309248134     12.49521830319346
  C   3.16833725447394     15.57951138520169     12.27532798505165
  C   2.55439774893914     14.32024789460598     12.09959923772883
  C   1.17563098919709     14.26104117324883     11.88459153660948
  N   0.50387985208255     13.11325558781973     11.81673254891425
  C   1.17452023866612     11.96348662362545     11.91314769089104
  C   2.55216161909325     11.92741758187695     12.08144222915213
  C   3.25787270327721     13.11297759168310     12.18944392433480
  C   3.26264863546842     23.45674753466355     11.26196560400164
  N   2.55632570941118     22.34685546598525     11.48724321256999
  C   2.11723912336246     21.62978790662352     10.45546885907314
  C   2.38043220012116     21.97947428311247      9.12729227946461
  C   3.11990444436342     23.14718561531771      8.89218749556065
  C   3.55682703952675     23.88701027481731      9.97503556919052
  C   1.91824966822401     21.14726814474669      8.09201390344817
  C   1.52452642972746     20.40472030183651      7.22310859679184
  C   1.07332948514350     19.48272415395919      6.24839192102201
  N   0.61361692890692     18.32718711635046      6.72079606784292
  C   0.19810148675459     17.41587888286222      5.84476091195927
  C   0.21272834418396     17.61866286227648      4.45956696824217
  C   0.68587887139129     18.83065859304534      3.98187425948436
  C   1.12984927313608     19.78599585868865      4.88247511206897
  C   -0.25742653027776     16.19974588140459      6.40778224070210
  C   -0.61834885022216     15.17778360859768      6.94309500637906
  C   -1.00917720274444     14.01460020258748      7.63013180382329
  C   -1.14196062505249     14.06782638549918      9.02129259799464
  N   -1.46127636421640     13.00205241838360      9.75141702691804
  C   -1.67888819708858     11.83139534006395      9.14931668371280
  C   -1.58826418984790     11.69299363399706      7.77065327697066
  C   -1.24889760548836     12.78740080804741      6.99640165393076
  H   -0.13632024124718     16.84799906799400      3.79141139463626
  H   0.71242463972615     19.02640825320998      2.92126108324886
  H   1.51007427484930     20.73849598471903      4.55022841307760
  H   -1.93085309280770     10.98666892369183      9.78501547287064
  H   -1.77738711048819     10.73423158952346      7.31520795737377
  C   0.61693941803487     24.17908223993896     13.79773552685091
  N   0.53388136815927     22.91889665013900     13.36723996695765
  C   -0.64388217882495     22.43030548672956     12.98634909658979
  C   -1.82081585314100     23.18449827531066     13.02897032032626
  C   -1.73165340978531     24.51204649103729     13.47028463997469
  C   -0.49783919714213     25.00505334529964     13.85369692194614
  C   -3.03040627992480     22.57198602367738     12.65546625251087
  C   -4.04580215742430     21.98783741216920     12.35718853451609
  C   -5.19991155679796     21.24082216514009     12.02033232693158
  N   -5.01644636189266     19.92690185783345     11.91771918091422
  C   -6.07077167665567     19.17073692718903     11.62379544979842
  C   -7.35304415814931     19.69093711305371     11.40916602412172
  C   -7.52773277363377     21.06203270792439     11.51132682132294
  C   -6.43981385610027     21.86117108275820     11.82566921803248
  C   -5.82275419392080     17.77900374763409     11.55116036920710
  C   -5.56341312539272     16.59869745018886     11.51942607360676
  C   -5.23014753537694     15.23236523977980     11.51093625721001
  C   -3.88511608375955     14.85563974839551     11.57846885166028
  N   -3.49689199170476     13.58303709064645     11.61466417319454
  C   -4.41483026193378     12.61522631525430     11.56741029700446
  C   -5.77151818687741     12.89840215119889     11.48339066174249
  C   -6.19301648094642     14.21464733965679     11.45816802018808
  H   -8.17529386134596     19.03529665496362     11.17198524767620
  H   -8.50006371627599     21.50164624051840     11.35246111898807
  H   -6.53569501313810     22.93083452338692     11.91955396205020
  C   1.82636920749496     21.31952237237783     16.27738813039000
  N   1.49198846599135     20.84460317583531     15.07584614890564
  C   0.81400422646723     19.70109653547044     14.99857642771588
  C   0.47304438657018     18.94513454265198     16.12243943587732
  C   0.81514097991658     19.45034784694725     17.38265882504925
  C   1.48811279639469     20.65775724477847     17.45005090356178
  C   -0.14221066248253     17.68713551159213     15.94253989595361
  C   -0.60562048116024     16.58990141390404     15.73804746349811
  C   -1.05262474252949     15.28490537340321     15.43858294456322
  C   -1.23904113472422     14.91597567609641     14.10843234025234
  N   -1.53932171737307     13.67120453235093     13.73971110964034
  C   -1.71164096078143     12.71987792125368     14.66547369634807
  C   -1.60134107107917     13.02925571296778     16.02410550242698
  C   -1.26028408988787     14.30506551652910     16.42087296013187
  Pd  -1.52362068770105     13.27407278899597     11.73046405325634
  Pd  2.07801593206669     21.65175236867139     13.30126743915979
  H   -1.13609215390801     15.66007852074429     13.32003813499094
  H   2.37406955008587     22.25655125231349     16.30283494020664
  H   1.76213389510847     21.08118921698428     18.40300891281157
  H   1.52868100886635     20.73706417682583     10.67134675835102
  H   -6.48507486590026     12.09118784425044     11.44238449612410
  H   -4.05870407864043     11.58975901157143     11.59348468747126
  H   -0.67484626536583     21.39962207928989     12.62924986434135
  C   -2.01861518616320     11.33637963009059     14.19919229792429
  H   -1.14672061859654     14.54954613972293     17.46534997134993
  H   0.55920273428487     18.90423049059162     18.27725003090896
  H   0.52237049442049     19.35586363526006     14.00720284087210
  H   3.59842146267633     24.01758983215080     12.12902928474799
  H   3.33994066051309     23.45376062201932      7.88149164218322
  H   4.12605789476492     24.79112313734822      9.83014300796396
  H   -0.98147578756817     15.01218325836623      9.54396909985046
  H   -1.16354653013842     12.70622417612992      5.92395747594281
  H   0.60776708422055     15.18331614922524     11.76621993789129
  H   4.32590596082612     13.11393480355146     12.34222173687763
  H   1.59725097530490     24.53421738789798     14.10437749335337
  H   -2.61550017717287     25.12942025642304     13.51113163468739
  H   -0.39468332875210     26.02091520851633     14.19982606032677
  H   -3.11073973624215     15.62359355407471     11.60182688933816
  H   -7.24104638107131     14.46406293434887     11.40046520543238
  H   3.06073902056236     10.97845775779281     12.13920773432668
  H   0.59553764181546     11.04739882153807     11.84827950070646
  C   5.13483464728227     21.86890501800206     14.13980109330025
  H   2.22758853012637     18.90506212816485     12.40496587010803
  H   6.14239163749088     17.39283245665056     13.30186907576089
  H   -1.76840428121443     12.25595423345723     16.75716646616640
  H   -1.90491630659853     11.24881895919505     13.10184661131686
  H   -3.03938311851750     11.06759366863258     14.47551128185663
  H   -1.36255111980965     10.61648841523456     14.68701794346477
  H   6.76712708295061     19.68458619754462     14.01326834625323
  H   4.22303066356610     22.49252980844373     14.20666945004296
  H   5.84543019692530     22.34587993433755     13.46295794528713
  H   5.61378867909167     21.82665812396716     15.11727406742155
