# Supplementary material for: Coordination sphere interactions drive isomer selection in heteroleptic Pd(ii) cages with low-symmetry ligands
Source: Chem Sci. 2025 Sep 8;16(38):17939–47. doi: 10.1039/d5sc04881h (PMC12415893; doi:10.1039/d5sc04881h)
Supplement: SC-016-D5SC04881H-s001 [file SC-016-D5SC04881H-s001.zip › GFN2xTB MM/1AC3AAsyn.xyz]

118
Coordinates from ORCA-job 1P2Nsyn
  C   4.90285746980050     20.50932029187539     13.55375905123273
  N   3.62714393162279     20.29495088759450     13.21011125767307
  C   3.24313757211547     19.07782138380622     12.82221574486417
  C   4.10129605616566     17.98125894015631     12.80229267389581
  C   5.44118150986382     18.19497189772010     13.15865798727186
  C   5.83295697454337     19.46583263165681     13.51839622292537
  C   3.59364101000413     16.70371473397292     12.48203036535124
  C   3.12237061036943     15.61100753871684     12.27160465525857
  C   2.49806043081402     14.35602228069673     12.10241403791294
  C   1.12681656139742     14.30999059685174     11.84266803567731
  N   0.44316951284607     13.16917132961640     11.77710053238271
  C   1.09205645068628     12.01194543531298     11.92324748842074
  C   2.46316230468310     11.96229744178721     12.13731561985419
  C   3.18093629415878     13.14126535503348     12.24103739810713
  C   3.22757090633471     23.51962703118317     11.27915972854961
  N   2.56593057453091     22.38604000059598     11.52036269987309
  C   2.13673009589137     21.65030329938116     10.49720857909883
  C   2.36701212180249     22.00459176146454      9.16400687074857
  C   3.06326860850893     23.19554652401603      8.91365198503142
  C   3.48951459034999     23.95444977153500      9.98702331659345
  C   1.91480168618830     21.16076344621125      8.13379133460315
  C   1.53916971906630     20.41475603743687      7.25977887407083
  C   1.10308756959985     19.50042349233852      6.27102339420838
  N   0.63237653782799     18.34125713912417      6.72292155068795
  C   0.22939043287282     17.44084142618892      5.82983024496899
  C   0.26960075823129     17.65800266206140      4.44739310334985
  C   0.75493670946655     18.87326661829181      3.99065622144033
  C   1.18475580439960     19.81769394373943      4.90943843766774
  C   -0.24185998161473     16.22154826037803      6.37280309644839
  C   -0.61936207099510     15.19415417768735      6.88572582072217
  C   -1.01998538843884     14.03213843310037      7.56923081459629
  C   -1.17203732635891     14.09196690916139      8.95785119064709
  N   -1.49956000396690     13.02974681526338      9.68924767085313
  C   -1.70804439353003     11.85482950192605      9.09147349999556
  C   -1.59909989645115     11.71043498872840      7.71439606241056
  C   -1.25056689717446     12.80129176009475      6.93896423311948
  H   -0.07001235688420     16.89543384978522      3.76523085662726
  H   0.80122016536051     19.07998510614681      2.93285716105273
  H   1.57326011090847     20.77265709959465      4.59414295719304
  H   -1.96642870112569     11.01347441522313      9.72950708111383
  H   -1.78125104464655     10.74937580396608      7.26076140424467
  C   0.56444588083663     24.20959233801037     13.69210598719079
  N   0.52371498606024     22.91465419874495     13.37201279960773
  C   -0.63526969767891     22.36727621545373     13.01218736370417
  C   -1.83140324741852     23.09091323992673     12.97223210991885
  C   -1.78578482086692     24.45088714532041     13.31016484643261
  C   -0.57206024982558     25.00650161346130     13.66784179481963
  C   -3.02543686485163     22.43847797744190     12.61658502062196
  C   -4.04594097528157     21.86026909560799     12.32372930130375
  C   -5.21997638906228     21.13695861693864     12.00390665909303
  N   -5.07654510724030     19.81855519289921     11.90053996551249
  C   -6.15693625615044     19.09345983556669     11.62170992270145
  C   -7.42648521161210     19.64988443664768     11.42537224055445
  C   -7.55999810055317     21.02562668369993     11.52798794627093
  C   -6.44444527737177     21.79259914748062     11.82489771790635
  C   -5.94255286417763     17.69643936613105     11.54466712629802
  C   -5.70935731470404     16.51110462792688     11.50295599879858
  C   -5.34787203691318     15.15198163271280     11.49497310739661
  C   -3.98950516124612     14.82115641652737     11.51406373456707
  N   -3.55901890176015     13.56285026905696     11.55742729390694
  C   -4.44236119092004     12.56246735040584     11.57088230489550
  C   -5.81026768709718     12.80006049422386     11.53291325737138
  C   -6.27641700716385     14.10165221285371     11.49684830362705
  H   -8.27037851417539     19.01779770411726     11.20063477422690
  H   -8.52119529119184     21.49331671652449     11.38246267767165
  H   -6.50793765794544     22.86477734342340     11.91818809722569
  C   1.82277179134412     21.30740331258479     16.34519229644333
  N   1.51073753930071     20.84270584161353     15.12938139706009
  C   0.82904070592730     19.70205278708291     15.01315976711895
  C   0.45899844011825     18.92375778093136     16.10706484282193
  C   0.77927358251245     19.40229886935180     17.38627054217618
  C   1.44822354119755     20.60193707265223     17.49290229519813
  C   -0.16721813644566     17.67648444550840     15.89595869070544
  C   -0.64031889755332     16.58425493759279     15.68718320841145
  C   -1.11111528459686     15.28969743139182     15.37761492463334
  C   -1.29295593896715     14.93612114862542     14.03902117087479
  N   -1.62968473196843     13.70559951329066     13.65749535249558
  C   -1.84546067330788     12.77198132347030     14.58668647232964
  C   -1.73366473060577     13.04801078293219     15.94298153276563
  C   -1.35186481445404     14.31381411450447     16.35273503432539
  Pd  -1.58199112780866     13.31748466910151     11.66160338573991
  Pd  2.11136387043259     21.68494003947927     13.34658088133897
  H   -1.15961665618211     15.68406879725975     13.25825204564144
  C   2.56931061055147     22.59249109660942     16.44407471589784
  H   1.69978816187308     21.00327752643921     18.46187549551230
  H   1.58410565082965     20.73766443623568     10.72366564965207
  H   -6.49822196084672     11.96982351665119     11.53736379333695
  H   -4.04507353174414     11.55150276640514     11.61386494484402
  H   -0.63597887255310     21.31119997935203     12.73966451107980
  H   -1.23644221914625     14.54868827645446     17.39948036661604
  H   0.50309521649827     18.83877928627784     18.26354170353894
  H   0.55563238262489     19.38086444852174     14.00914460397031
  H   3.55573026529390     24.09872932189923     12.13645831582630
  H   3.25793681987780     23.50486532084438      7.89864308714340
  H   4.02526690822483     24.87701167980360      9.83168585258156
  H   -1.02003170358429     15.03881173155176      9.47881483792195
  H   -1.15098533047990     12.71454661103041      5.86811417372134
  H   0.57436656204383     15.23523497809920     11.68287781320618
  H   4.24339787308210     13.13126298439552     12.42875555756481
  H   1.52712780450442     24.62484257420471     13.97286125805282
  H   -2.68675284768948     25.04385480532547     13.28865681861877
  H   -0.49944936066073     26.04942243997049     13.93113328186818
  H   -3.23903723457885     15.61321767850305     11.49299749780019
  H   -7.33401259295352     14.31422037447969     11.47521694583713
  H   2.95717207377897     11.00873737162365     12.23385567391180
  H   0.49815249208151     11.10387957009643     11.86418738418318
  C   5.30594228541592     21.88267610672357     13.96602720253453
  H   2.20779602135745     18.95469771575472     12.50774833957921
  H   6.14481511635052     17.37753463052661     13.14740676267037
  H   -1.93197708784424     12.27351119101468     16.66649083869397
  H   6.85802144736479     19.66625904461266     13.78735524398444
  H   4.45048973892997     22.57366265841064     13.92781030322295
  H   6.09324887435036     22.25354364057284     13.30968244385337
  H   5.71918552088713     21.87089475012932     14.97421635036632
  H   -2.11713098291925     11.78058630334126     14.23437598217170
  H   2.77280290740170     23.00898095312664     15.44614602550347
  H   3.50918146197463     22.44607833409290     16.97563509413059
  H   1.99298898984701     23.31560213902137     17.02126767815522
