# Supplementary material for: Coordination sphere interactions drive isomer selection in heteroleptic Pd(ii) cages with low-symmetry ligands
Source: Chem Sci. 2025 Sep 8;16(38):17939–47. doi: 10.1039/d5sc04881h (PMC12415893; doi:10.1039/d5sc04881h)
Supplement: SC-016-D5SC04881H-s001 [file SC-016-D5SC04881H-s001.zip › GFN2xTB MM/1AC4AAanti.xyz]

126
Coordinates from ORCA-job 1P2Meanti
  C   4.77332552943215     20.51208242075730     13.60338432735329
  N   3.53328925036813     20.29744188120055     13.14720446608572
  C   3.17930877676473     19.08504885314396     12.72172969690169
  C   4.03831835180912     17.98936491995507     12.76079535740763
  C   5.35050765701923     18.20812919280671     13.20708057153177
  C   5.71087497278892     19.47515680827665     13.61388673486963
  C   3.55215355772764     16.70782606347388     12.42171763493333
  C   3.08562308180365     15.61393731696483     12.20560878470447
  C   2.48782078161604     14.34551893372113     12.03647919468567
  C   1.11065374502035     14.26183679048225     11.82034815257152
  N   0.45631793489330     13.10335035929662     11.76163458516315
  C   1.14501599692620     11.96539831672539     11.86843661165451
  C   2.52300356572404     11.95263850641174     12.03802411089860
  C   3.20986932811337     13.14991011769251     12.13687042915160
  C   3.26848552503071     23.56545323834178     11.26409327552132
  N   2.56440923365131     22.45059553908092     11.46852970984283
  C   2.14282547952885     21.74303068829114     10.42317678409507
  C   2.42196632387813     22.10432917410192      9.10024943889799
  C   3.15752769937629     23.28004200644931      8.88816356454505
  C   3.57573504175052     24.00984638452998      9.98402305575647
  C   1.97916605752163     21.27092359337875      8.06068728294031
  C   1.60258610167134     20.50267861678578      7.20446149672071
  C   1.15568254518461     19.52644629485101      6.29363046896191
  C   0.65677840269435     18.32270517086485      6.81310697894761
  C   0.23123670806652     17.33579273991479      5.91508274413037
  C   0.29794009207628     17.55701998618635      4.53357231285719
  C   0.78557077206659     18.75402923485870      4.04307178835586
  C   1.21796208858959     19.73918984294866      4.91348267978243
  C   -0.25307991511325     16.11264957007378      6.41826506692337
  C   -0.64847686313410     15.07735385954376      6.90570790680455
  C   -1.05246142446116     13.91659113937121      7.58465424285729
  C   -1.20212242701747     13.97397022964730      8.97477718278427
  N   -1.52365107259814     12.91193939296950      9.70936302509286
  C   -1.73292866365124     11.73793754875104      9.11245727282108
  C   -1.63186958918566     11.59490977220679      7.73382936586168
  C   -1.28709875210650     12.68423339947544      6.95653945166693
  H   -0.03573208310267     16.78395378591919      3.85919255317921
  H   0.83294915174328     18.91901740525867      2.97873546184799
  H   1.60456299072371     20.67335548914194      4.53726709930902
  H   -1.98680228597085     10.89555906832822      9.74972674764802
  H   -1.81676055229884     10.63366556183886      7.28203535100846
  C   0.64261625888277     24.27767597759060     13.78090684675331
  N   0.54067301311682     23.01987409819624     13.34896805394448
  C   -0.64668496595285     22.54705210807383     12.97829153368556
  C   -1.81702412412975     23.31243728614223     13.03383338411294
  C   -1.70600742469764     24.63949457141916     13.47493093986969
  C   -0.46332082928798     25.11636644253420     13.84667492915563
  C   -3.03129875699344     22.70394656910816     12.67793486778555
  C   -4.03922802153999     22.09682117858408     12.39413615227678
  C   -5.14853529281977     21.28638860029389     12.08588565527896
  C   -4.93437943200019     19.90503921210260     11.96545742612378
  C   -6.03262868971549     19.08333469865218     11.68357991089714
  C   -7.30874465886896     19.63701008171931     11.51734321508075
  C   -7.49588704120058     21.00185258009171     11.63177791697211
  C   -6.42506434612015     21.83030384401527     11.91886174473471
  C   -5.84545522747345     17.69098699490115     11.58261631936756
  C   -5.63214519869920     16.50097322630981     11.51805689369381
  C   -5.30273547397878     15.13632554520830     11.49207229273308
  C   -3.95527216566053     14.76263400526109     11.54535835369197
  N   -3.55866769453999     13.49261167244359     11.57448030516036
  C   -4.47089361839567     12.52013899354779     11.53036628667428
  C   -5.83017921684257     12.79864898262210     11.45519569860716
  C   -6.25962684880298     14.11152003315838     11.43958173438618
  H   -8.14125273422349     18.98644010290389     11.29947565336461
  H   -8.48015395509282     21.42195649508176     11.50135086996992
  H   -6.56507210045908     22.89553505939048     12.01542475940085
  C   1.78078100354706     21.33824870316537     16.22668078108910
  N   1.44540887409534     20.88258036116002     15.01811548890121
  C   0.76364760186020     19.74234703762045     14.92421930596987
  C   0.42004416681849     18.97019247972650     16.03611991947518
  C   0.76343834046688     19.45614335507789     17.30380743452909
  C   1.44011758311171     20.66015360412244     17.38935930022032
  C   -0.19872763842490     17.71518991843769     15.84391534177439
  C   -0.65435958291197     16.61372656642595     15.64357594378347
  C   -1.09847424928498     15.30344821467424     15.36160481270026
  C   -1.29160119958784     14.91300013415931     14.03872459640423
  N   -1.58803972974139     13.66163512915349     13.68929605525996
  C   -1.74982325151980     12.72345521884618     14.63027818812510
  C   -1.63273036836929     13.05394333890684     15.98358559865755
  C   -1.29542895472012     14.33688034582242     16.35943655826915
  Pd  -1.58016560791070     13.21918502888585     11.68362714820806
  Pd  2.05943921137236     21.72339718178160     13.26278553548234
  H   -1.19541547589514     15.64545688167663     13.23884001705932
  H   2.33091728158151     22.27341764822979     16.26622430357231
  H   1.71507329395256     21.06847027891054     18.34860755515451
  H   1.55660760475226     20.84531339501899     10.62681124665661
  H   -6.53941032576782     11.98768377569023     11.41461486158691
  H   -4.10976573166986     11.49666441000067     11.55144556080333
  H   -0.68823396183290     21.51642185930988     12.62067117294210
  C   -2.05287157842125     11.33171937581131     14.18741802140517
  H   -1.17644358211489     14.59703476343701     17.39949297654575
  H   0.50567540480831     18.89749020750720     18.19007345767638
  H   0.47295837887839     19.41297551582394     13.92735963943827
  H   3.59197021657618     24.11860260897346     12.14036479562606
  H   3.38849924692543     23.59795091622644      7.88346927150150
  H   4.14189504757346     24.91838561077901      9.85623835156566
  H   -1.05403525929001     14.92006069493960      9.49950513617941
  H   -1.19248851240428     12.59781554257979      5.88532926152932
  H   0.52822185313030     15.17389493446058     11.69509268115463
  H   4.27753425047319     13.16866677983281     12.29094464810741
  H   1.62885612193603     24.62102905476135     14.08069937560729
  H   -2.58229677441149     25.26685428740810     13.52445831994473
  H   -0.34444111100035     26.13045998976359     14.19274807942116
  H   -3.17988588144093     15.53065304859097     11.56419443272874
  H   -7.30927286890803     14.35568943109041     11.39014151938539
  H   3.04656140350088     11.01241923986949     12.10411589035040
  H   0.58047644061251     11.03988048351648     11.81086733037704
  C   5.11303549310719     21.87860928886886     14.09563404392362
  H   2.16806344806720     18.96757605822761     12.33542663691617
  H   6.05751452641313     17.39397185659170     13.23607223568206
  C   -3.55413406151833     19.34782660922554     12.15164165376681
  C   0.60510372862653     18.12077672275897      8.29864619653410
  H   -1.79143307205993     12.29093285074725     16.72916760148851
  H   -1.93703017720959     11.22458900734469     13.09203364793163
  H   -3.07397938936084     11.06612215629044     14.46601535877628
  H   -1.39686300966025     10.62156038934254     14.68933139884915
  H   6.71295886368624     19.67269932408957     13.96037703701331
  H   4.20970794540156     22.51271390901428     14.17619798682801
  H   5.82297576354978     22.35337879724411     13.41634431827543
  H   5.60039185055523     21.82217022543136     15.06818553584348
  H   -3.55372661755201     18.27110910224091     12.00250135552742
  H   -3.19634455037302     19.56740372369054     13.15813278589454
  H   -2.86981629812896     19.80952758226048     11.43953049647084
  H   0.17104023769737     17.15342925989540      8.53778410657488
  H   0.00647052710499     18.90733531019405      8.75849657539400
  H   1.61118854188368     18.17172290099712      8.71641640234747
