# Supplementary material for: Coordination sphere interactions drive isomer selection in heteroleptic Pd(ii) cages with low-symmetry ligands
Source: Chem Sci. 2025 Sep 8;16(38):17939–47. doi: 10.1039/d5sc04881h (PMC12415893; doi:10.1039/d5sc04881h)
Supplement: SC-016-D5SC04881H-s001 [file SC-016-D5SC04881H-s001.zip › GFN2xTB MM/1AC4AAsyn.xyz]

126
Coordinates from ORCA-job 1P2Mesyn
  C   4.88099264323272     20.51973802476286     13.52751761805032
  N   3.60459731986628     20.32664325426377     13.17414521038769
  C   3.20534592644297     19.11726444529450     12.77696495284841
  C   4.04616932467333     18.00751642363362     12.75711077982668
  C   5.38725679580549     18.19996006329090     13.12218938177087
  C   5.79595709955130     19.46269036690880     13.49086669379028
  C   3.52641140223475     16.73545277835992     12.43250273712000
  C   3.05839107889564     15.64123454940462     12.22153930078212
  C   2.44676336388008     14.37896936059578     12.05634315845421
  C   1.07690275053064     14.31139256572697     11.79494766317283
  N   0.40844777500299     13.16103339348638     11.73615243749966
  C   1.07340502444284     12.01416644419187     11.89066138147081
  C   2.44490949121229     11.98490358592653     12.10649358519261
  C   3.14597403457011     13.17432551190004     12.20357141852183
  C   3.25809342419788     23.61507774817758     11.30257596622414
  N   2.59285911829141     22.47950758715516     11.52186881333268
  C   2.18350256734837     21.75294549026646     10.48450650422180
  C   2.43812833498012     22.11549530381282      9.15680590550098
  C   3.13631589292651     23.31114778676591      8.93046315520282
  C   3.54099397876900     24.06074517893908     10.01764460602535
  C   2.00854381782748     21.26964890611053      8.12183318450473
  C   1.64249637533224     20.50526015660157      7.25758448959609
  C   1.20454906310328     19.53867606511636      6.33229404834969
  C   0.69808907315120     18.32925306352094      6.83047903098539
  C   0.27790652096286     17.35604248434861      5.91500007020953
  C   0.35982832917585     17.59511838249235      4.53739784431171
  C   0.85651042394825     18.79681746776443      4.06774540353163
  C   1.28156788217753     19.76937582678813      4.95559133577108
  C   -0.21948791652258     16.13001995549985      6.39816618792127
  C   -0.62368296203844     15.08976988909148      6.86742634958171
  C   -1.04027990867937     13.92989094527247      7.54047710097032
  C   -1.21378300749795     13.99287397673939      8.92729204735090
  N   -1.54626941577307     12.93401533478483      9.66143841786909
  C   -1.74504051125920     11.75635720373376      9.06753681634146
  C   -1.62099056303635     11.60823270994345      7.69097249723548
  C   -1.26372262391210     12.69429303843122      6.91446018803846
  H   0.03041414335232     16.83217157113092      3.84955477749556
  H   0.91585710364022     18.97550141054114      3.00623028230327
  H   1.67411763057716     20.70755997973330      4.59582875035590
  H   -2.00840738808684     10.91725984713000      9.70559013587136
  H   -1.79776247653756     10.64513307523540      7.23969636102783
  C   0.61145288952993     24.30221021703822     13.69725679832442
  N   0.54927269559844     23.00894949048527     13.37523109328660
  C   -0.62234643840603     22.47792231810931     13.03312698523726
  C   -1.81240725471752     23.21440149895008     13.01431020851587
  C   -1.74249159652174     24.57423297727943     13.35233896918357
  C   -0.51653068483027     25.11298229573558     13.69051267951800
  C   -3.01319051464559     22.56655974295134     12.68323218847853
  C   -4.02908076481457     21.97021277808525     12.40480557674620
  C   -5.15637242929323     21.18208070193285     12.10430544207141
  C   -4.98071225876177     19.79536538995262     11.98791850117351
  C   -6.10109630030249     19.00387274507302     11.70499536441783
  C   -7.36178641098886     19.59132717860576     11.54016169798729
  C   -7.51176044857599     20.96098467217799     11.65383139963650
  C   -6.41814091973392     21.76024938285747     11.93661732961449
  C   -5.94434133440150     17.60827130877880     11.59664391002084
  C   -5.75575136924688     16.41450736301002     11.52554966072377
  C   -5.40172116938336     15.05587310971028     11.49905949737428
  C   -4.04274527549639     14.72352339809375     11.49498576830442
  N   -3.60757698297518     13.46654565262205     11.53205503764478
  C   -4.48784870335242     12.46472834440314     11.55619366347930
  C   -5.85735193621661     12.70192468964420     11.53494566234531
  C   -6.32722944417718     14.00141453170933     11.50955360869361
  H   -8.21155484135915     18.96331765157673     11.32285166988533
  H   -8.48450217279089     21.40748331524862     11.52469762182484
  H   -6.52880518634589     22.82920858220816     12.03041400267453
  C   1.80158524997817     21.31931138403733     16.31854590955565
  N   1.48679190708645     20.87561120991243     15.09563776599136
  C   0.79970588662074     19.73987011264969     14.96213966210448
  C   0.42664542909197     18.94538667304417     16.04316710079866
  C   0.74814188409797     19.40381874073729     17.32972802648840
  C   1.42207169316297     20.59859952958796     17.45537320806487
  C   -0.20046434382509     17.70024519948518     15.81956957444209
  C   -0.67398483399296     16.60845103673782     15.60835594681154
  C   -1.14572917208885     15.31017243173480     15.31404330991374
  C   -1.33307009328547     14.93563067036824     13.98213816430490
  N   -1.66872482177746     13.69877571833218     13.61971864764292
  C   -1.87841426361721     12.77909454986082     14.56385680308579
  C   -1.76137639874452     13.07556247371237     15.91551376565476
  C   -1.38024685249791     14.34794540190843     16.30448803799952
  Pd  -1.62525772867396     13.26086089155586     11.62816421120088
  Pd  2.11268834641835     21.74897973880786     13.32988873925361
  H   -1.20337143149644     15.67156790755155     13.18973310326257
  C   2.55721656594536     22.59699652783553     16.43808445948940
  H   1.67477994944288     20.98364208299466     18.43058611412054
  H   1.62777826512072     20.83845100416405     10.69741218912459
  H   -6.54332374971118     11.87018211757586     11.54527972519508
  H   -4.08890987647882     11.45473857029356     11.59299433478019
  H   -0.63678886446487     21.42179900187989     12.75958652986940
  H   -1.26015016743906     14.59848251071264     17.34705595203886
  H   0.46951886889005     18.82793539987390     18.19816393391600
  H   0.52615414503341     19.43595815511634     13.95292051133998
  H   3.57211191177307     24.18647375085693     12.17001077016735
  H   3.34882127240203     23.62901799365547      7.92173246167683
  H   4.07777385839749     24.98543067356854      9.87991732226414
  H   -1.07608867297202     14.94138572493934      9.45096804604289
  H   -1.15095986297629     12.60257351300056      5.84538694327945
  H   0.51185946449632     15.22772687719406     11.62948538974908
  H   4.20816393574864     13.18019610709927     12.39291242675015
  H   1.58279988765024     24.70499879638698     13.96517401034184
  H   -2.63625166785089     25.17829488943481     13.34607226252950
  H   -0.42630582469734     26.15448425878212     13.95369771443199
  H   -3.28894541603566     15.51307441234825     11.45953152467727
  H   -7.38538519832801     14.21191256317859     11.50304042791704
  H   2.95214960005541     11.03904331747030     12.20967000361945
  H   0.49219602064023     11.09756889241774     11.83655167133266
  C   5.30209063253029     21.88371710394228     13.95214517580652
  H   2.17000142924564     19.01218279202784     12.45637485046265
  H   6.07856389625992     17.37208167625275     13.11115270781061
  C   -3.61593815234577     19.20255620436419     12.17872716414241
  C   0.63216752106128     18.10781371743720      8.31270900195297
  H   -1.95491323799553     12.31165314753366     16.65142790121358
  H   6.82234123513235     19.64600548874108     13.76678210918502
  H   4.45514673596196     22.58571164527613     13.92589673567938
  H   6.09013550656735     22.25213640639360     13.29509381869981
  H   5.72107112138904     21.85638384974593     14.95763336595287
  H   -3.64820298107396     18.12256228602753     12.06054935707524
  H   -3.24298729584193     19.43986024206804     13.17550828736390
  H   -2.92426091880154     19.62348067835303     11.44848806691875
  H   0.20455298960589     17.13359251161285      8.53503517051827
  H   0.02116123080831     18.88291719639635      8.77589668403343
  H   1.63301519165951     18.16269589493159      8.74218699200404
  H   -2.14974592869808     11.78202572218612     14.22764233238081
  H   2.76854403140235     23.02655551690176     15.44729516885213
  H   3.49356602811593     22.43646460638524     16.97188274587212
  H   1.98394397936792     23.31674201350649     17.02266473666502
