# Supplementary material for: Coordination sphere interactions drive isomer selection in heteroleptic Pd(ii) cages with low-symmetry ligands
Source: Chem Sci. 2025 Sep 8;16(38):17939–47. doi: 10.1039/d5sc04881h (PMC12415893; doi:10.1039/d5sc04881h)
Supplement: SC-016-D5SC04881H-s001 [file SC-016-D5SC04881H-s001.zip › GFN2xTB MM/1BC2AAanti.xyz]

132
Coordinates from ORCA-job QPanti
  C   4.84902087566166     20.56809185581929     13.58596569773263
  N   3.56356760245251     20.33536388555533     13.21167236344084
  C   3.20344615774086     19.13015613731871     12.82955871356376
  C   4.07704978954371     18.02221905769155     12.83301520488384
  C   5.39548103475441     18.22887478546368     13.20472025347118
  C   5.81492985425858     19.51598119407048     13.57528558262927
  C   3.56661435143442     16.74405872252843     12.51837427184868
  C   3.08953124725515     15.65320420755514     12.31025588755712
  C   2.51839378244705     14.37298350113648     12.14833487773046
  C   1.15881541023693     14.23909845574024     11.87962447629099
  N   0.54119530738547     13.05761863994931     11.82212561029284
  C   1.24588747388926     11.93155852647446     11.97869445712189
  C   2.62487084822265     11.98344736226512     12.20332091939152
  C   3.26805683882568     13.19699362744751     12.30493309541508
  C   3.23062922455860     23.63470813607958     11.35321173157038
  N   2.56915978257283     22.49825010115188     11.57733120800800
  C   2.14636386120204     21.77554850036150     10.54239475705146
  C   2.38143143307375     22.14489519653394      9.21371667401447
  C   3.07691092370851     23.34060484672779      8.98214558982402
  C   3.49712750334719     24.08541604071484     10.06691061714955
  C   1.93405585531638     21.30848117294173      8.17737822791884
  C   1.56007084871232     20.55654287977557      7.30644676567686
  C   1.11438935637546     19.61021338969211      6.36299724488904
  C   0.63311421802566     18.38902445982201      6.83197060111868
  C   0.20134986955180     17.41678588248099      5.93123653250564
  C   0.24448067949931     17.67342933491230      4.55668686445446
  C   0.71758185581238     18.89151600854660      4.09963238307581
  C   1.15479296628530     19.85991900972506      4.98701481096682
  C   -0.25828088572009     16.18971380108954      6.44826260877515
  C   -0.62191463930796     15.15922813844667      6.96743223143495
  C   -1.01934330608265     13.97853934662664      7.61687308499064
  C   -1.10672480670084     13.96407365394654      9.01293052563270
  N   -1.44238946764074     12.87705122403068      9.70421233534368
  C   -1.72849696645059     11.75067478649242      9.04902239106693
  C   -1.68063292338276     11.67693282086849      7.66296810082464
  C   -1.32085058951363     12.79251719095660      6.93190918952751
  H   -0.09107730494754     16.91987726588394      3.86156928964163
  H   0.74935444351993     19.08695525256417      3.03947986541122
  H   1.52684555220392     20.80603168179256      4.62633195337804
  H   -2.00555694309254     10.88491488198486      9.64142070379145
  H   -1.92090191817251     10.74912182444246      7.16944331860472
  C   0.58673316952607     24.31382694102545     13.79759226767183
  N   0.54170385883664     23.02648859961418     13.45036795786228
  C   -0.61912488664741     22.49479291188077     13.07367864778347
  C   -1.81285327417258     23.22338039246506     13.04234244086692
  C   -1.76127956146104     24.57630306759816     13.40791082125120
  C   -0.54651245351304     25.11659906970911     13.78323377120779
  C   -3.00137743937455     22.57494412490013     12.66724412688138
  C   -4.00728326318653     21.97522431029940     12.36367714246555
  C   -5.12846709099556     21.19232239586972     12.02562662854264
  C   -4.95510153653952     19.81466045073360     11.90312872832459
  C   -6.04163165929630     18.99978494812746     11.58969890958795
  C   -7.30374419847065     19.56947739764924     11.39000659406017
  C   -7.46576614655100     20.93932256946470     11.50689706244115
  C   -6.39340671783322     21.75506955041138     11.82482329542998
  C   -5.82688776281110     17.61075390674254     11.49619289207875
  C   -5.57031632055204     16.42924379621145     11.45176587554726
  C   -5.23170566342167     15.06597186392940     11.42766216843937
  C   -3.88758580586292     14.69150964630435     11.52871197375236
  N   -3.49273887821290     13.42034572298837     11.54816575773417
  C   -4.40471194318779     12.45187486922368     11.44969576686741
  C   -5.75998220948743     12.73139149394426     11.33221090634170
  C   -6.18751082055961     14.04485726619347     11.32385784609571
  H   -8.14298072015038     18.93702127657166     11.14644994389093
  H   -8.43974476979172     21.37578889922023     11.35200183806286
  H   -6.52497117114138     22.82155323192868     11.91933762664520
  C   1.86843824813409     21.27346173250194     16.35944294669893
  N   1.50499488175722     20.86511935966600     15.13867438192126
  C   0.81907881673208     19.72930842058032     14.99679554911711
  C   0.49439289638820     18.89962586364670     16.06666738123195
  C   0.86348605227308     19.32393186334485     17.35248910840219
  C   1.53633342308253     20.51791379654408     17.48799667687646
  C   -0.13232849393779     17.65581087229048     15.83937358002564
  C   -0.59525066750269     16.55706988846107     15.64084784113418
  C   -1.06629117677171     15.25324917941088     15.37363851759990
  C   -1.23404489619104     14.84471703923108     14.03363652607687
  N   -1.56406060421749     13.62013257733074     13.68762443531180
  C   -1.81247768750350     12.69168381120425     14.64828812527617
  C   -1.71328857227466     13.02841122851174     16.03277780393996
  C   -1.31722346958895     14.33042124656030     16.37597301964668
  Pd  -1.51052499581246     13.14274067687800     11.69767022564355
  Pd  2.10211526052063     21.75816938424757     13.38389730551170
  H   -1.08151825714331     15.57491980509769     13.24011606219055
  C   2.62988962784814     22.54833176841347     16.48379321184463
  H   1.82570763329159     20.87545357257127     18.46339516575088
  H   1.59445651688426     20.85930421207153     10.75826672738158
  H   -6.46704032364136     11.92162913868662     11.25197419114868
  H   -4.04835645032320     11.42711046144892     11.46099572272418
  H   -0.62160793825345     21.44394658396394     12.77937261349175
  C   -1.99878778482129     12.03356294741576     16.99467568771571
  C   -2.18267638696154     11.38536010350737     14.27755670125839
  C   -2.36028068211363     10.77334687435273     16.60361768653866
  H   -1.92792353488756     12.28827847351176     18.04060660305439
  C   -2.45229610475076     10.44654598206115     15.23871296145788
  H   -2.26380433412981     11.14513650767912     13.21323421771354
  H   -2.58003412667794     10.01844129208765     17.34170715639287
  H   -2.74224165650683      9.44613804892117     14.95707891269626
  H   -1.20717755733770     14.60346715112114     17.41447335839170
  H   0.62118593405255     18.72072257754470     18.21316733593616
  H   0.50641099817899     19.45665320787390     13.98969694922567
  H   3.55414481175503     24.20345729722015     12.21871377544697
  H   3.27501465502751     23.66275114625267      7.97185151541723
  H   4.03218694258079     25.01052985491175      9.92561769615188
  H   -0.89430443731586     14.87480120524125      9.57537703462858
  H   -1.26916899339428     12.76279287546089      5.85481914922851
  H   0.55458328468307     15.12813309907729     11.70399520589010
  H   4.32727750548622     13.25089031857146     12.50110759772906
  H   1.54946541553060     24.71816325047155     14.09239069735080
  H   -2.65896247185139     25.17432607857869     13.39333636551641
  H   -0.46957932507787     26.15334701665807     14.06847743414385
  H   -3.11652033355898     15.46076141658348     11.59488573999111
  H   -7.23425258228863     14.29192292137941     11.24008887402346
  H   3.17485940922328     11.06194566267007     12.30976245691107
  C   0.52666804991390     10.62848166193786     11.90597727160844
  C   7.14329004743360     19.81121313027035     13.95576494848627
  C   5.23837631292081     21.86234279992413     13.97868669034954
  C   6.53623890371298     22.11131551400447     14.34127471934030
  H   4.48957605551894     22.66001536656900     13.97257053377147
  C   7.49278334834222     21.08025581894933     14.32879151265427
  H   7.87430784610313     19.01789286090490     13.94414223316858
  H   6.83852029997545     23.10398892406425     14.63694298574580
  H   8.50864873203744     21.30102556819439     14.61553926590673
  H   2.17630985334622     18.98653077804867     12.49716975334726
  H   6.09848113564668     17.40983236270243     13.21500781368273
  H   -3.97917453767158     19.37684177407078     12.06093456616752
  H   0.60371027289645     18.19212442290331      7.89469195582574
  H   2.76440238464256     23.02311928866033     15.50008559725327
  H   3.60632093106761     22.36326252315123     16.93181559957503
  H   2.10313408540328     23.23736785841021     17.14362399173675
  H   -0.53998894288725     10.78048512759949     11.68180886986439
  H   0.62414849359086     10.08996894018685     12.84881583050906
  H   0.96757632740825      9.99882199701811     11.13351562139981
