# Supplementary material for: Coordination sphere interactions drive isomer selection in heteroleptic Pd(ii) cages with low-symmetry ligands
Source: Chem Sci. 2025 Sep 8;16(38):17939–47. doi: 10.1039/d5sc04881h (PMC12415893; doi:10.1039/d5sc04881h)
Supplement: SC-016-D5SC04881H-s001 [file SC-016-D5SC04881H-s001.zip › GFN2xTB MM/1BC2AAsyn.xyz]

132
Coordinates from ORCA-job QPsyn
  C   4.88933651441342     20.43742593997995     13.72403493828267
  N   3.62226445520888     20.25566102822548     13.33599205313752
  C   3.22218764896416     19.05068222199365     12.92509859627949
  C   4.05182435360939     17.93274977135220     12.92778113702443
  C   5.38441335639908     18.11407743559197     13.32896165256767
  C   5.79518007793016     19.37227203393195     13.70926641560795
  C   3.53519307454348     16.66387384914214     12.58948731224756
  C   3.07840892156439     15.56667880632128     12.36940835132675
  C   2.49814758834068     14.29354468582856     12.18036753328696
  C   1.11557915009059     14.20138856805453     11.91406213038363
  N   0.47068914666670     13.05871664662955     11.83147352358775
  C   1.15149979745970     11.88935880737807     11.95593492763900
  C   2.56233537345658     11.88563928286223     12.17830801854381
  C   3.22121616816909     13.11842434499991     12.30441686385575
  C   5.31032559492471     21.79708140864849     14.16543498911996
  H   6.81547107217742     19.54612221799734     14.01241741076134
  C   3.31926339666604     23.55281592644363     11.47235993784914
  N   2.64251328972869     22.42213726490573     11.68077245691409
  C   2.22292248226968     21.71178478728028     10.63617725937688
  C   2.47751029583181     22.08751179841856      9.31282098763837
  C   3.18932835087760     23.27677414418227      9.09759275573476
  C   3.60536257152954     24.00939343052215     10.19225948955355
  C   2.03289969710815     21.26290381696817      8.26610191826529
  C   1.65274462117071     20.52317477435079      7.38735430208976
  C   1.20624642262328     19.58773672545626      6.43363558150382
  C   0.70371977685731     18.37044608388645      6.89042303936847
  C   0.27018806280251     17.40860633714128      5.97955065040629
  C   0.33296423631402     17.67193122675597      4.60708333041147
  C   0.82695550413786     18.88621051311228      4.16205175501642
  C   1.26593455617190     19.84433521795750      5.05962483097504
  C   -0.21137796062159     16.18469455885338      6.48444844446543
  C   -0.59624188608628     15.15891939198207      6.99745653068134
  C   -1.01686455447365     13.97925624630160      7.63453971299069
  C   -1.12582579816078     13.95787580309532      9.02880381293723
  N   -1.48479096638704     12.87064043932828      9.70835810776799
  C   -1.77332886211492     11.75160281219641      9.04226689934366
  C   -1.70495699986493     11.68527239857800      7.65672287142914
  C   -1.32132920132789     12.80084707040764      6.93795902043386
  H   -0.00391061893175     16.92641351395335      3.90396972011400
  H   0.87367227062369     19.08674809890344      3.10342080926752
  H   1.65426970854590     20.78742142960481      4.70834300518644
  H   -2.06970308874035     10.88617225663493      9.62545752825143
  H   -1.94850257323646     10.76338888350873      7.15382388324386
  C   0.62369778414063     24.22746483442603     13.84948162252934
  N   0.57444326194662     22.93888619993337     13.50755923913460
  C   -0.58429401416021     22.41188514328888     13.11830367416939
  C   -1.77293793255866     23.14804236748937     13.06861785623609
  C   -1.71728103945688     24.50239384978043     13.42910752228905
  C   -0.50427316059668     25.03713907335915     13.81729517952127
  C   -2.96247027684425     22.50865943231400     12.68202109112254
  C   -3.97431842281307     21.92579593805518     12.36525260255201
  C   -5.10518764238162     21.16069880337808     12.01925651517177
  C   -4.95400177397360     19.78047232607560     11.89610547140585
  C   -6.05212519985391     18.98421020959391     11.57545420858056
  C   -7.30339706936927     19.57490266054668     11.36925067240529
  C   -7.44339056831214     20.94720397946533     11.48662019714357
  C   -6.35946653651353     21.74466713368693     11.81147648028030
  C   -5.85841603881249     17.59196521967226     11.48131227977857
  C   -5.61181554817020     16.40849317393773     11.43541891925675
  C   -5.28448097814926     15.04220416146545     11.41360306560804
  C   -3.94348892121412     14.65979606743657     11.52223471849611
  N   -3.55539167988867     13.38637851444407     11.54403344288014
  C   -4.47283593230889     12.42373771629448     11.44033513531819
  C   -5.82581112237290     12.71122592204517     11.31526147739505
  C   -6.24592627384547     14.02717502032037     11.30444855611940
  H   -8.15164514127121     18.95674606920774     11.12022826160276
  H   -8.40905299537491     21.39998346163764     11.32649058355434
  H   -6.47388968569576     22.81311536559494     11.90620131079955
  C   1.79947230441471     21.21064541454135     16.44956249940507
  N   1.49047816571835     20.78780048945673     15.21869531175282
  C   0.80701146102255     19.65257673878263     15.06113586060813
  C   0.43403236616023     18.83592794617439     16.12515686946140
  C   0.75021895501525     19.27276006165631     17.42079538672510
  C   1.41819859433550     20.46765760257301     17.57107285059671
  C   -0.18771925552439     17.59266371515915     15.88198040253174
  C   -0.66051352604060     16.49968690251180     15.67523001886759
  C   -1.13354102802952     15.19936569582219     15.39428615535578
  C   -1.30049621595704     14.80374813330251     14.05022736607058
  N   -1.63117943848949     13.58255040974079     13.69286680889712
  C   -1.87895892847926     12.64478233379216     14.64447146968578
  C   -1.78232334340745     12.96889873129937     16.03212620194468
  C   -1.38700789644156     14.26775474981434     16.38775662180059
  Pd  -1.56916836974113     13.12140259550756     11.70143684614222
  Pd  2.13769920887516     21.67686730518525     13.47686775164093
  H   -1.14799143655511     15.54093836096943     13.26290760686675
  C   2.55110546298104     22.48915041703966     16.59508735778375
  H   1.66592832974448     20.83577853994935     18.55403700989150
  H   1.65808078280128     20.80055630267532     10.83879666391699
  H   -6.53712578688545     11.90561073922941     11.23097321450521
  H   -4.12254048143135     11.39705888509232     11.45381853002007
  H   -0.58926976981478     21.35973785720713     12.82961671460506
  C   -2.06898963530392     11.96504664253502     16.98416595047432
  C   -2.24637846975731     11.34164279866504     14.26073816958093
  C   -2.42773574789331     10.70809060561555     16.58049348492461
  H   -2.00099967512346     12.21007554680125     18.03261695530042
  C   -2.51577653944321     10.39348672998961     15.21249927167180
  H   -2.32394348000514     11.11234999497885     13.19380714283777
  H   -2.64856712074350      9.94631853835561     17.31118564213872
  H   -2.80363095236708      9.39526718941496     14.92142002981960
  H   -1.27853477244742     14.53113257657319     17.42894951749730
  H   0.47124618910933     18.67930432963012     18.27708232551179
  H   0.53668752357004     19.36773593564011     14.04559085308356
  H   3.64009498162144     24.11145476615918     12.34552505831573
  H   3.40308393991027     23.60351043354332      8.09198020559104
  H   4.15273506655191     24.92922159673371     10.06384500249997
  H   -0.91151024298988     14.86257454577498      9.60042464180838
  H   -1.25344409960784     12.77676867447711      5.86160708184913
  H   6.06770550123033     17.27962460814789     13.33582993055585
  H   2.19575295149403     18.95660895013221     12.57424040145245
  H   0.54621392549664     15.11872664723181     11.76992617048386
  H   4.28225917086027     13.14400807348336     12.50116589362415
  C   3.22898417994001     10.64412453379922     12.28113131831304
  C   0.46246887453062     10.66658075043016     11.85354069578505
  C   2.53255139397020      9.47156670783158     12.17319329091378
  H   4.29542251226779     10.64014501659920     12.44426801411505
  C   1.14241631351570      9.48175024955125     11.95975582944771
  H   -0.61664589058918     10.68700207155821     11.67465402094466
  H   3.04663522944273      8.52662668710199     12.24927732324968
  H   0.61783522281312      8.54273082584720     11.87561252480778
  H   1.58522911450360     24.62731313557137     14.15436997774323
  H   -2.61110485585695     25.10569003728748     13.40081010146434
  H   -0.42436558128306     26.07466298697162     14.09889338924757
  H   -3.16849413185964     15.42507740569576     11.59231311388426
  H   -7.29074966352318     14.28015168228570     11.21470952892779
  H   0.65937800165148     18.16822519876331      7.95161429413569
  H   -3.98646534856190     19.32618512766786     12.05898906195104
  H   4.47355579427879     22.50924301893770     14.10424548873844
  H   6.12845273021284     22.15593005540172     13.54103748276577
  H   5.68641640514485     21.76489907680838     15.18757645028414
  H   2.75651169448118     22.94100240828784     15.61288858837648
  H   3.49028986039400     22.31954219821869     17.12083502590673
  H   1.97719135671228     23.19357707090304     17.19707065268206
