# Supplementary material for: Coordination sphere interactions drive isomer selection in heteroleptic Pd(ii) cages with low-symmetry ligands
Source: Chem Sci. 2025 Sep 8;16(38):17939–47. doi: 10.1039/d5sc04881h (PMC12415893; doi:10.1039/d5sc04881h)
Supplement: SC-016-D5SC04881H-s003 [file SC-016-D5SC04881H-s003.cif]

# Supplementary Information (SI) for Chemical Science.
# This journal is © The Royal Society of Chemistry 2025

####################################################################### 
# 
# This file contains crystal structure data downloaded from the 
# Cambridge Structural Database (CSD) hosted by the Cambridge 
# Crystallographic Data Centre (CCDC).
# 
# Full information about CCDC data access policies and citation 
# guidelines are available at http://www.ccdc.cam.ac.uk/access/V1 
# 
# Audit and citation data items may have been added by the CCDC. 
# Please retain this information to preserve the provenance of 
# this file and to allow appropriate attribution of the data. 
# 
#######################################################################

data_anti-Pd2_1AA2_2AB2
_database_code_depnum_ccdc_archive 'CCDC 2390755'
loop_
_audit_author_name
_audit_author_address
'Louise Male'
;University of Birmingham
United Kingdom
;
_audit_update_record             
;
2025-05-15 deposited with the CCDC.	2025-08-22 downloaded from the CCDC.
;
_audit_creation_date             2024-10-10
_audit_creation_method           
;
Olex2 1.5
(compiled 2024.02.16 svn.r378c4104 for OlexSys, GUI svn.r6928)
;
_shelx_SHELXL_version_number     2019/3
_chemical_name_common            ?
_chemical_name_systematic        ?
_chemical_formula_moiety         'C72 H44 N8 Pd2, 4(B F4), 4(C2 H3 N)'
_chemical_formula_sum            'C80 H56 B4 F16 N12 Pd2'
_chemical_formula_weight         1745.40
_chemical_melting_point          ?
_chemical_oxdiff_formula         'C72 H44 Pd2 B4 F16 N8'
loop_
_atom_type_symbol
_atom_type_description
_atom_type_scat_dispersion_real
_atom_type_scat_dispersion_imag
_atom_type_scat_source
C C 0.0181 0.0091 'International Tables Vol C Tables 4.2.6.8 and 6.1.1.4'
H H 0.0000 0.0000 'International Tables Vol C Tables 4.2.6.8 and 6.1.1.4'
B B 0.0090 0.0039 'International Tables Vol C Tables 4.2.6.8 and 6.1.1.4'
F F 0.0727 0.0534 'International Tables Vol C Tables 4.2.6.8 and 6.1.1.4'
N N 0.0311 0.0180 'International Tables Vol C Tables 4.2.6.8 and 6.1.1.4'
Pd Pd 0.1215 3.9337 'International Tables Vol C Tables 4.2.6.8 and 6.1.1.4'

_shelx_space_group_comment       
;
The symmetry employed for this shelxl refinement is uniquely defined
by the following loop, which should always be used as a source of
symmetry information in preference to the above space-group names.
They are only intended as comments.
;
_space_group_crystal_system      triclinic
_space_group_IT_number           2
_space_group_name_H-M_alt        'P -1'
_space_group_name_Hall           '-P 1'
loop_
_space_group_symop_operation_xyz
'x, y, z'
'-x, -y, -z'

_cell_length_a                   12.9423(2)
_cell_length_b                   19.0119(4)
_cell_length_c                   20.2700(3)
_cell_angle_alpha                109.672(2)
_cell_angle_beta                 93.5810(10)
_cell_angle_gamma                105.223(2)
_cell_volume                     4468.80(15)
_cell_formula_units_Z            2
_cell_measurement_reflns_used    39549
_cell_measurement_temperature    100.00(10)
_cell_measurement_theta_max      76.6650
_cell_measurement_theta_min      4.0370
_shelx_estimated_absorpt_T_max   0.695
_shelx_estimated_absorpt_T_min   0.507
_exptl_absorpt_coefficient_mu    3.931
_exptl_absorpt_correction_T_max  1.000
_exptl_absorpt_correction_T_min  0.568
_exptl_absorpt_correction_type   gaussian
_exptl_absorpt_process_details   
;
CrysAlisPro 1.171.43.116a (Rigaku Oxford Diffraction, 2024)
Numerical absorption correction based on gaussian integration over
a multifaceted crystal model
Empirical absorption correction using spherical harmonics,
implemented in SCALE3 ABSPACK scaling algorithm.
;
_exptl_absorpt_special_details   ?
_exptl_crystal_colour            colourless
_exptl_crystal_colour_primary    colourless
_exptl_crystal_density_diffrn    1.297
_exptl_crystal_density_meas      ?
_exptl_crystal_density_method    ?
_exptl_crystal_description       plate
_exptl_crystal_F_000             1752
loop_
_exptl_crystal_face_index_h
_exptl_crystal_face_index_k
_exptl_crystal_face_index_l
_exptl_crystal_face_perp_dist
3 8 3 0.0623
4 9 -6 0.0487
-4 -9 2 0.0458
7 -8 4 0.0733
-1 -2 13 0.0780
5 -3 -10 0.0804
2 1 -13 0.0974
7 1 4 0.0658
-1 12 -3 0.0459
-2 7 8 0.0671
-4 11 -9 0.0813
-5 11 -4 0.0678
4 9 -2 0.0513
-5 0 11 0.0574
3 0 -12 0.0780
-4 10 4 0.0524

_exptl_crystal_size_max          0.2
_exptl_crystal_size_mid          0.14
_exptl_crystal_size_min          0.1
loop_
_exptl_oxdiff_crystal_face_indexfrac_h
_exptl_oxdiff_crystal_face_indexfrac_k
_exptl_oxdiff_crystal_face_indexfrac_l
_exptl_oxdiff_crystal_face_x
_exptl_oxdiff_crystal_face_y
_exptl_oxdiff_crystal_face_z
2.5614 8.1375 2.9690 -0.8264 0.3930 0.4032
4.1975 8.5303 -6.4026 -0.8464 0.4036 -0.3473
-3.6447 -8.9913 1.8441 0.9024 -0.4297 -0.0308
7.1763 -8.4405 4.1360 0.4298 0.9023 0.0341
-0.9105 -1.5808 12.8530 0.0678 0.1399 0.9878
4.9085 -3.2838 -9.7302 0.1791 0.3784 -0.9082
1.5780 0.8307 -12.6453 -0.0295 -0.0593 -0.9978
6.9263 0.9535 3.6854 -0.3726 0.8986 0.2316
-0.5921 11.9443 -2.6710 -0.9930 -0.0786 0.0886
-1.9216 6.5831 8.0993 -0.5645 -0.0437 0.8243
-3.9739 10.6362 -8.6422 -0.7043 -0.6029 -0.3748
-5.1852 11.3522 -3.8506 -0.7596 -0.6494 0.0359
3.6919 9.0006 -2.1173 -0.9028 0.4300 0.0089
-5.3081 -0.1132 10.5996 0.1238 -0.4213 0.8984
3.4364 -0.2140 -11.8759 -0.0148 0.1727 -0.9849
-3.5661 9.7978 3.8506 -0.7475 -0.3109 0.5870

_exptl_transmission_factor_max   ?
_exptl_transmission_factor_min   ?
_diffrn_reflns_av_R_equivalents  0.0448
_diffrn_reflns_av_unetI/netI     0.0331
_diffrn_reflns_Laue_measured_fraction_full 1.000
_diffrn_reflns_Laue_measured_fraction_max 0.985
_diffrn_reflns_limit_h_max       16
_diffrn_reflns_limit_h_min       -16
_diffrn_reflns_limit_k_max       24
_diffrn_reflns_limit_k_min       -23
_diffrn_reflns_limit_l_max       25
_diffrn_reflns_limit_l_min       -20
_diffrn_reflns_number            90234
_diffrn_reflns_point_group_measured_fraction_full 1.000
_diffrn_reflns_point_group_measured_fraction_max 0.985
_diffrn_reflns_theta_full        67.684
_diffrn_reflns_theta_max         77.340
_diffrn_reflns_theta_min         3.589
_diffrn_ambient_environment      N~2~
_diffrn_ambient_temperature      100.00(10)
_diffrn_detector                 'CCD plate'
_diffrn_detector_area_resol_mean 5.1768
_diffrn_detector_type            Atlas
_diffrn_measured_fraction_theta_full 1.000
_diffrn_measured_fraction_theta_max 0.985
_diffrn_measurement_details      
;
List of Runs (angles in degrees, time in seconds):

  # Type    Start    End  Width  t~exp~   \w     \q     \k     \f   Frames
#--------------------------------------------------------------------------
  1  \w    -82.00  41.00   1.00    1.42    --  -40.21  21.00  20.00  123
  2  \w    -82.00  41.00   1.00    1.42    --  -40.21  21.00  20.00  123
  3  \w   -121.00   2.00   1.00    1.42    --  -40.21 -21.00-145.00  123
  4  \w     -2.00 121.00   1.00    1.42    --   40.21  21.00  20.00  123
  5  \w     32.00 155.00   1.00    5.68    --  113.00 -21.00-145.00  123
  6  \w     71.00 178.00   1.00    5.68    --  113.00  21.00  20.00  107
  7  \w   -116.00 -14.00   1.00    1.42    --  -40.21 -38.00-150.00  102
  8  \w    -21.00  74.00   1.00    1.42    --   40.21 -77.00 120.00   95
  9  \w      3.00  30.00   1.00    1.42    --   40.21  88.00-110.88   27
 10  \w      3.00  30.00   1.00    1.42    --   40.21  89.00 -75.47   27
 11  \w      3.00  30.00   1.00    1.42    --   40.21  89.00 -19.17   27
 12  \w    -41.00  82.00   1.00    1.42    --   40.21 -21.00-145.00  123
 13  \w      6.00  81.00   1.00    1.42    --   40.21 -99.00  60.00   75
 14  \w      3.00  30.00   1.00    1.42    --   40.21  89.00  29.71   27
 15  \w    103.00 178.00   1.00    5.68    --  113.00  77.00-180.00   75
 16  \w     38.00 109.00   1.00    5.68    --  113.00-111.00-180.00   71
 17  \w    103.00 178.00   1.00    5.68    --  113.00  77.00 -60.00   75
 18  \w     38.00 109.00   1.00    5.68    --  113.00-111.00  60.00   71
 19  \w     34.00 147.00   1.00    5.68    --  113.00 -77.00 -30.00  113
 20  \w     29.00 107.00   1.00    5.68    --  113.00 -94.00-150.00   78
 21  \w     38.00 109.00   1.00    5.68    --  113.00-111.00 120.00   71
 22  \w     83.00 178.00   1.00    5.68    --  113.00  61.00-120.00   95
 23  \w     38.00 141.00   1.00    5.68    --  113.00 -45.00 -60.00  103
 24  \w     29.00 107.00   1.00    5.68    --  113.00 -94.00 -60.00   78
 25  \w     38.00 141.00   1.00    5.68    --  113.00 -45.00  60.00  103
 26  \w     38.00 141.00   1.00    5.68    --  113.00 -45.00  60.00  103
 27  \w     38.00 109.00   1.00    5.68    --  113.00-111.00 -60.00   71
 28  \w    103.00 178.00   1.00    5.68    --  113.00  77.00  30.00   75
 29  \w    103.00 178.00   1.00    5.68    --  113.00  77.00  90.00   75
 30  \w    104.00 178.00   1.00    5.68    --  113.00 111.00 -60.00   74
 31  \w     38.00 109.00   1.00    5.68    --  113.00-111.00   0.00   71
 32  \w    104.00 178.00   1.00    5.68    --  113.00 111.00-150.00   74
 33  \w     29.00 107.00   1.00    5.68    --  113.00 -94.00-120.00   78
 34  \w     29.00 107.00   1.00    5.68    --  113.00 -94.00 150.00   78
 35  \w      3.00  30.00   1.00    1.42    --   40.21  89.00  85.88   27
 36  \w      4.00  31.00   1.00    1.42    --   40.21  86.00-174.04   27
 37  \w     11.00 114.00   1.00    1.42    --   40.21  57.00  90.00  103
 38  \w      4.00  31.00   1.00    1.42    --   40.21  86.00 140.48   27
 39  \w     27.00  95.00   1.00    1.42    --   40.21-125.00 -60.00   68
 40  \w     11.00 114.00   1.00    1.42    --   40.21  57.00-180.00  103
 41  \w      4.00  31.00   1.00    1.42    --   40.21  86.00  61.64   27
 42  \w      6.00  81.00   1.00    1.42    --   40.21 -99.00-150.00   75
 43  \w      4.00  31.00   1.00    1.42    --   40.21  86.00-141.30   27
 44  \w     52.00 178.00   1.00    5.68    --  113.00  15.00 150.00  126
 45  \w     85.00 178.00   1.00    5.68    --  113.00  45.00 -60.00   93
;
_diffrn_measurement_device       'four-circle diffractometer'
_diffrn_measurement_device_type  'SuperNova, Dual, Cu at home/near, Atlas'
_diffrn_measurement_method       '\w scans'
_diffrn_orient_matrix_type       
'CrysAlisPro convention (1999,Acta A55,543-557)'
_diffrn_orient_matrix_UB_11      -0.0375554000
_diffrn_orient_matrix_UB_12      -0.0867956000
_diffrn_orient_matrix_UB_13      -0.0080569000
_diffrn_orient_matrix_UB_21      0.1187243000
_diffrn_orient_matrix_UB_22      0.0037186000
_diffrn_orient_matrix_UB_23      0.0197485000
_diffrn_orient_matrix_UB_31      -0.0119858000
_diffrn_orient_matrix_UB_32      0.0244944000
_diffrn_orient_matrix_UB_33      0.0790209000
_diffrn_radiation_monochromator  mirror
_diffrn_radiation_probe          x-ray
_diffrn_radiation_type           'Cu K\a'
_diffrn_radiation_wavelength     1.54184
_diffrn_source                   'micro-focus sealed X-ray tube'
_diffrn_source_type              'SuperNova (Cu) X-ray Source'
_reflns_Friedel_coverage         0.000
_reflns_Friedel_fraction_full    .
_reflns_Friedel_fraction_max     .
_reflns_number_gt                15921
_reflns_number_total             18676
_reflns_special_details          
;
 Reflections were merged by SHELXL according to the crystal
 class for the calculation of statistics and refinement.
 
 Structure factors included contributions from the .fab file.
 
 _reflns_Friedel_fraction is defined as the number of unique
 Friedel pairs measured divided by the number that would be
 possible theoretically, ignoring centric projections and
 systematic absences.
;
_reflns_threshold_expression     'I > 2\s(I)'
_computing_cell_refinement       'CrysAlisPro 1.171.43.116a (Rigaku OD, 2024)'
_computing_data_collection       
'CrysAlisPro system (CCD 43.116a 64-bit (release 22-03-2024))'
_computing_data_reduction        'CrysAlisPro 1.171.43.116a (Rigaku OD, 2024)'
_computing_molecular_graphics    'Olex2 1.5 (Dolomanov et al., 2009)'
_computing_publication_material  'Olex2 1.5 (Dolomanov et al., 2009)'
_computing_structure_refinement  'SHELXL 2019/3 (Sheldrick, 2015)'
_computing_structure_solution    'SHELXT 2018/2 (Sheldrick, 2018)'
_refine_diff_density_max         1.645
_refine_diff_density_min         -1.246
_refine_diff_density_rms         0.117
_refine_ls_extinction_coef       .
_refine_ls_extinction_method     none
_refine_ls_goodness_of_fit_ref   1.045
_refine_ls_hydrogen_treatment    constr
_refine_ls_matrix_type           full
_refine_ls_number_parameters     1134
_refine_ls_number_reflns         18676
_refine_ls_number_restraints     513
_refine_ls_R_factor_all          0.0701
_refine_ls_R_factor_gt           0.0613
_refine_ls_restrained_S_all      1.063
_refine_ls_shift/su_max          0.002
_refine_ls_shift/su_mean         0.000
_refine_ls_structure_factor_coef Fsqd
_refine_ls_weighting_details     
'w=1/[\s^2^(Fo^2^)+(0.1178P)^2^+7.7566P] where P=(Fo^2^+2Fc^2^)/3'
_refine_ls_weighting_scheme      calc
_refine_ls_wR_factor_gt          0.1758
_refine_ls_wR_factor_ref         0.1862
_refine_special_details          ?
_olex2_refinement_description    
;
1. Fixed Uiso
 At 1.2 times of:
  All C(H) groups
 At 1.5 times of:
  All C(H,H,H) groups
2. Restrained distances
 B4-F13 = B4-F14 = B4-F16 = B4-F15
 1.42 with sigma of 0.02
 B4A-F13A = B4A-F14A = B4A-F15A = B4A-F16A
 1.42 with sigma of 0.02
 C80-N12
 1.137 with sigma of 0.01
 C80-C79
 1.456 with sigma of 0.01
 C80A-N12A
 1.137 with sigma of 0.01
 C80A-C79A
 1.456 with sigma of 0.01
 N12-C79
 2.59 with sigma of 0.04
 N12A-C79A
 2.59 with sigma of 0.04
 B3-F10 \\sim B3-F10A
 with sigma of 0.02
 B3-F11 \\sim B3-F11A
 with sigma of 0.02
 B3-F12 \\sim B3-F12A
 with sigma of 0.02
 B4-F13 \\sim B4-F14 \\sim B4-F16 \\sim B4-F15
 with sigma of 0.02
 F13-F14 \\sim F14-F16 \\sim F16-F15 \\sim F15-F13 \\sim F14-F15 \\sim F13-F16
 with sigma of 0.04
 B4A-F13A \\sim B4A-F14A \\sim B4A-F15A \\sim B4A-F16A
 with sigma of 0.02
 F13A-F14A \\sim F14A-F15A \\sim F15A-F16A \\sim F16A-F13A \\sim F14A-F16A
\\sim F13A-F15A
 with sigma of 0.04
3. Rigid bond restraints
 B4A, F13A, F14A, F15A, F16A
 with sigma for 1-2 distances of 0.01 and sigma for 1-3 distances of 0.01
 C80A, C79A, N12A
 with sigma for 1-2 distances of 0.01 and sigma for 1-3 distances of 0.01
 C79, C80, N12
 with sigma for 1-2 distances of 0.01 and sigma for 1-3 distances of 0.01
4. Uiso/Uaniso restraints and constraints
B4 \\sim F13 \\sim F15 \\sim F14 \\sim F16: within 2A with sigma of 0.04 and
sigma for terminal atoms of 0.08 within 2A
B4A \\sim F13A \\sim F14A \\sim F15A \\sim F16A: within 2A with sigma of 0.04
and sigma for terminal atoms of 0.08 within 2A
B4 \\sim F13 \\sim F14 \\sim F15 \\sim F16 \\sim B4A \\sim F13A \\sim F14A
\\sim F15A \\sim F16A: within 16A with sigma of 0.02 and sigma for terminal
atoms of 0.05 within 16A
C79 \\sim C80 \\sim N12 \\sim C79A \\sim C80A \\sim N12A: within 16A with sigma
of 0.02 and sigma for terminal atoms of 0.04 within 16A
5. Rigid body (RIGU) restrains
 B4, F13, F14, F15, F16
 with sigma for 1-2 distances of 0.004 and sigma for 1-3 distances of 0.004
 B4A, F13A, F14A, F15A, F16A
 with sigma for 1-2 distances of 0.004 and sigma for 1-3 distances of 0.004
 C79, C80, N12
 with sigma for 1-2 distances of 0.004 and sigma for 1-3 distances of 0.004
 C80A, C79A, N12A
 with sigma for 1-2 distances of 0.004 and sigma for 1-3 distances of 0.004
6. Others
 Sof(B4A)=Sof(F13A)=Sof(F14A)=Sof(F15A)=Sof(F16A)=1-FVAR(1)
 Sof(B4)=Sof(F13)=Sof(F14)=Sof(F15)=Sof(F16)=FVAR(1)
 Sof(F10A)=Sof(F11A)=Sof(F12A)=1-FVAR(2)
 Sof(F10)=Sof(F11)=Sof(F12)=FVAR(2)
 Sof(C79A)=Sof(H79D)=Sof(H79E)=Sof(H79F)=Sof(C80A)=Sof(N12A)=1-FVAR(3)
 Sof(C79)=Sof(H79A)=Sof(H79B)=Sof(H79C)=Sof(C80)=Sof(N12)=FVAR(3)
7.a Aromatic/amide H refined with riding coordinates:
 C1(H1), C4(H4), C6(H6), C7(H7), C8(H8), C9(H9), C13(H13), C14(H14), C15(H15),
 C17(H17), C21(H21), C22(H22), C23(H23), C24(H24), C25(H25), C26(H26), C27(H27),
  C28(H28), C33(H33), C34(H34), C35(H35), C37(H37), C41(H41), C44(H44),
 C45(H45), C46(H46), C47(H47), C48(H48), C49(H49), C50(H50), C51(H51), C52(H52),
  C57(H57), C58(H58), C59(H59), C60(H60), C61(H61), C62(H62), C63(H63),
 C64(H64), C69(H69), C70(H70), C71(H71), C72(H72)
7.b Idealised Me refined as rotating group:
 C73(H73A,H73B,H73C), C75(H75A,H75B,H75C), C77(H77A,H77B,H77C), C79(H79A,H79B,
 H79C), C79A(H79D,H79E,H79F)
;
_atom_sites_solution_hydrogens   geom
_atom_sites_solution_primary     dual
_atom_sites_solution_secondary   ?
loop_
_atom_site_label
_atom_site_type_symbol
_atom_site_fract_x
_atom_site_fract_y
_atom_site_fract_z
_atom_site_U_iso_or_equiv
_atom_site_adp_type
_atom_site_occupancy
_atom_site_site_symmetry_order
_atom_site_calc_flag
_atom_site_refinement_flags_posn
_atom_site_refinement_flags_adp
_atom_site_refinement_flags_occupancy
_atom_site_disorder_assembly
_atom_site_disorder_group
C1 C -0.0181(4) 0.1673(3) 0.7487(2) 0.0379(9) Uani 1 1 d . . . . .
H1 H 0.026129 0.133463 0.741777 0.045 Uiso 1 1 calc R U . . .
C2 C -0.0639(4) 0.2750(3) 0.8233(3) 0.0428(10) Uani 1 1 d . . . . .
C3 C -0.1441(4) 0.2662(3) 0.7671(3) 0.0545(13) Uani 1 1 d . . . . .
C4 C -0.1608(4) 0.2042(3) 0.7021(3) 0.0543(13) Uani 1 1 d . . . . .
H4 H -0.215162 0.196898 0.664629 0.065 Uiso 1 1 calc R U . . .
C5 C -0.0994(4) 0.1538(3) 0.6921(2) 0.0433(10) Uani 1 1 d . . . . .
C6 C -0.2041(6) 0.3216(4) 0.7811(5) 0.078(2) Uani 1 1 d . . . . .
H6 H -0.257493 0.317625 0.744531 0.094 Uiso 1 1 calc R U . . .
C7 C -0.1859(7) 0.3799(4) 0.8457(5) 0.088(3) Uani 1 1 d . . . . .
H7 H -0.225415 0.416771 0.853609 0.106 Uiso 1 1 calc R U . . .
C8 C -0.1094(6) 0.3857(4) 0.9003(5) 0.078(2) Uani 1 1 d . . . . .
H8 H -0.098757 0.425971 0.945583 0.093 Uiso 1 1 calc R U . . .
C9 C -0.0486(5) 0.3341(3) 0.8899(3) 0.0538(12) Uani 1 1 d . . . . .
H9 H 0.003086 0.338778 0.927740 0.065 Uiso 1 1 calc R U . . .
C10 C -0.1140(4) 0.0877(3) 0.6277(3) 0.0464(11) Uani 1 1 d . . . . .
C11 C -0.1218(4) 0.0310(3) 0.5764(3) 0.0469(11) Uani 1 1 d . . . . .
C12 C -0.1291(4) -0.0392(3) 0.5178(2) 0.0435(11) Uani 1 1 d . . . . .
C13 C -0.1956(4) -0.0609(3) 0.4526(3) 0.0442(10) Uani 1 1 d . . . . .
H13 H -0.235957 -0.028171 0.445551 0.053 Uiso 1 1 calc R U . . .
C14 C -0.2019(4) -0.1308(3) 0.3981(2) 0.0459(11) Uani 1 1 d . . . . .
H14 H -0.247437 -0.145586 0.354039 0.055 Uiso 1 1 calc R U . . .
C15 C -0.1431(4) -0.1797(3) 0.4068(3) 0.0453(11) Uani 1 1 d . . . . .
H15 H -0.148392 -0.227354 0.369195 0.054 Uiso 1 1 calc R U . . .
C16 C -0.0759(4) -0.1576(3) 0.4720(2) 0.0437(10) Uani 1 1 d . . . . .
C17 C -0.0682(4) -0.0870(3) 0.5269(3) 0.0451(11) Uani 1 1 d . . . . .
H17 H -0.021391 -0.071584 0.570568 0.054 Uiso 1 1 calc R U . . .
C18 C -0.0128(4) -0.2045(3) 0.4840(3) 0.0482(11) Uani 1 1 d . . . . .
C19 C 0.0419(4) -0.2407(4) 0.5000(3) 0.0506(12) Uani 1 1 d . . . . .
C20 C 0.1079(4) -0.2785(3) 0.5249(3) 0.0457(11) Uani 1 1 d . . . . .
C21 C 0.1031(5) -0.3566(3) 0.4908(3) 0.0602(14) Uani 1 1 d . . . . .
H21 H 0.054292 -0.388111 0.447667 0.072 Uiso 1 1 calc R U . . .
C22 C 0.1688(6) -0.3872(4) 0.5199(3) 0.0668(16) Uani 1 1 d . . . . .
H22 H 0.165736 -0.440460 0.496789 0.080 Uiso 1 1 calc R U . . .
C23 C 0.2399(5) -0.3423(3) 0.5825(3) 0.0491(11) Uani 1 1 d . . . . .
H23 H 0.284797 -0.364757 0.602497 0.059 Uiso 1 1 calc R U . . .
C24 C 0.1814(4) -0.2350(3) 0.5880(2) 0.0369(9) Uani 1 1 d . . . . .
H24 H 0.185814 -0.181656 0.612105 0.044 Uiso 1 1 calc R U . . .
C25 C 0.2734(4) 0.2977(3) 0.8000(2) 0.0415(10) Uani 1 1 d . . . . .
H25 H 0.263107 0.243041 0.778107 0.050 Uiso 1 1 calc R U . . .
C26 C 0.2351(5) 0.4003(3) 0.8854(4) 0.0600(14) Uani 1 1 d . . . . .
H26 H 0.198037 0.417750 0.923796 0.072 Uiso 1 1 calc R U . . .
C27 C 0.3019(6) 0.4544(3) 0.8633(4) 0.0745(19) Uani 1 1 d . . . . .
H27 H 0.311049 0.508645 0.886417 0.089 Uiso 1 1 calc R U . . .
C28 C 0.3545(6) 0.4297(4) 0.8083(4) 0.0683(17) Uani 1 1 d . . . . .
H28 H 0.399436 0.466647 0.792169 0.082 Uiso 1 1 calc R U . . .
C29 C 0.3428(4) 0.3496(3) 0.7750(3) 0.0504(12) Uani 1 1 d . . . . .
C30 C 0.3990(4) 0.3174(4) 0.7199(3) 0.0577(15) Uani 1 1 d . . . . .
C31 C 0.4475(5) 0.2853(4) 0.6755(3) 0.0612(16) Uani 1 1 d . . . . .
C32 C 0.5074(4) 0.2451(4) 0.6278(3) 0.0593(16) Uani 1 1 d . . . . .
C33 C 0.5717(5) 0.2798(4) 0.5874(3) 0.0610(16) Uani 1 1 d . . . . .
H33 H 0.572706 0.330316 0.588324 0.073 Uiso 1 1 calc R U . . .
C34 C 0.6338(5) 0.2394(4) 0.5459(3) 0.0641(17) Uani 1 1 d . . . . .
H34 H 0.676578 0.262480 0.517900 0.077 Uiso 1 1 calc R U . . .
C35 C 0.6352(5) 0.1675(4) 0.5443(3) 0.0611(16) Uani 1 1 d . . . . .
H35 H 0.680394 0.141948 0.516393 0.073 Uiso 1 1 calc R U . . .
C36 C 0.5702(4) 0.1306(4) 0.5835(3) 0.0564(15) Uani 1 1 d . . . . .
C37 C 0.5068(4) 0.1711(4) 0.6250(3) 0.0577(16) Uani 1 1 d . . . . .
H37 H 0.462209 0.147296 0.651906 0.069 Uiso 1 1 calc R U . . .
C38 C 0.5707(4) 0.0561(4) 0.5844(3) 0.0577(15) Uani 1 1 d . . . . .
C39 C 0.5678(4) -0.0053(4) 0.5903(3) 0.0576(15) Uani 1 1 d . . . . .
C40 C 0.5591(4) -0.0772(4) 0.5999(3) 0.0514(13) Uani 1 1 d . . . . .
C41 C 0.6204(4) -0.1245(5) 0.5711(3) 0.0647(18) Uani 1 1 d . . . . .
H41 H 0.670250 -0.110827 0.541783 0.078 Uiso 1 1 calc R U . . .
C42 C 0.6099(4) -0.1929(4) 0.5847(3) 0.0585(15) Uani 1 1 d . . . . .
C43 C 0.5335(4) -0.2140(4) 0.6274(3) 0.0494(12) Uani 1 1 d . . . . .
C44 C 0.4820(4) -0.1018(3) 0.6404(2) 0.0418(10) Uani 1 1 d . . . . .
H44 H 0.437815 -0.069719 0.659543 0.050 Uiso 1 1 calc R U . . .
C45 C 0.6760(6) -0.2398(5) 0.5593(4) 0.0739(18) Uani 1 1 d . . . . .
H45 H 0.727219 -0.226810 0.530385 0.089 Uiso 1 1 calc R U . . .
C46 C 0.6664(7) -0.3057(5) 0.5765(4) 0.083(2) Uani 1 1 d . . . . .
H46 H 0.710179 -0.338634 0.558712 0.099 Uiso 1 1 calc R U . . .
C47 C 0.5926(6) -0.3235(4) 0.6199(4) 0.0734(18) Uani 1 1 d . . . . .
H47 H 0.587609 -0.367972 0.632572 0.088 Uiso 1 1 calc R U . . .
C48 C 0.5259(5) -0.2769(3) 0.6451(3) 0.0561(13) Uani 1 1 d . . . . .
H48 H 0.475479 -0.289593 0.674498 0.067 Uiso 1 1 calc R U . . .
C49 C 0.3079(3) 0.1956(2) 0.9319(2) 0.0320(8) Uani 1 1 d . . . . .
H49 H 0.279345 0.152426 0.888326 0.038 Uiso 1 1 calc R U . . .
C50 C 0.3019(4) 0.3148(3) 1.0109(2) 0.0388(9) Uani 1 1 d . . . . .
H50 H 0.268585 0.355383 1.023525 0.047 Uiso 1 1 calc R U . . .
C51 C 0.3925(4) 0.3212(3) 1.0547(2) 0.0435(10) Uani 1 1 d . . . . .
H51 H 0.421946 0.366410 1.096663 0.052 Uiso 1 1 calc R U . . .
C52 C 0.4404(4) 0.2621(3) 1.0377(2) 0.0396(9) Uani 1 1 d . . . . .
H52 H 0.501015 0.265012 1.068623 0.048 Uiso 1 1 calc R U . . .
C53 C 0.3982(3) 0.1979(2) 0.9743(2) 0.0334(8) Uani 1 1 d . . . . .
C54 C 0.4406(3) 0.1331(3) 0.9507(2) 0.0353(8) Uani 1 1 d . . . . .
C55 C 0.4688(3) 0.0751(3) 0.9269(2) 0.0359(9) Uani 1 1 d . . . . .
C56 C 0.4945(3) 0.0041(3) 0.8963(2) 0.0344(8) Uani 1 1 d . . . . .
C57 C 0.5756(4) -0.0162(3) 0.9284(2) 0.0421(10) Uani 1 1 d . . . . .
H57 H 0.618996 0.018937 0.972612 0.051 Uiso 1 1 calc R U . . .
C58 C 0.5911(4) -0.0872(3) 0.8950(3) 0.0473(11) Uani 1 1 d . . . . .
H58 H 0.646432 -0.101355 0.915778 0.057 Uiso 1 1 calc R U . . .
C59 C 0.5264(4) -0.1386(3) 0.8311(2) 0.0401(9) Uani 1 1 d . . . . .
H59 H 0.538157 -0.187805 0.808503 0.048 Uiso 1 1 calc R U . . .
C60 C 0.4326(3) -0.0505(3) 0.8313(2) 0.0319(8) Uani 1 1 d . . . . .
H60 H 0.378165 -0.037308 0.808570 0.038 Uiso 1 1 calc R U . . .
C61 C 0.0512(3) 0.0815(2) 0.8855(2) 0.0286(7) Uani 1 1 d . . . . .
H61 H 0.103613 0.074123 0.855179 0.034 Uiso 1 1 calc R U . . .
C62 C -0.0406(4) 0.1620(3) 0.9520(2) 0.0361(9) Uani 1 1 d . . . . .
H62 H -0.053159 0.211595 0.968930 0.043 Uiso 1 1 calc R U . . .
C63 C -0.1007(4) 0.1024(3) 0.9710(3) 0.0421(10) Uani 1 1 d . . . . .
H63 H -0.153268 0.111260 1.000984 0.051 Uiso 1 1 calc R U . . .
C64 C -0.0838(4) 0.0296(3) 0.9461(2) 0.0357(8) Uani 1 1 d . . . . .
H64 H -0.124661 -0.012173 0.958425 0.043 Uiso 1 1 calc R U . . .
C65 C -0.0061(3) 0.0189(2) 0.9027(2) 0.0298(7) Uani 1 1 d . . . . .
C66 C 0.0203(3) -0.0529(2) 0.8761(2) 0.0298(7) Uani 1 1 d . . . . .
C67 C 0.0483(3) -0.1105(2) 0.8536(2) 0.0300(7) Uani 1 1 d . . . . .
C68 C 0.0917(3) -0.1744(2) 0.8259(2) 0.0288(7) Uani 1 1 d . . . . .
C69 C 0.0547(3) -0.2456(2) 0.8356(2) 0.0331(8) Uani 1 1 d . . . . .
H69 H -0.002338 -0.254279 0.861968 0.040 Uiso 1 1 calc R U . . .
C70 C 0.1027(4) -0.3033(2) 0.8059(2) 0.0377(9) Uani 1 1 d . . . . .
H70 H 0.077767 -0.352636 0.810757 0.045 Uiso 1 1 calc R U . . .
C71 C 0.1874(4) -0.2889(2) 0.7689(2) 0.0346(8) Uani 1 1 d . . . . .
H71 H 0.220556 -0.328605 0.749119 0.042 Uiso 1 1 calc R U . . .
C72 C 0.1754(3) -0.1644(2) 0.7872(2) 0.0293(7) Uani 1 1 d . . . . .
H72 H 0.199378 -0.116637 0.779237 0.035 Uiso 1 1 calc R U . . .
N1 N -0.0010(3) 0.2251(2) 0.81106(19) 0.0346(7) Uani 1 1 d . . . . .
N2 N 0.2459(3) -0.2666(2) 0.61528(18) 0.0356(7) Uani 1 1 d . . . . .
N3 N 0.2216(3) 0.3229(2) 0.8533(2) 0.0393(8) Uani 1 1 d . . . . .
N4 N 0.4686(3) -0.1671(3) 0.65272(19) 0.0397(8) Uani 1 1 d . . . . .
N5 N 0.2598(3) 0.25175(19) 0.95028(17) 0.0311(7) Uani 1 1 d . . . . .
N6 N 0.4472(3) -0.1204(2) 0.80018(18) 0.0334(7) Uani 1 1 d . . . . .
N7 N 0.0349(3) 0.15198(19) 0.91043(17) 0.0303(6) Uani 1 1 d . . . . .
N8 N 0.2236(3) -0.2202(2) 0.76054(17) 0.0295(6) Uani 1 1 d . . . . .
Pd1 Pd 0.12659(2) 0.24012(2) 0.88409(2) 0.02925(9) Uani 1 1 d . . . . .
Pd2 Pd 0.34823(2) -0.19609(2) 0.70780(2) 0.02949(9) Uani 1 1 d . . . . .
B1 B 0.0728(6) 0.3973(4) 0.0832(4) 0.0589(16) Uani 1 1 d . . . . .
F1 F 0.1022(5) 0.4252(3) 0.1533(2) 0.123(2) Uani 1 1 d . . . . .
F2 F 0.0665(7) 0.3222(3) 0.0547(3) 0.148(3) Uani 1 1 d . . . . .
F3 F 0.1366(3) 0.4336(2) 0.0441(2) 0.0773(11) Uani 1 1 d . . . . .
F4 F -0.0295(5) 0.3987(9) 0.0725(4) 0.239(6) Uani 1 1 d . . . . .
B2 B 0.4122(6) 0.6179(4) 0.7682(4) 0.0564(15) Uani 1 1 d . . . . .
F5 F 0.4791(9) 0.6889(3) 0.7962(3) 0.200(5) Uani 1 1 d . . . . .
F6 F 0.3552(5) 0.6125(4) 0.7072(2) 0.132(3) Uani 1 1 d . . . . .
F7 F 0.4737(4) 0.5699(3) 0.7553(4) 0.115(2) Uani 1 1 d . . . . .
F8 F 0.3506(5) 0.6042(3) 0.8190(3) 0.1106(17) Uani 1 1 d . . . . .
B3 B 0.2305(4) 0.0293(3) 0.7292(3) 0.0415(11) Uani 1 1 d D . . . .
F9 F 0.2420(2) 0.01881(18) 0.79383(15) 0.0536(7) Uani 1 1 d . . . . .
F10 F 0.2576(9) -0.0341(6) 0.6857(4) 0.104(4) Uani 0.500(11) 1 d D . P A 1
F11 F 0.1283(6) 0.0266(7) 0.7090(5) 0.083(3) Uani 0.500(11) 1 d D . P A 1
F12 F 0.3038(11) 0.0986(8) 0.7360(8) 0.135(8) Uani 0.500(11) 1 d D . P A 1
F10A F 0.1928(7) 0.0952(4) 0.7481(4) 0.062(3) Uani 0.500(11) 1 d D . P A 2
F11A F 0.3214(6) 0.0459(6) 0.7003(5) 0.070(3) Uani 0.500(11) 1 d D . P A 2
F12A F 0.1553(9) -0.0321(6) 0.6772(4) 0.094(4) Uani 0.500(11) 1 d D . P A 2
B4 B 0.0840(13) 0.3724(10) 0.3695(7) 0.163(5) Uani 0.524(5) 1 d D U P B 1
F13 F 0.0383(12) 0.2949(10) 0.3469(5) 0.205(6) Uani 0.524(5) 1 d D U P B 1
F14 F 0.1327(12) 0.4040(11) 0.4389(7) 0.179(5) Uani 0.524(5) 1 d D U P B 1
F15 F 0.1634(13) 0.3677(11) 0.3276(8) 0.197(6) Uani 0.524(5) 1 d D U P B 1
F16 F 0.0475(13) 0.4298(11) 0.3622(7) 0.195(5) Uani 0.524(5) 1 d D U P B 1
B4A B 0.5537(12) 0.3834(12) 0.9179(9) 0.172(5) Uani 0.476(5) 1 d D U P B 2
F13A F 0.4575(11) 0.3886(13) 0.9348(9) 0.186(5) Uani 0.476(5) 1 d D U P B 2
F14A F 0.5849(13) 0.4298(13) 0.8807(10) 0.207(6) Uani 0.476(5) 1 d D U P B 2
F15A F 0.6289(11) 0.4057(12) 0.9738(7) 0.167(5) Uani 0.476(5) 1 d D U P B 2
F16A F 0.5405(15) 0.3067(12) 0.8805(9) 0.199(5) Uani 0.476(5) 1 d D U P B 2
C73 C 0.0666(11) 0.4793(6) 0.7608(8) 0.153(6) Uani 1 1 d . . . . .
H73A H 0.116193 0.512763 0.741238 0.229 Uiso 1 1 calc R U . . .
H73B H 0.085658 0.500399 0.812691 0.229 Uiso 1 1 calc R U . . .
H73C H -0.008114 0.477853 0.747206 0.229 Uiso 1 1 calc R U . . .
C74 C 0.0758(6) 0.4002(4) 0.7328(4) 0.0723(17) Uani 1 1 d . . . . .
N9 N 0.0853(5) 0.3394(3) 0.7101(3) 0.0619(12) Uani 1 1 d . . . . .
C75 C 0.2678(7) 0.7138(6) 0.9675(6) 0.096(3) Uani 1 1 d . . . . .
H75A H 0.301833 0.725931 1.016225 0.143 Uiso 1 1 calc R U . . .
H75B H 0.294975 0.674632 0.934325 0.143 Uiso 1 1 calc R U . . .
H75C H 0.188843 0.692961 0.963015 0.143 Uiso 1 1 calc R U . . .
C76 C 0.2941(4) 0.7847(4) 0.9512(3) 0.0598(14) Uani 1 1 d . . . . .
N10 N 0.3127(4) 0.8384(3) 0.9366(2) 0.0554(11) Uani 1 1 d . . . . .
C77 C 0.2411(7) 0.2768(5) 0.1870(5) 0.094(3) Uani 1 1 d . . . . .
H77A H 0.222793 0.321111 0.180346 0.142 Uiso 1 1 calc R U . . .
H77B H 0.319265 0.291802 0.203633 0.142 Uiso 1 1 calc R U . . .
H77C H 0.201137 0.262242 0.222317 0.142 Uiso 1 1 calc R U . . .
C78 C 0.2107(4) 0.2089(4) 0.1183(3) 0.0558(13) Uani 1 1 d . . . . .
N11 N 0.1899(4) 0.1593(3) 0.0649(3) 0.0503(10) Uani 1 1 d . . . . .
C79 C 0.7221(14) 0.5862(8) 0.3942(8) 0.103(4) Uani 0.518(7) 1 d D U P C 1
H79A H 0.664450 0.567982 0.419083 0.155 Uiso 0.518(7) 1 calc R U P C 1
H79B H 0.691064 0.574744 0.345006 0.155 Uiso 0.518(7) 1 calc R U P C 1
H79C H 0.755789 0.642869 0.418186 0.155 Uiso 0.518(7) 1 calc R U P C 1
C80 C 0.8034(12) 0.5464(9) 0.3947(9) 0.126(5) Uani 0.518(7) 1 d D U P C 1
N12 N 0.8628(12) 0.5100(9) 0.3842(11) 0.149(6) Uani 0.518(7) 1 d D U P C 1
C79A C 0.6456(12) 0.4959(8) 0.8032(12) 0.119(5) Uani 0.482(7) 1 d D U P C 2
H79D H 0.588754 0.521820 0.809096 0.179 Uiso 0.482(7) 1 calc R U P C 2
H79E H 0.709947 0.529004 0.839095 0.179 Uiso 0.482(7) 1 calc R U P C 2
H79F H 0.618972 0.445362 0.808914 0.179 Uiso 0.482(7) 1 calc R U P C 2
C80A C 0.6740(17) 0.4831(12) 0.7324(12) 0.148(7) Uani 0.482(7) 1 d D U P C 2
N12A N 0.7441(16) 0.4680(11) 0.7021(10) 0.145(6) Uani 0.482(7) 1 d D U P C 2

loop_
_atom_site_aniso_label
_atom_site_aniso_U_11
_atom_site_aniso_U_22
_atom_site_aniso_U_33
_atom_site_aniso_U_23
_atom_site_aniso_U_13
_atom_site_aniso_U_12
C1 0.039(2) 0.039(2) 0.037(2) 0.0204(18) 0.0018(17) 0.0090(17)
C2 0.040(2) 0.047(2) 0.053(3) 0.025(2) 0.0066(19) 0.0212(19)
C3 0.043(3) 0.057(3) 0.075(4) 0.034(3) 0.003(2) 0.022(2)
C4 0.042(2) 0.065(3) 0.060(3) 0.035(3) -0.007(2) 0.012(2)
C5 0.041(2) 0.050(2) 0.038(2) 0.025(2) 0.0000(18) 0.0027(19)
C6 0.063(4) 0.066(4) 0.113(6) 0.037(4) -0.010(4) 0.034(3)
C7 0.083(5) 0.068(4) 0.112(6) 0.016(4) -0.009(4) 0.048(4)
C8 0.069(4) 0.055(3) 0.103(5) 0.010(3) 0.000(4) 0.038(3)
C9 0.054(3) 0.051(3) 0.064(3) 0.022(2) 0.010(2) 0.027(2)
C10 0.042(2) 0.053(3) 0.040(2) 0.024(2) -0.0023(19) -0.002(2)
C11 0.039(2) 0.059(3) 0.040(2) 0.030(2) -0.0041(18) -0.003(2)
C12 0.037(2) 0.053(3) 0.035(2) 0.025(2) -0.0021(17) -0.0051(19)
C13 0.038(2) 0.054(3) 0.043(2) 0.030(2) -0.0003(18) 0.0028(19)
C14 0.040(2) 0.062(3) 0.035(2) 0.029(2) -0.0041(18) 0.002(2)
C15 0.040(2) 0.056(3) 0.038(2) 0.026(2) 0.0002(18) 0.004(2)
C16 0.034(2) 0.063(3) 0.037(2) 0.031(2) 0.0034(17) 0.0051(19)
C17 0.032(2) 0.062(3) 0.040(2) 0.031(2) -0.0018(17) -0.0020(19)
C18 0.042(2) 0.067(3) 0.039(2) 0.029(2) 0.0040(19) 0.010(2)
C19 0.044(2) 0.073(3) 0.038(2) 0.029(2) 0.0023(19) 0.012(2)
C20 0.044(2) 0.061(3) 0.034(2) 0.022(2) 0.0055(18) 0.013(2)
C21 0.070(4) 0.056(3) 0.040(3) 0.009(2) -0.009(2) 0.011(3)
C22 0.089(4) 0.048(3) 0.049(3) 0.007(2) -0.004(3) 0.015(3)
C23 0.064(3) 0.041(2) 0.042(3) 0.015(2) 0.005(2) 0.017(2)
C24 0.038(2) 0.048(2) 0.0270(19) 0.0149(17) 0.0092(16) 0.0154(18)
C25 0.044(2) 0.042(2) 0.041(2) 0.0235(19) 0.0009(18) 0.0073(18)
C26 0.078(4) 0.034(2) 0.075(4) 0.028(2) 0.021(3) 0.017(2)
C27 0.100(5) 0.035(3) 0.095(5) 0.032(3) 0.029(4) 0.016(3)
C28 0.072(4) 0.053(3) 0.090(5) 0.049(3) 0.014(3) 0.005(3)
C29 0.047(3) 0.057(3) 0.056(3) 0.038(2) 0.004(2) 0.007(2)
C30 0.048(3) 0.074(4) 0.052(3) 0.042(3) 0.001(2) -0.005(2)
C31 0.049(3) 0.085(4) 0.044(3) 0.041(3) -0.003(2) -0.007(3)
C32 0.046(3) 0.085(4) 0.035(2) 0.032(3) -0.001(2) -0.011(3)
C33 0.058(3) 0.075(4) 0.038(3) 0.028(3) 0.010(2) -0.009(3)
C34 0.063(3) 0.080(4) 0.038(3) 0.034(3) 0.010(2) -0.013(3)
C35 0.051(3) 0.085(4) 0.032(2) 0.026(3) 0.005(2) -0.009(3)
C36 0.043(2) 0.080(4) 0.033(2) 0.031(2) -0.0051(19) -0.014(2)
C37 0.038(2) 0.092(4) 0.034(2) 0.037(3) -0.0003(19) -0.011(2)
C38 0.041(2) 0.084(4) 0.038(2) 0.034(3) 0.0027(19) -0.011(2)
C39 0.040(2) 0.087(4) 0.041(3) 0.036(3) 0.006(2) -0.004(2)
C40 0.032(2) 0.084(4) 0.033(2) 0.028(2) 0.0035(17) 0.002(2)
C41 0.035(2) 0.122(6) 0.035(2) 0.034(3) 0.0152(19) 0.012(3)
C42 0.037(2) 0.103(5) 0.036(2) 0.021(3) 0.0130(19) 0.028(3)
C43 0.042(2) 0.080(4) 0.038(2) 0.023(2) 0.0173(19) 0.034(2)
C44 0.036(2) 0.060(3) 0.029(2) 0.0191(19) 0.0077(16) 0.0103(19)
C45 0.066(4) 0.099(5) 0.062(4) 0.023(4) 0.030(3) 0.038(4)
C46 0.085(5) 0.087(5) 0.090(5) 0.026(4) 0.039(4) 0.052(4)
C47 0.078(4) 0.075(4) 0.076(4) 0.020(3) 0.026(3) 0.043(4)
C48 0.058(3) 0.057(3) 0.058(3) 0.017(3) 0.018(2) 0.029(3)
C49 0.0351(19) 0.0308(18) 0.0287(18) 0.0115(15) 0.0027(15) 0.0077(15)
C50 0.048(2) 0.038(2) 0.028(2) 0.0094(17) 0.0058(17) 0.0129(18)
C51 0.048(2) 0.042(2) 0.032(2) 0.0071(18) 0.0008(18) 0.0094(19)
C52 0.037(2) 0.049(2) 0.0282(19) 0.0137(18) 0.0004(16) 0.0076(18)
C53 0.0337(19) 0.039(2) 0.0284(19) 0.0142(16) 0.0051(15) 0.0103(16)
C54 0.0315(19) 0.046(2) 0.0287(19) 0.0157(17) 0.0000(15) 0.0112(17)
C55 0.0316(19) 0.047(2) 0.0268(18) 0.0127(17) -0.0026(15) 0.0113(17)
C56 0.0305(18) 0.049(2) 0.0297(19) 0.0195(17) 0.0030(15) 0.0154(17)
C57 0.038(2) 0.061(3) 0.031(2) 0.0168(19) 0.0003(16) 0.023(2)
C58 0.047(2) 0.070(3) 0.039(2) 0.025(2) 0.0038(19) 0.036(2)
C59 0.040(2) 0.054(3) 0.037(2) 0.0203(19) 0.0075(17) 0.027(2)
C60 0.0317(18) 0.045(2) 0.0270(18) 0.0181(16) 0.0065(14) 0.0176(16)
C61 0.0313(17) 0.0338(18) 0.0267(17) 0.0143(15) 0.0083(14) 0.0144(15)
C62 0.045(2) 0.036(2) 0.035(2) 0.0153(17) 0.0151(17) 0.0203(17)
C63 0.054(3) 0.044(2) 0.043(2) 0.021(2) 0.026(2) 0.027(2)
C64 0.042(2) 0.040(2) 0.036(2) 0.0206(17) 0.0174(17) 0.0191(17)
C65 0.0330(18) 0.0343(19) 0.0281(18) 0.0153(15) 0.0079(14) 0.0140(15)
C66 0.0298(17) 0.0349(19) 0.0323(19) 0.0195(16) 0.0126(14) 0.0112(15)
C67 0.0299(17) 0.0319(18) 0.0336(19) 0.0175(15) 0.0118(15) 0.0095(14)
C68 0.0320(18) 0.0322(18) 0.0263(17) 0.0134(14) 0.0097(14) 0.0119(14)
C69 0.0340(19) 0.0321(19) 0.037(2) 0.0171(16) 0.0119(16) 0.0089(15)
C70 0.047(2) 0.0294(19) 0.043(2) 0.0186(17) 0.0133(18) 0.0136(17)
C71 0.043(2) 0.0344(19) 0.036(2) 0.0189(17) 0.0132(17) 0.0179(17)
C72 0.0321(18) 0.0310(18) 0.0297(18) 0.0148(15) 0.0068(14) 0.0123(14)
N1 0.0368(17) 0.0366(17) 0.0362(18) 0.0208(15) 0.0034(14) 0.0114(14)
N2 0.0391(18) 0.0441(19) 0.0277(16) 0.0154(14) 0.0116(14) 0.0151(15)
N3 0.046(2) 0.0337(17) 0.042(2) 0.0206(15) 0.0038(16) 0.0103(15)
N4 0.0344(17) 0.062(2) 0.0319(17) 0.0222(17) 0.0147(14) 0.0210(16)
N5 0.0391(17) 0.0306(15) 0.0264(15) 0.0126(13) 0.0055(13) 0.0124(13)
N6 0.0315(16) 0.0477(19) 0.0289(16) 0.0198(15) 0.0076(13) 0.0167(14)
N7 0.0349(16) 0.0315(15) 0.0282(15) 0.0134(13) 0.0052(12) 0.0129(13)
N8 0.0334(16) 0.0350(16) 0.0284(15) 0.0155(13) 0.0109(12) 0.0176(13)
Pd1 0.03659(16) 0.02781(15) 0.02763(15) 0.01332(11) 0.00440(11) 0.01276(11)
Pd2 0.03125(15) 0.03952(16) 0.02602(15) 0.01626(12) 0.01030(10) 0.01736(11)
B1 0.065(4) 0.044(3) 0.051(3) 0.006(3) 0.023(3) 0.002(3)
F1 0.131(4) 0.114(4) 0.060(3) -0.010(3) 0.020(3) -0.013(3)
F2 0.259(8) 0.047(2) 0.129(5) 0.023(3) 0.110(5) 0.025(3)
F3 0.089(3) 0.062(2) 0.097(3) 0.042(2) 0.045(2) 0.0256(19)
F4 0.080(4) 0.53(2) 0.140(6) 0.161(10) 0.050(4) 0.097(7)
B2 0.072(4) 0.044(3) 0.054(3) 0.020(3) -0.005(3) 0.020(3)
F5 0.348(12) 0.081(4) 0.076(3) 0.027(3) -0.052(5) -0.069(5)
F6 0.142(5) 0.203(6) 0.060(2) 0.007(3) -0.018(3) 0.128(5)
F7 0.096(3) 0.129(4) 0.203(6) 0.125(4) 0.074(4) 0.075(3)
F8 0.130(4) 0.109(4) 0.127(4) 0.062(3) 0.065(4) 0.057(3)
B3 0.047(3) 0.042(3) 0.037(2) 0.019(2) 0.002(2) 0.011(2)
F9 0.0622(19) 0.0632(19) 0.0494(17) 0.0351(15) 0.0056(14) 0.0236(15)
F10 0.110(9) 0.132(9) 0.043(4) -0.002(5) 0.027(4) 0.034(7)
F11 0.067(5) 0.112(9) 0.084(6) 0.057(7) -0.008(4) 0.029(5)
F12 0.144(12) 0.102(8) 0.133(11) 0.096(9) -0.065(10) -0.053(9)
F10A 0.098(7) 0.071(5) 0.055(4) 0.046(4) 0.030(4) 0.054(5)
F11A 0.055(4) 0.086(7) 0.073(5) 0.034(5) 0.032(4) 0.016(4)
F12A 0.094(8) 0.083(6) 0.058(5) 0.001(4) -0.016(4) -0.010(5)
B4 0.069(9) 0.336(13) 0.111(8) 0.139(10) 0.006(6) 0.033(9)
F13 0.163(10) 0.341(12) 0.067(6) 0.109(8) -0.006(6) -0.036(10)
F14 0.131(9) 0.286(14) 0.125(7) 0.079(9) 0.014(7) 0.070(9)
F15 0.152(10) 0.293(14) 0.147(9) 0.094(10) 0.065(8) 0.045(9)
F16 0.155(10) 0.304(13) 0.104(8) 0.058(9) -0.002(8) 0.060(9)
B4A 0.107(9) 0.329(12) 0.118(10) 0.143(9) 0.022(7) 0.045(11)
F13A 0.117(7) 0.321(14) 0.162(10) 0.160(10) 0.021(7) 0.043(9)
F14A 0.119(9) 0.354(13) 0.220(11) 0.201(10) 0.033(8) 0.061(11)
F15A 0.124(8) 0.293(14) 0.128(8) 0.106(8) 0.030(6) 0.098(9)
F16A 0.157(11) 0.318(12) 0.157(9) 0.150(8) 0.009(8) 0.050(10)
C73 0.134(10) 0.094(7) 0.192(13) -0.016(8) 0.004(9) 0.068(7)
C74 0.085(5) 0.072(4) 0.071(4) 0.024(3) 0.025(3) 0.042(4)
N9 0.076(3) 0.052(3) 0.065(3) 0.028(2) 0.014(2) 0.021(2)
C75 0.076(5) 0.109(7) 0.122(7) 0.069(6) 0.013(5) 0.025(5)
C76 0.039(3) 0.088(4) 0.055(3) 0.024(3) 0.008(2) 0.028(3)
N10 0.048(2) 0.061(3) 0.046(2) 0.005(2) -0.0033(19) 0.020(2)
C77 0.084(5) 0.100(6) 0.082(5) 0.015(5) 0.028(4) 0.022(5)
C78 0.042(3) 0.075(4) 0.060(3) 0.032(3) 0.019(2) 0.022(2)
N11 0.052(2) 0.043(2) 0.066(3) 0.029(2) 0.022(2) 0.0168(18)
C79 0.173(12) 0.051(6) 0.062(7) 0.022(6) 0.022(8) -0.009(7)
C80 0.110(9) 0.091(8) 0.154(10) 0.095(8) -0.082(8) -0.052(6)
N12 0.099(9) 0.114(9) 0.228(14) 0.125(9) -0.032(9) -0.047(6)
C79A 0.067(8) 0.043(6) 0.220(12) 0.040(9) -0.074(9) 0.005(5)
C80A 0.104(10) 0.072(9) 0.209(12) 0.043(10) -0.078(10) -0.035(8)
N12A 0.115(11) 0.108(10) 0.172(12) 0.071(10) -0.080(9) -0.032(9)

_geom_special_details            
;
 All esds (except the esd in the dihedral angle between two l.s. planes)
 are estimated using the full covariance matrix.  The cell esds are taken
 into account individually in the estimation of esds in distances, angles
 and torsion angles; correlations between esds in cell parameters are only
 used when they are defined by crystal symmetry.  An approximate (isotropic)
 treatment of cell esds is used for estimating esds involving l.s. planes.
;
loop_
_geom_bond_atom_site_label_1
_geom_bond_atom_site_label_2
_geom_bond_distance
_geom_bond_site_symmetry_2
_geom_bond_publ_flag
C1 H1 0.9500 . ?
C1 C5 1.415(6) . ?
C1 N1 1.325(6) . ?
C2 C3 1.427(7) . ?
C2 C9 1.398(8) . ?
C2 N1 1.377(6) . ?
C3 C4 1.400(9) . ?
C3 C6 1.431(8) . ?
C4 H4 0.9500 . ?
C4 C5 1.371(8) . ?
C5 C10 1.434(7) . ?
C6 H6 0.9500 . ?
C6 C7 1.358(11) . ?
C7 H7 0.9500 . ?
C7 C8 1.393(10) . ?
C8 H8 0.9500 . ?
C8 C9 1.383(8) . ?
C9 H9 0.9500 . ?
C10 C11 1.196(8) . ?
C11 C12 1.432(8) . ?
C12 C13 1.402(6) . ?
C12 C17 1.397(7) . ?
C13 H13 0.9500 . ?
C13 C14 1.391(8) . ?
C14 H14 0.9500 . ?
C14 C15 1.393(7) . ?
C15 H15 0.9500 . ?
C15 C16 1.403(6) . ?
C16 C17 1.399(8) . ?
C16 C18 1.424(7) . ?
C17 H17 0.9500 . ?
C18 C19 1.206(8) . ?
C19 C20 1.420(7) . ?
C20 C21 1.393(8) . ?
C20 C24 1.396(6) . ?
C21 H21 0.9500 . ?
C21 C22 1.355(9) . ?
C22 H22 0.9500 . ?
C22 C23 1.378(8) . ?
C23 H23 0.9500 . ?
C23 N2 1.346(6) . ?
C24 H24 0.9500 . ?
C24 N2 1.339(6) . ?
C25 H25 0.9500 . ?
C25 C29 1.401(6) . ?
C25 N3 1.326(6) . ?
C26 H26 0.9500 . ?
C26 C27 1.377(8) . ?
C26 N3 1.352(6) . ?
C27 H27 0.9500 . ?
C27 C28 1.356(10) . ?
C28 H28 0.9500 . ?
C28 C29 1.404(9) . ?
C29 C30 1.423(9) . ?
C30 C31 1.216(10) . ?
C31 C32 1.423(10) . ?
C32 C33 1.400(7) . ?
C32 C37 1.388(10) . ?
C33 H33 0.9500 . ?
C33 C34 1.384(10) . ?
C34 H34 0.9500 . ?
C34 C35 1.362(10) . ?
C35 H35 0.9500 . ?
C35 C36 1.407(7) . ?
C36 C37 1.399(9) . ?
C36 C38 1.426(9) . ?
C37 H37 0.9500 . ?
C38 C39 1.204(9) . ?
C39 C40 1.421(9) . ?
C40 C41 1.363(9) . ?
C40 C44 1.415(6) . ?
C41 H41 0.9500 . ?
C41 C42 1.392(10) . ?
C42 C43 1.423(7) . ?
C42 C45 1.393(9) . ?
C43 C48 1.340(8) . ?
C43 N4 1.380(6) . ?
C44 H44 0.9500 . ?
C44 N4 1.317(7) . ?
C45 H45 0.9500 . ?
C45 C46 1.388(11) . ?
C46 H46 0.9500 . ?
C46 C47 1.392(11) . ?
C47 H47 0.9500 . ?
C47 C48 1.394(8) . ?
C48 H48 0.9500 . ?
C49 H49 0.9500 . ?
C49 C53 1.389(6) . ?
C49 N5 1.333(5) . ?
C50 H50 0.9500 . ?
C50 C51 1.379(7) . ?
C50 N5 1.351(5) . ?
C51 H51 0.9500 . ?
C51 C52 1.377(7) . ?
C52 H52 0.9500 . ?
C52 C53 1.395(6) . ?
C53 C54 1.428(6) . ?
C54 C55 1.206(6) . ?
C55 C56 1.420(6) . ?
C56 C57 1.404(6) . ?
C56 C60 1.401(6) . ?
C57 H57 0.9500 . ?
C57 C58 1.365(7) . ?
C58 H58 0.9500 . ?
C58 C59 1.385(7) . ?
C59 H59 0.9500 . ?
C59 N6 1.348(5) . ?
C60 H60 0.9500 . ?
C60 N6 1.334(6) . ?
C61 H61 0.9500 . ?
C61 C65 1.391(5) . ?
C61 N7 1.342(5) . ?
C62 H62 0.9500 . ?
C62 C63 1.380(6) . ?
C62 N7 1.340(5) . ?
C63 H63 0.9500 . ?
C63 C64 1.387(6) . ?
C64 H64 0.9500 . ?
C64 C65 1.387(5) . ?
C65 C66 1.429(5) . ?
C66 C67 1.197(6) . ?
C67 C68 1.430(5) . ?
C68 C69 1.397(5) . ?
C68 C72 1.387(5) . ?
C69 H69 0.9500 . ?
C69 C70 1.382(6) . ?
C70 H70 0.9500 . ?
C70 C71 1.386(6) . ?
C71 H71 0.9500 . ?
C71 N8 1.339(5) . ?
C72 H72 0.9500 . ?
C72 N8 1.345(5) . ?
N1 Pd1 2.040(3) . ?
N2 Pd2 2.033(4) . ?
N3 Pd1 2.029(4) . ?
N4 Pd2 2.039(3) . ?
N5 Pd1 2.032(3) . ?
N6 Pd2 2.034(3) . ?
N7 Pd1 2.034(3) . ?
N8 Pd2 2.028(3) . ?
B1 F1 1.327(8) . ?
B1 F2 1.325(8) . ?
B1 F3 1.393(7) . ?
B1 F4 1.337(10) . ?
B2 F5 1.306(8) . ?
B2 F6 1.359(7) . ?
B2 F7 1.335(8) . ?
B2 F8 1.393(9) . ?
B3 F9 1.395(6) . ?
B3 F10 1.378(9) . ?
B3 F11 1.341(8) . ?
B3 F12 1.364(9) . ?
B3 F10A 1.405(7) . ?
B3 F11A 1.358(8) . ?
B3 F12A 1.366(8) . ?
B4 F13 1.336(12) . ?
B4 F14 1.364(12) . ?
B4 F15 1.375(12) . ?
B4 F16 1.345(12) . ?
B4A F13A 1.332(12) . ?
B4A F14A 1.344(12) . ?
B4A F15A 1.317(12) . ?
B4A F16A 1.357(12) . ?
C73 H73A 0.9800 . ?
C73 H73B 0.9800 . ?
C73 H73C 0.9800 . ?
C73 C74 1.458(11) . ?
C74 N9 1.134(8) . ?
C75 H75A 0.9800 . ?
C75 H75B 0.9800 . ?
C75 H75C 0.9800 . ?
C75 C76 1.455(11) . ?
C76 N10 1.128(8) . ?
C77 H77A 0.9800 . ?
C77 H77B 0.9800 . ?
C77 H77C 0.9800 . ?
C77 C78 1.489(10) . ?
C78 N11 1.129(7) . ?
C79 H79A 0.9800 . ?
C79 H79B 0.9800 . ?
C79 H79C 0.9800 . ?
C79 C80 1.450(9) . ?
C80 N12 1.147(10) . ?
C79A H79D 0.9800 . ?
C79A H79E 0.9800 . ?
C79A H79F 0.9800 . ?
C79A C80A 1.460(10) . ?
C80A N12A 1.171(10) . ?

loop_
_geom_angle_atom_site_label_1
_geom_angle_atom_site_label_2
_geom_angle_atom_site_label_3
_geom_angle
_geom_angle_site_symmetry_1
_geom_angle_site_symmetry_3
_geom_angle_publ_flag
C5 C1 H1 118.6 . . ?
N1 C1 H1 118.6 . . ?
N1 C1 C5 122.7(4) . . ?
C9 C2 C3 120.3(5) . . ?
N1 C2 C3 119.4(5) . . ?
N1 C2 C9 120.3(4) . . ?
C2 C3 C6 117.5(6) . . ?
C4 C3 C2 118.8(5) . . ?
C4 C3 C6 123.6(5) . . ?
C3 C4 H4 119.7 . . ?
C5 C4 C3 120.6(5) . . ?
C5 C4 H4 119.7 . . ?
C1 C5 C10 118.3(5) . . ?
C4 C5 C1 118.1(5) . . ?
C4 C5 C10 123.7(5) . . ?
C3 C6 H6 119.5 . . ?
C7 C6 C3 121.1(6) . . ?
C7 C6 H6 119.5 . . ?
C6 C7 H7 119.9 . . ?
C6 C7 C8 120.2(6) . . ?
C8 C7 H7 119.9 . . ?
C7 C8 H8 119.4 . . ?
C9 C8 C7 121.3(7) . . ?
C9 C8 H8 119.4 . . ?
C2 C9 H9 120.3 . . ?
C8 C9 C2 119.5(6) . . ?
C8 C9 H9 120.3 . . ?
C11 C10 C5 175.7(5) . . ?
C10 C11 C12 176.4(5) . . ?
C13 C12 C11 121.9(5) . . ?
C17 C12 C11 118.4(4) . . ?
C17 C12 C13 119.7(5) . . ?
C12 C13 H13 120.3 . . ?
C14 C13 C12 119.5(5) . . ?
C14 C13 H13 120.3 . . ?
C13 C14 H14 119.3 . . ?
C13 C14 C15 121.4(4) . . ?
C15 C14 H14 119.3 . . ?
C14 C15 H15 120.5 . . ?
C14 C15 C16 119.0(5) . . ?
C16 C15 H15 120.5 . . ?
C15 C16 C18 121.7(5) . . ?
C17 C16 C15 120.0(5) . . ?
C17 C16 C18 118.3(4) . . ?
C12 C17 C16 120.4(4) . . ?
C12 C17 H17 119.8 . . ?
C16 C17 H17 119.8 . . ?
C19 C18 C16 174.7(6) . . ?
C18 C19 C20 175.0(6) . . ?
C21 C20 C19 124.2(5) . . ?
C21 C20 C24 117.9(5) . . ?
C24 C20 C19 117.9(5) . . ?
C20 C21 H21 120.3 . . ?
C22 C21 C20 119.3(5) . . ?
C22 C21 H21 120.3 . . ?
C21 C22 H22 119.5 . . ?
C21 C22 C23 121.0(6) . . ?
C23 C22 H22 119.5 . . ?
C22 C23 H23 120.0 . . ?
N2 C23 C22 120.1(5) . . ?
N2 C23 H23 120.0 . . ?
C20 C24 H24 119.2 . . ?
N2 C24 C20 121.6(5) . . ?
N2 C24 H24 119.2 . . ?
C29 C25 H25 119.2 . . ?
N3 C25 H25 119.2 . . ?
N3 C25 C29 121.6(5) . . ?
C27 C26 H26 119.5 . . ?
N3 C26 H26 119.5 . . ?
N3 C26 C27 121.0(6) . . ?
C26 C27 H27 120.2 . . ?
C28 C27 C26 119.7(6) . . ?
C28 C27 H27 120.2 . . ?
C27 C28 H28 119.9 . . ?
C27 C28 C29 120.2(5) . . ?
C29 C28 H28 119.9 . . ?
C25 C29 C28 117.3(5) . . ?
C25 C29 C30 117.6(5) . . ?
C28 C29 C30 125.1(5) . . ?
C31 C30 C29 174.4(6) . . ?
C30 C31 C32 175.0(6) . . ?
C33 C32 C31 122.1(6) . . ?
C37 C32 C31 118.4(5) . . ?
C37 C32 C33 119.4(6) . . ?
C32 C33 H33 120.5 . . ?
C34 C33 C32 118.9(6) . . ?
C34 C33 H33 120.5 . . ?
C33 C34 H34 119.1 . . ?
C35 C34 C33 121.9(5) . . ?
C35 C34 H34 119.1 . . ?
C34 C35 H35 119.8 . . ?
C34 C35 C36 120.5(6) . . ?
C36 C35 H35 119.8 . . ?
C35 C36 C38 122.4(6) . . ?
C37 C36 C35 117.8(6) . . ?
C37 C36 C38 119.7(5) . . ?
C32 C37 C36 121.5(5) . . ?
C32 C37 H37 119.2 . . ?
C36 C37 H37 119.2 . . ?
C39 C38 C36 174.6(6) . . ?
C38 C39 C40 176.4(6) . . ?
C41 C40 C39 123.2(5) . . ?
C41 C40 C44 118.1(6) . . ?
C44 C40 C39 118.7(5) . . ?
C40 C41 H41 120.0 . . ?
C40 C41 C42 120.1(5) . . ?
C42 C41 H41 120.0 . . ?
C41 C42 C43 119.8(5) . . ?
C41 C42 C45 121.1(6) . . ?
C45 C42 C43 119.1(7) . . ?
C48 C43 C42 121.3(5) . . ?
C48 C43 N4 119.9(5) . . ?
N4 C43 C42 118.8(5) . . ?
C40 C44 H44 118.4 . . ?
N4 C44 C40 123.2(5) . . ?
N4 C44 H44 118.4 . . ?
C42 C45 H45 120.3 . . ?
C46 C45 C42 119.4(6) . . ?
C46 C45 H45 120.3 . . ?
C45 C46 H46 120.0 . . ?
C45 C46 C47 120.0(6) . . ?
C47 C46 H46 120.0 . . ?
C46 C47 H47 119.6 . . ?
C46 C47 C48 120.7(7) . . ?
C48 C47 H47 119.6 . . ?
C43 C48 C47 119.5(6) . . ?
C43 C48 H48 120.2 . . ?
C47 C48 H48 120.2 . . ?
C53 C49 H49 118.8 . . ?
N5 C49 H49 118.8 . . ?
N5 C49 C53 122.3(4) . . ?
C51 C50 H50 119.5 . . ?
N5 C50 H50 119.5 . . ?
N5 C50 C51 121.1(4) . . ?
C50 C51 H51 120.0 . . ?
C52 C51 C50 120.1(4) . . ?
C52 C51 H51 120.0 . . ?
C51 C52 H52 120.7 . . ?
C51 C52 C53 118.7(4) . . ?
C53 C52 H52 120.7 . . ?
C49 C53 C52 118.4(4) . . ?
C49 C53 C54 117.5(4) . . ?
C52 C53 C54 124.1(4) . . ?
C55 C54 C53 174.7(4) . . ?
C54 C55 C56 176.0(4) . . ?
C57 C56 C55 124.0(4) . . ?
C60 C56 C55 118.2(4) . . ?
C60 C56 C57 117.8(4) . . ?
C56 C57 H57 120.5 . . ?
C58 C57 C56 118.9(4) . . ?
C58 C57 H57 120.5 . . ?
C57 C58 H58 119.9 . . ?
C57 C58 C59 120.2(4) . . ?
C59 C58 H58 119.9 . . ?
C58 C59 H59 119.3 . . ?
N6 C59 C58 121.4(4) . . ?
N6 C59 H59 119.3 . . ?
C56 C60 H60 118.7 . . ?
N6 C60 C56 122.5(4) . . ?
N6 C60 H60 118.7 . . ?
C65 C61 H61 118.9 . . ?
N7 C61 H61 118.9 . . ?
N7 C61 C65 122.2(3) . . ?
C63 C62 H62 119.0 . . ?
N7 C62 H62 119.0 . . ?
N7 C62 C63 122.0(4) . . ?
C62 C63 H63 120.2 . . ?
C62 C63 C64 119.5(4) . . ?
C64 C63 H63 120.2 . . ?
C63 C64 H64 120.7 . . ?
C63 C64 C65 118.7(4) . . ?
C65 C64 H64 120.7 . . ?
C61 C65 C66 118.1(3) . . ?
C64 C65 C61 118.7(4) . . ?
C64 C65 C66 123.2(4) . . ?
C67 C66 C65 176.2(4) . . ?
C66 C67 C68 174.2(4) . . ?
C69 C68 C67 123.9(3) . . ?
C72 C68 C67 117.5(3) . . ?
C72 C68 C69 118.7(4) . . ?
C68 C69 H69 120.7 . . ?
C70 C69 C68 118.5(4) . . ?
C70 C69 H69 120.7 . . ?
C69 C70 H70 120.1 . . ?
C69 C70 C71 119.8(4) . . ?
C71 C70 H70 120.1 . . ?
C70 C71 H71 119.3 . . ?
N8 C71 C70 121.4(4) . . ?
N8 C71 H71 119.3 . . ?
C68 C72 H72 119.0 . . ?
N8 C72 C68 122.0(4) . . ?
N8 C72 H72 119.0 . . ?
C1 N1 C2 120.3(4) . . ?
C1 N1 Pd1 117.2(3) . . ?
C2 N1 Pd1 122.3(3) . . ?
C23 N2 Pd2 122.7(3) . . ?
C24 N2 C23 120.2(4) . . ?
C24 N2 Pd2 117.1(3) . . ?
C25 N3 C26 120.3(4) . . ?
C25 N3 Pd1 116.5(3) . . ?
C26 N3 Pd1 123.2(4) . . ?
C43 N4 Pd2 122.2(4) . . ?
C44 N4 C43 120.0(4) . . ?
C44 N4 Pd2 117.8(3) . . ?
C49 N5 C50 119.4(4) . . ?
C49 N5 Pd1 118.3(3) . . ?
C50 N5 Pd1 122.3(3) . . ?
C59 N6 Pd2 122.2(3) . . ?
C60 N6 C59 119.0(4) . . ?
C60 N6 Pd2 118.7(3) . . ?
C61 N7 Pd1 118.8(3) . . ?
C62 N7 C61 118.9(3) . . ?
C62 N7 Pd1 122.3(3) . . ?
C71 N8 C72 119.5(3) . . ?
C71 N8 Pd2 122.8(3) . . ?
C72 N8 Pd2 117.7(3) . . ?
N3 Pd1 N1 90.10(14) . . ?
N3 Pd1 N5 87.98(14) . . ?
N3 Pd1 N7 176.32(15) . . ?
N5 Pd1 N1 175.45(14) . . ?
N5 Pd1 N7 91.55(13) . . ?
N7 Pd1 N1 90.10(13) . . ?
N2 Pd2 N4 90.47(15) . . ?
N2 Pd2 N6 176.63(14) . . ?
N6 Pd2 N4 89.66(15) . . ?
N8 Pd2 N2 88.45(14) . . ?
N8 Pd2 N4 176.08(14) . . ?
N8 Pd2 N6 91.19(13) . . ?
F1 B1 F3 118.2(6) . . ?
F1 B1 F4 105.3(6) . . ?
F2 B1 F1 111.7(7) . . ?
F2 B1 F3 105.4(5) . . ?
F2 B1 F4 104.7(8) . . ?
F4 B1 F3 110.8(8) . . ?
F5 B2 F6 107.0(6) . . ?
F5 B2 F7 106.2(8) . . ?
F5 B2 F8 108.0(7) . . ?
F6 B2 F8 115.6(7) . . ?
F7 B2 F6 111.6(6) . . ?
F7 B2 F8 108.0(5) . . ?
F9 B3 F10A 101.3(4) . . ?
F10 B3 F9 100.3(6) . . ?
F11 B3 F9 111.4(5) . . ?
F11 B3 F10 112.3(8) . . ?
F11 B3 F12 112.1(9) . . ?
F12 B3 F9 108.2(6) . . ?
F12 B3 F10 111.9(11) . . ?
F11A B3 F9 117.5(5) . . ?
F11A B3 F10A 108.0(6) . . ?
F11A B3 F12A 106.7(7) . . ?
F12A B3 F9 113.6(6) . . ?
F12A B3 F10A 109.4(8) . . ?
F13 B4 F14 112.8(13) . . ?
F13 B4 F15 94.4(12) . . ?
F13 B4 F16 131.8(15) . . ?
F14 B4 F15 108.4(13) . . ?
F16 B4 F14 102.5(12) . . ?
F16 B4 F15 104.8(14) . . ?
F13A B4A F14A 107.6(14) . . ?
F13A B4A F16A 106.8(15) . . ?
F14A B4A F16A 113.4(16) . . ?
F15A B4A F13A 113.1(14) . . ?
F15A B4A F14A 108.8(14) . . ?
F15A B4A F16A 107.2(15) . . ?
H73A C73 H73B 109.5 . . ?
H73A C73 H73C 109.5 . . ?
H73B C73 H73C 109.5 . . ?
C74 C73 H73A 109.5 . . ?
C74 C73 H73B 109.5 . . ?
C74 C73 H73C 109.5 . . ?
N9 C74 C73 178.1(10) . . ?
H75A C75 H75B 109.5 . . ?
H75A C75 H75C 109.5 . . ?
H75B C75 H75C 109.5 . . ?
C76 C75 H75A 109.5 . . ?
C76 C75 H75B 109.5 . . ?
C76 C75 H75C 109.5 . . ?
N10 C76 C75 177.9(7) . . ?
H77A C77 H77B 109.5 . . ?
H77A C77 H77C 109.5 . . ?
H77B C77 H77C 109.5 . . ?
C78 C77 H77A 109.5 . . ?
C78 C77 H77B 109.5 . . ?
C78 C77 H77C 109.5 . . ?
N11 C78 C77 177.3(7) . . ?
H79A C79 H79B 109.5 . . ?
H79A C79 H79C 109.5 . . ?
H79B C79 H79C 109.5 . . ?
C80 C79 H79A 109.5 . . ?
C80 C79 H79B 109.5 . . ?
C80 C79 H79C 109.5 . . ?
N12 C80 C79 170(2) . . ?
H79D C79A H79E 109.5 . . ?
H79D C79A H79F 109.5 . . ?
H79E C79A H79F 109.5 . . ?
C80A C79A H79D 109.5 . . ?
C80A C79A H79E 109.5 . . ?
C80A C79A H79F 109.5 . . ?
N12A C80A C79A 138(2) . . ?

loop_
_geom_torsion_atom_site_label_1
_geom_torsion_atom_site_label_2
_geom_torsion_atom_site_label_3
_geom_torsion_atom_site_label_4
_geom_torsion
_geom_torsion_site_symmetry_1
_geom_torsion_site_symmetry_2
_geom_torsion_site_symmetry_3
_geom_torsion_site_symmetry_4
_geom_torsion_publ_flag
C2 C3 C4 C5 -1.5(8) . . . . ?
C2 C3 C6 C7 -0.7(11) . . . . ?
C3 C2 C9 C8 -2.2(9) . . . . ?
C3 C2 N1 C1 -3.0(7) . . . . ?
C3 C2 N1 Pd1 173.1(4) . . . . ?
C3 C4 C5 C1 -1.0(8) . . . . ?
C3 C4 C5 C10 178.2(5) . . . . ?
C3 C6 C7 C8 -1.3(14) . . . . ?
C4 C3 C6 C7 178.7(8) . . . . ?
C5 C1 N1 C2 0.4(6) . . . . ?
C5 C1 N1 Pd1 -175.9(3) . . . . ?
C6 C3 C4 C5 179.2(6) . . . . ?
C6 C7 C8 C9 1.6(14) . . . . ?
C7 C8 C9 C2 0.2(12) . . . . ?
C9 C2 C3 C4 -177.0(5) . . . . ?
C9 C2 C3 C6 2.4(8) . . . . ?
C9 C2 N1 C1 177.5(5) . . . . ?
C9 C2 N1 Pd1 -6.3(6) . . . . ?
C11 C12 C13 C14 -178.2(4) . . . . ?
C11 C12 C17 C16 177.6(4) . . . . ?
C12 C13 C14 C15 -0.4(7) . . . . ?
C13 C12 C17 C16 -1.9(6) . . . . ?
C13 C14 C15 C16 -0.1(7) . . . . ?
C14 C15 C16 C17 -0.4(7) . . . . ?
C14 C15 C16 C18 -179.4(4) . . . . ?
C15 C16 C17 C12 1.4(6) . . . . ?
C17 C12 C13 C14 1.4(6) . . . . ?
C18 C16 C17 C12 -179.6(4) . . . . ?
C19 C20 C21 C22 -178.9(6) . . . . ?
C19 C20 C24 N2 179.4(4) . . . . ?
C20 C21 C22 C23 0.1(10) . . . . ?
C20 C24 N2 C23 -0.9(6) . . . . ?
C20 C24 N2 Pd2 -179.7(3) . . . . ?
C21 C20 C24 N2 0.2(7) . . . . ?
C21 C22 C23 N2 -0.8(10) . . . . ?
C22 C23 N2 C24 1.2(8) . . . . ?
C22 C23 N2 Pd2 179.9(5) . . . . ?
C24 C20 C21 C22 0.2(9) . . . . ?
C26 C27 C28 C29 -1.4(12) . . . . ?
C27 C26 N3 C25 0.5(9) . . . . ?
C27 C26 N3 Pd1 178.9(5) . . . . ?
C27 C28 C29 C25 1.6(9) . . . . ?
C27 C28 C29 C30 -176.0(6) . . . . ?
C29 C25 N3 C26 -0.2(7) . . . . ?
C29 C25 N3 Pd1 -178.8(4) . . . . ?
C31 C32 C33 C34 175.4(5) . . . . ?
C31 C32 C37 C36 -175.1(5) . . . . ?
C32 C33 C34 C35 -1.0(8) . . . . ?
C33 C32 C37 C36 1.0(7) . . . . ?
C33 C34 C35 C36 1.9(8) . . . . ?
C34 C35 C36 C37 -1.4(7) . . . . ?
C34 C35 C36 C38 -178.7(5) . . . . ?
C35 C36 C37 C32 0.0(7) . . . . ?
C37 C32 C33 C34 -0.5(8) . . . . ?
C38 C36 C37 C32 177.4(4) . . . . ?
C39 C40 C41 C42 177.9(5) . . . . ?
C39 C40 C44 N4 -179.4(4) . . . . ?
C40 C41 C42 C43 1.3(8) . . . . ?
C40 C41 C42 C45 -176.2(6) . . . . ?
C40 C44 N4 C43 1.9(7) . . . . ?
C40 C44 N4 Pd2 -176.9(3) . . . . ?
C41 C40 C44 N4 1.6(7) . . . . ?
C41 C42 C43 C48 -175.9(5) . . . . ?
C41 C42 C43 N4 2.1(8) . . . . ?
C41 C42 C45 C46 177.2(7) . . . . ?
C42 C43 C48 C47 -1.3(9) . . . . ?
C42 C43 N4 C44 -3.6(7) . . . . ?
C42 C43 N4 Pd2 175.1(4) . . . . ?
C42 C45 C46 C47 -1.2(12) . . . . ?
C43 C42 C45 C46 -0.4(10) . . . . ?
C44 C40 C41 C42 -3.1(7) . . . . ?
C45 C42 C43 C48 1.7(9) . . . . ?
C45 C42 C43 N4 179.7(5) . . . . ?
C45 C46 C47 C48 1.6(12) . . . . ?
C46 C47 C48 C43 -0.3(11) . . . . ?
C48 C43 N4 C44 174.4(5) . . . . ?
C48 C43 N4 Pd2 -6.9(7) . . . . ?
C50 C51 C52 C53 2.7(7) . . . . ?
C51 C50 N5 C49 -1.3(6) . . . . ?
C51 C50 N5 Pd1 -179.8(3) . . . . ?
C51 C52 C53 C49 -1.6(6) . . . . ?
C51 C52 C53 C54 179.9(4) . . . . ?
C53 C49 N5 C50 2.4(6) . . . . ?
C53 C49 N5 Pd1 -179.0(3) . . . . ?
C55 C56 C57 C58 178.0(5) . . . . ?
C55 C56 C60 N6 -176.7(4) . . . . ?
C56 C57 C58 C59 -1.0(8) . . . . ?
C56 C60 N6 C59 -2.0(6) . . . . ?
C56 C60 N6 Pd2 177.7(3) . . . . ?
C57 C56 C60 N6 1.0(6) . . . . ?
C57 C58 C59 N6 0.0(8) . . . . ?
C58 C59 N6 C60 1.5(7) . . . . ?
C58 C59 N6 Pd2 -178.2(4) . . . . ?
C60 C56 C57 C58 0.5(7) . . . . ?
C62 C63 C64 C65 0.3(7) . . . . ?
C63 C62 N7 C61 1.2(6) . . . . ?
C63 C62 N7 Pd1 -178.5(4) . . . . ?
C63 C64 C65 C61 -0.4(6) . . . . ?
C63 C64 C65 C66 177.7(4) . . . . ?
C65 C61 N7 C62 -1.4(6) . . . . ?
C65 C61 N7 Pd1 178.3(3) . . . . ?
C67 C68 C69 C70 179.6(4) . . . . ?
C67 C68 C72 N8 178.2(4) . . . . ?
C68 C69 C70 C71 1.5(7) . . . . ?
C68 C72 N8 C71 2.7(6) . . . . ?
C68 C72 N8 Pd2 -178.0(3) . . . . ?
C69 C68 C72 N8 -1.9(6) . . . . ?
C69 C70 C71 N8 -0.7(7) . . . . ?
C70 C71 N8 C72 -1.4(6) . . . . ?
C70 C71 N8 Pd2 179.4(3) . . . . ?
C72 C68 C69 C70 -0.2(6) . . . . ?
N1 C1 C5 C4 1.7(7) . . . . ?
N1 C1 C5 C10 -177.6(4) . . . . ?
N1 C2 C3 C4 3.5(8) . . . . ?
N1 C2 C3 C6 -177.1(5) . . . . ?
N1 C2 C9 C8 177.3(6) . . . . ?
N3 C25 C29 C28 -0.8(7) . . . . ?
N3 C25 C29 C30 177.0(4) . . . . ?
N3 C26 C27 C28 0.3(11) . . . . ?
N4 C43 C48 C47 -179.3(6) . . . . ?
N5 C49 C53 C52 -0.9(6) . . . . ?
N5 C49 C53 C54 177.7(4) . . . . ?
N5 C50 C51 C52 -1.2(7) . . . . ?
N7 C61 C65 C64 1.0(6) . . . . ?
N7 C61 C65 C66 -177.2(4) . . . . ?
N7 C62 C63 C64 -0.7(7) . . . . ?

_smtbx_masks_special_details     ?
loop_
_smtbx_masks_void_nr
_smtbx_masks_void_average_x
_smtbx_masks_void_average_y
_smtbx_masks_void_average_z
_smtbx_masks_void_volume
_smtbx_masks_void_count_electrons
_smtbx_masks_void_content
1 0.254 -0.012 0.234 182.9 52.4 ?
2 -0.254 0.012 0.766 182.9 53.2 ?
3 0.149 0.658 0.355 9.3 0.3 ?
4 0.250 0.008 0.955 9.5 0.0 ?
5 0.500 0.500 0.500 117.9 37.5 ?
6 0.750 0.992 0.045 9.5 0.0 ?
7 0.851 0.342 0.645 9.3 0.0 ?

_smtbx_masks_void_probe_radius   1.2
_smtbx_masks_void_truncation_radius 1.2
_shelx_res_file                  
;
TITL pm2_54_a.res in P-1
    anti-pd2_1c2_2q2.res
    created by SHELXL-2019/3 at 14:52:46 on 10-Oct-2024
REM Old TITL PM2_54_Gaussian in P-1
REM SHELXT solution in P-1: R1 0.145, Rweak 0.007, Alpha 0.076
REM <I/s> 0.000 for 0 systematic absences, Orientation as input
REM Formula found by SHELXT: C94 B4 N30 F16A Pd2
CELL 1.54184 12.9423 19.0119 20.27 109.672 93.581 105.223
ZERR 2 0.0002 0.0004 0.0003 0.002 0.001 0.002
LATT 1
SFAC C H B F N Pd
UNIT 160 112 8 32 24 4
SADI B3 F10 B3 F10A
SADI B3 F11 B3 F11A
SADI B3 F12 B3 F12A
DFIX 1.42 B4 F13 B4 F14 B4 F16 B4 F15
RIGU B4 > F16
SADI B4 F13 B4 F14 B4 F16 B4 F15
SADI 0.04 F13 F14 F14 F16 F16 F15 F15 F13 F14 F15 F13 F16
DFIX 1.42 B4A F13A B4A F14A B4A F15A B4A F16A
RIGU B4A > F16A
SADI B4A F13A B4A F14A B4A F15A B4A F16A
SADI 0.04 F13A F14A F14A F15A F15A F16A F16A F13A F14A F16A F13A F15A
SIMU B4 F13 F15 F14 F16
SIMU B4A F13A F14A F15A F16A
SIMU 0.02 0.05 16 B4 > F16A
DELU B4A > F16A
DFIX 1.137 0.01 C80 N12
DFIX 1.456 0.01 C80 C79
DANG 2.59 N12 C79
RIGU C79 C80 N12
DFIX 1.137 0.01 C80A N12A
DFIX 1.456 0.01 C80A C79A
DANG 2.59 N12A C79A
RIGU C80A C79A N12A
DELU C80A C79A N12A
DELU C79 C80 N12
SIMU 0.02 0.04 16 C79 > N12A

L.S. 20
PLAN  5
SIZE 0.1 0.14 0.2
TEMP -173
CONF
list 4
MORE -1
ABIN
BOND $H
fmap 2 53
acta
OMIT 0 3 0
OMIT 1 3 1
REM <olex2.extras>
REM <HklSrc "%.\\PM2_54.hkl">
REM </olex2.extras>

WGHT    0.117800    7.756600
FVAR       0.23795   0.52439   0.50002   0.51765
C1    1   -0.018087    0.167263    0.748715    11.00000    0.03949    0.03949 =
         0.03728    0.02036    0.00183    0.00904
AFIX  43
H1    2    0.026129    0.133463    0.741777    11.00000   -1.20000
AFIX   0
C2    1   -0.063866    0.275006    0.823292    11.00000    0.03972    0.04670 =
         0.05255    0.02518    0.00661    0.02118
C3    1   -0.144106    0.266226    0.767125    11.00000    0.04284    0.05688 =
         0.07490    0.03422    0.00321    0.02159
C4    1   -0.160822    0.204159    0.702109    11.00000    0.04223    0.06543 =
         0.05992    0.03486   -0.00740    0.01191
AFIX  43
H4    2   -0.215162    0.196898    0.664629    11.00000   -1.20000
AFIX   0
C5    1   -0.099441    0.153767    0.692068    11.00000    0.04114    0.04968 =
         0.03847    0.02496   -0.00004    0.00274
C6    1   -0.204070    0.321650    0.781069    11.00000    0.06320    0.06630 =
         0.11345    0.03670   -0.01043    0.03400
AFIX  43
H6    2   -0.257493    0.317625    0.744531    11.00000   -1.20000
AFIX   0
C7    1   -0.185862    0.379886    0.845655    11.00000    0.08260    0.06802 =
         0.11211    0.01563   -0.00942    0.04766
AFIX  43
H7    2   -0.225415    0.416771    0.853609    11.00000   -1.20000
AFIX   0
C8    1   -0.109375    0.385744    0.900309    11.00000    0.06866    0.05505 =
         0.10336    0.01011   -0.00035    0.03789
AFIX  43
H8    2   -0.098757    0.425971    0.945583    11.00000   -1.20000
AFIX   0
C9    1   -0.048608    0.334106    0.889905    11.00000    0.05414    0.05138 =
         0.06356    0.02221    0.01024    0.02657
AFIX  43
H9    2    0.003086    0.338778    0.927740    11.00000   -1.20000
AFIX   0
C10   1   -0.114005    0.087691    0.627719    11.00000    0.04152    0.05271 =
         0.03992    0.02428   -0.00234   -0.00169
C11   1   -0.121769    0.030964    0.576370    11.00000    0.03862    0.05872 =
         0.04040    0.03001   -0.00409   -0.00326
C12   1   -0.129052   -0.039187    0.517811    11.00000    0.03688    0.05346 =
         0.03473    0.02516   -0.00207   -0.00508
C13   1   -0.195561   -0.060927    0.452550    11.00000    0.03784    0.05373 =
         0.04315    0.02994   -0.00029    0.00276
AFIX  43
H13   2   -0.235957   -0.028171    0.445551    11.00000   -1.20000
AFIX   0
C14   1   -0.201945   -0.130846    0.398117    11.00000    0.04001    0.06239 =
         0.03453    0.02891   -0.00406    0.00168
AFIX  43
H14   2   -0.247437   -0.145586    0.354039    11.00000   -1.20000
AFIX   0
C15   1   -0.143098   -0.179718    0.406824    11.00000    0.04023    0.05643 =
         0.03833    0.02583    0.00017    0.00365
AFIX  43
H15   2   -0.148392   -0.227354    0.369195    11.00000   -1.20000
AFIX   0
C16   1   -0.075889   -0.157556    0.471988    11.00000    0.03399    0.06323 =
         0.03742    0.03052    0.00344    0.00514
C17   1   -0.068233   -0.087026    0.526875    11.00000    0.03174    0.06238 =
         0.04012    0.03132   -0.00175   -0.00203
AFIX  43
H17   2   -0.021391   -0.071584    0.570568    11.00000   -1.20000
AFIX   0
C18   1   -0.012821   -0.204542    0.484012    11.00000    0.04163    0.06712 =
         0.03914    0.02924    0.00398    0.00963
C19   1    0.041857   -0.240697    0.499952    11.00000    0.04389    0.07302 =
         0.03823    0.02933    0.00233    0.01212
C20   1    0.107935   -0.278519    0.524861    11.00000    0.04360    0.06121 =
         0.03410    0.02234    0.00550    0.01262
C21   1    0.103118   -0.356631    0.490820    11.00000    0.07045    0.05574 =
         0.03962    0.00879   -0.00859    0.01063
AFIX  43
H21   2    0.054292   -0.388111    0.447667    11.00000   -1.20000
AFIX   0
C22   1    0.168786   -0.387235    0.519894    11.00000    0.08942    0.04819 =
         0.04886    0.00731   -0.00378    0.01544
AFIX  43
H22   2    0.165736   -0.440460    0.496789    11.00000   -1.20000
AFIX   0
C23   1    0.239908   -0.342281    0.582475    11.00000    0.06400    0.04123 =
         0.04207    0.01542    0.00497    0.01652
AFIX  43
H23   2    0.284797   -0.364757    0.602497    11.00000   -1.20000
AFIX   0
C24   1    0.181422   -0.234973    0.587965    11.00000    0.03804    0.04848 =
         0.02698    0.01493    0.00920    0.01537
AFIX  43
H24   2    0.185814   -0.181656    0.612105    11.00000   -1.20000
AFIX   0
C25   1    0.273360    0.297653    0.799961    11.00000    0.04421    0.04151 =
         0.04111    0.02354    0.00085    0.00729
AFIX  43
H25   2    0.263107    0.243041    0.778107    11.00000   -1.20000
AFIX   0
C26   1    0.235131    0.400340    0.885399    11.00000    0.07839    0.03377 =
         0.07521    0.02785    0.02060    0.01685
AFIX  43
H26   2    0.198037    0.417750    0.923796    11.00000   -1.20000
AFIX   0
C27   1    0.301901    0.454351    0.863268    11.00000    0.09954    0.03456 =
         0.09526    0.03197    0.02855    0.01638
AFIX  43
H27   2    0.311049    0.508645    0.886417    11.00000   -1.20000
AFIX   0
C28   1    0.354528    0.429657    0.808271    11.00000    0.07183    0.05317 =
         0.09011    0.04924    0.01364    0.00519
AFIX  43
H28   2    0.399436    0.466647    0.792169    11.00000   -1.20000
AFIX   0
C29   1    0.342847    0.349558    0.775039    11.00000    0.04687    0.05697 =
         0.05564    0.03804    0.00394    0.00744
C30   1    0.398992    0.317429    0.719913    11.00000    0.04776    0.07358 =
         0.05156    0.04156    0.00130   -0.00470
C31   1    0.447516    0.285345    0.675476    11.00000    0.04934    0.08549 =
         0.04401    0.04050   -0.00258   -0.00728
C32   1    0.507397    0.245147    0.627814    11.00000    0.04640    0.08518 =
         0.03453    0.03211   -0.00092   -0.01110
C33   1    0.571704    0.279832    0.587354    11.00000    0.05806    0.07463 =
         0.03846    0.02770    0.00951   -0.00860
AFIX  43
H33   2    0.572706    0.330316    0.588324    11.00000   -1.20000
AFIX   0
C34   1    0.633756    0.239398    0.545946    11.00000    0.06324    0.08014 =
         0.03766    0.03368    0.00963   -0.01265
AFIX  43
H34   2    0.676578    0.262480    0.517900    11.00000   -1.20000
AFIX   0
C35   1    0.635180    0.167454    0.544258    11.00000    0.05147    0.08473 =
         0.03180    0.02581    0.00464   -0.00946
AFIX  43
H35   2    0.680394    0.141948    0.516393    11.00000   -1.20000
AFIX   0
C36   1    0.570192    0.130629    0.583473    11.00000    0.04314    0.07953 =
         0.03347    0.03148   -0.00514   -0.01408
C37   1    0.506758    0.171071    0.625003    11.00000    0.03812    0.09233 =
         0.03403    0.03683   -0.00030   -0.01107
AFIX  43
H37   2    0.462209    0.147296    0.651906    11.00000   -1.20000
AFIX   0
C38   1    0.570695    0.056055    0.584396    11.00000    0.04140    0.08395 =
         0.03758    0.03354    0.00273   -0.01145
C39   1    0.567841   -0.005306    0.590334    11.00000    0.04034    0.08694 =
         0.04149    0.03613    0.00580   -0.00364
C40   1    0.559135   -0.077194    0.599935    11.00000    0.03233    0.08431 =
         0.03275    0.02762    0.00346    0.00225
C41   1    0.620373   -0.124525    0.571134    11.00000    0.03519    0.12229 =
         0.03519    0.03445    0.01517    0.01179
AFIX  43
H41   2    0.670250   -0.110827    0.541783    11.00000   -1.20000
AFIX   0
C42   1    0.609897   -0.192905    0.584687    11.00000    0.03745    0.10300 =
         0.03624    0.02053    0.01302    0.02794
C43   1    0.533474   -0.214044    0.627440    11.00000    0.04217    0.08026 =
         0.03820    0.02337    0.01728    0.03391
C44   1    0.482025   -0.101827    0.640373    11.00000    0.03648    0.06000 =
         0.02876    0.01907    0.00767    0.01025
AFIX  43
H44   2    0.437815   -0.069719    0.659543    11.00000   -1.20000
AFIX   0
C45   1    0.676024   -0.239803    0.559262    11.00000    0.06594    0.09863 =
         0.06247    0.02297    0.02981    0.03790
AFIX  43
H45   2    0.727219   -0.226810    0.530385    11.00000   -1.20000
AFIX   0
C46   1    0.666413   -0.305712    0.576518    11.00000    0.08504    0.08702 =
         0.09007    0.02639    0.03926    0.05172
AFIX  43
H46   2    0.710179   -0.338634    0.558712    11.00000   -1.20000
AFIX   0
C47   1    0.592592   -0.323537    0.619938    11.00000    0.07780    0.07450 =
         0.07600    0.02049    0.02591    0.04262
AFIX  43
H47   2    0.587609   -0.367972    0.632572    11.00000   -1.20000
AFIX   0
C48   1    0.525910   -0.276910    0.645080    11.00000    0.05820    0.05702 =
         0.05774    0.01685    0.01784    0.02853
AFIX  43
H48   2    0.475479   -0.289593    0.674498    11.00000   -1.20000
AFIX   0
C49   1    0.307868    0.195580    0.931928    11.00000    0.03514    0.03084 =
         0.02874    0.01149    0.00267    0.00767
AFIX  43
H49   2    0.279345    0.152426    0.888326    11.00000   -1.20000
AFIX   0
C50   1    0.301909    0.314797    1.010890    11.00000    0.04772    0.03811 =
         0.02817    0.00941    0.00583    0.01293
AFIX  43
H50   2    0.268585    0.355383    1.023525    11.00000   -1.20000
AFIX   0
C51   1    0.392528    0.321194    1.054714    11.00000    0.04789    0.04248 =
         0.03151    0.00711    0.00082    0.00944
AFIX  43
H51   2    0.421946    0.366410    1.096663    11.00000   -1.20000
AFIX   0
C52   1    0.440429    0.262119    1.037744    11.00000    0.03732    0.04890 =
         0.02823    0.01374    0.00045    0.00758
AFIX  43
H52   2    0.501015    0.265012    1.068623    11.00000   -1.20000
AFIX   0
C53   1    0.398241    0.197941    0.974320    11.00000    0.03367    0.03922 =
         0.02840    0.01416    0.00511    0.01033
C54   1    0.440609    0.133092    0.950693    11.00000    0.03149    0.04634 =
         0.02865    0.01566    0.00003    0.01123
C55   1    0.468763    0.075123    0.926883    11.00000    0.03164    0.04720 =
         0.02683    0.01274   -0.00255    0.01129
C56   1    0.494458    0.004077    0.896253    11.00000    0.03047    0.04906 =
         0.02967    0.01947    0.00301    0.01543
C57   1    0.575582   -0.016190    0.928378    11.00000    0.03847    0.06084 =
         0.03136    0.01681    0.00032    0.02339
AFIX  43
H57   2    0.618996    0.018937    0.972612    11.00000   -1.20000
AFIX   0
C58   1    0.591088   -0.087177    0.895039    11.00000    0.04682    0.07033 =
         0.03943    0.02477    0.00375    0.03608
AFIX  43
H58   2    0.646432   -0.101355    0.915778    11.00000   -1.20000
AFIX   0
C59   1    0.526411   -0.138609    0.831079    11.00000    0.03990    0.05428 =
         0.03698    0.02028    0.00750    0.02710
AFIX  43
H59   2    0.538157   -0.187805    0.808503    11.00000   -1.20000
AFIX   0
C60   1    0.432598   -0.050535    0.831310    11.00000    0.03169    0.04501 =
         0.02697    0.01814    0.00652    0.01764
AFIX  43
H60   2    0.378165   -0.037308    0.808570    11.00000   -1.20000
AFIX   0
C61   1    0.051193    0.081506    0.885531    11.00000    0.03133    0.03378 =
         0.02670    0.01433    0.00826    0.01445
AFIX  43
H61   2    0.103613    0.074123    0.855179    11.00000   -1.20000
AFIX   0
C62   1   -0.040603    0.162008    0.952022    11.00000    0.04484    0.03608 =
         0.03541    0.01530    0.01508    0.02035
AFIX  43
H62   2   -0.053159    0.211595    0.968930    11.00000   -1.20000
AFIX   0
C63   1   -0.100716    0.102428    0.971024    11.00000    0.05403    0.04417 =
         0.04268    0.02122    0.02581    0.02744
AFIX  43
H63   2   -0.153268    0.111260    1.000984    11.00000   -1.20000
AFIX   0
C64   1   -0.083826    0.029577    0.946053    11.00000    0.04206    0.03976 =
         0.03625    0.02060    0.01744    0.01905
AFIX  43
H64   2   -0.124661   -0.012173    0.958425    11.00000   -1.20000
AFIX   0
C65   1   -0.006129    0.018881    0.902658    11.00000    0.03301    0.03428 =
         0.02809    0.01533    0.00788    0.01403
C66   1    0.020340   -0.052881    0.876129    11.00000    0.02978    0.03489 =
         0.03235    0.01949    0.01258    0.01118
C67   1    0.048303   -0.110539    0.853569    11.00000    0.02989    0.03188 =
         0.03357    0.01747    0.01178    0.00950
C68   1    0.091730   -0.174412    0.825908    11.00000    0.03201    0.03223 =
         0.02627    0.01336    0.00968    0.01188
C69   1    0.054661   -0.245636    0.835565    11.00000    0.03396    0.03209 =
         0.03705    0.01714    0.01187    0.00888
AFIX  43
H69   2   -0.002338   -0.254279    0.861968    11.00000   -1.20000
AFIX   0
C70   1    0.102739   -0.303275    0.805856    11.00000    0.04734    0.02944 =
         0.04277    0.01861    0.01327    0.01363
AFIX  43
H70   2    0.077767   -0.352636    0.810757    11.00000   -1.20000
AFIX   0
C71   1    0.187433   -0.288885    0.768915    11.00000    0.04301    0.03439 =
         0.03596    0.01886    0.01321    0.01787
AFIX  43
H71   2    0.220556   -0.328605    0.749119    11.00000   -1.20000
AFIX   0
C72   1    0.175374   -0.164364    0.787187    11.00000    0.03208    0.03105 =
         0.02973    0.01478    0.00684    0.01233
AFIX  43
H72   2    0.199378   -0.116637    0.779237    11.00000   -1.20000
AFIX   0
N1    5   -0.000990    0.225098    0.811059    11.00000    0.03677    0.03657 =
         0.03623    0.02077    0.00338    0.01136
N2    5    0.245868   -0.266554    0.615284    11.00000    0.03914    0.04413 =
         0.02768    0.01538    0.01164    0.01512
N3    5    0.221574    0.322890    0.853294    11.00000    0.04591    0.03373 =
         0.04206    0.02056    0.00377    0.01031
N4    5    0.468579   -0.167091    0.652719    11.00000    0.03438    0.06205 =
         0.03192    0.02215    0.01473    0.02103
N5    5    0.259753    0.251753    0.950285    11.00000    0.03909    0.03060 =
         0.02643    0.01264    0.00552    0.01244
N6    5    0.447186   -0.120384    0.800178    11.00000    0.03150    0.04769 =
         0.02890    0.01982    0.00758    0.01675
N7    5    0.034947    0.151982    0.910431    11.00000    0.03490    0.03147 =
         0.02822    0.01342    0.00519    0.01291
N8    5    0.223560   -0.220176    0.760538    11.00000    0.03340    0.03501 =
         0.02844    0.01548    0.01087    0.01762
PD1   6    0.126594    0.240122    0.884087    11.00000    0.03659    0.02781 =
         0.02763    0.01332    0.00440    0.01276
PD2   6    0.348226   -0.196090    0.707796    11.00000    0.03125    0.03952 =
         0.02602    0.01626    0.01030    0.01736

B1    3    0.072794    0.397283    0.083235    11.00000    0.06511    0.04439 =
         0.05125    0.00637    0.02296    0.00203
F1    4    0.102206    0.425222    0.153273    11.00000    0.13058    0.11365 =
         0.05953   -0.01009    0.01951   -0.01348
F2    4    0.066543    0.322223    0.054684    11.00000    0.25907    0.04692 =
         0.12888    0.02348    0.10987    0.02467
F3    4    0.136556    0.433610    0.044061    11.00000    0.08882    0.06223 =
         0.09727    0.04228    0.04532    0.02564
F4    4   -0.029515    0.398688    0.072452    11.00000    0.07958    0.53481 =
         0.14037    0.16095    0.04999    0.09712
B2    3    0.412226    0.617860    0.768187    11.00000    0.07179    0.04367 =
         0.05438    0.01962   -0.00512    0.01977
F5    4    0.479130    0.688928    0.796225    11.00000    0.34765    0.08142 =
         0.07563    0.02653   -0.05197   -0.06944
F6    4    0.355171    0.612531    0.707176    11.00000    0.14214    0.20259 =
         0.06017    0.00735   -0.01823    0.12770
F7    4    0.473741    0.569883    0.755311    11.00000    0.09597    0.12897 =
         0.20311    0.12499    0.07357    0.07502
F8    4    0.350573    0.604160    0.818998    11.00000    0.13034    0.10879 =
         0.12657    0.06193    0.06453    0.05672
B3    3    0.230455    0.029307    0.729170    11.00000    0.04667    0.04215 =
         0.03699    0.01879    0.00185    0.01098
F9    4    0.241986    0.018814    0.793834    11.00000    0.06219    0.06323 =
         0.04942    0.03511    0.00562    0.02359
PART 1
F10   4    0.257576   -0.034138    0.685687    31.00000    0.11040    0.13168 =
         0.04328   -0.00195    0.02747    0.03432
F11   4    0.128349    0.026628    0.709005    31.00000    0.06729    0.11169 =
         0.08407    0.05709   -0.00818    0.02885
F12   4    0.303782    0.098596    0.735974    31.00000    0.14419    0.10234 =
         0.13311    0.09622   -0.06521   -0.05314
PART 2
F10A  4    0.192800    0.095172    0.748114   -31.00000    0.09764    0.07148 =
         0.05494    0.04618    0.03010    0.05448
F11A  4    0.321425    0.045917    0.700277   -31.00000    0.05519    0.08606 =
         0.07290    0.03433    0.03245    0.01630
F12A  4    0.155326   -0.032135    0.677228   -31.00000    0.09423    0.08267 =
         0.05804    0.00108   -0.01588   -0.01049

PART 1
B4    3    0.084015    0.372404    0.369476    21.00000    0.06912    0.33589 =
         0.11134    0.13896    0.00634    0.03337
F13   4    0.038257    0.294891    0.346857    21.00000    0.16328    0.34073 =
         0.06702    0.10882   -0.00632   -0.03583
F14   4    0.132667    0.404013    0.438912    21.00000    0.13139    0.28593 =
         0.12518    0.07871    0.01397    0.06962
F15   4    0.163418    0.367718    0.327618    21.00000    0.15235    0.29290 =
         0.14731    0.09438    0.06452    0.04494
F16   4    0.047463    0.429826    0.362182    21.00000    0.15533    0.30382 =
         0.10407    0.05822   -0.00156    0.06026

PART 2
B4A   3    0.553712    0.383434    0.917876   -21.00000    0.10694    0.32889 =
         0.11753    0.14263    0.02191    0.04503
F13A  4    0.457460    0.388553    0.934767   -21.00000    0.11714    0.32109 =
         0.16240    0.16049    0.02052    0.04318
F14A  4    0.584865    0.429828    0.880720   -21.00000    0.11859    0.35395 =
         0.22039    0.20083    0.03288    0.06134
F15A  4    0.628933    0.405749    0.973802   -21.00000    0.12410    0.29328 =
         0.12805    0.10592    0.02961    0.09756
F16A  4    0.540456    0.306689    0.880504   -21.00000    0.15663    0.31848 =
         0.15734    0.14983    0.00909    0.05032

PART 0
C73   1    0.066641    0.479282    0.760777    11.00000    0.13422    0.09384 =
         0.19188   -0.01602    0.00396    0.06817
AFIX 137
H73A  2    0.116193    0.512763    0.741238    11.00000   -1.50000
H73B  2    0.085658    0.500399    0.812691    11.00000   -1.50000
H73C  2   -0.008114    0.477853    0.747206    11.00000   -1.50000
AFIX   0
C74   1    0.075847    0.400170    0.732798    11.00000    0.08518    0.07189 =
         0.07135    0.02446    0.02519    0.04223
N9    5    0.085287    0.339374    0.710115    11.00000    0.07554    0.05220 =
         0.06520    0.02837    0.01414    0.02143

C75   1    0.267785    0.713769    0.967530    11.00000    0.07552    0.10907 =
         0.12194    0.06948    0.01336    0.02538
AFIX 137
H75A  2    0.301833    0.725931    1.016225    11.00000   -1.50000
H75B  2    0.294975    0.674632    0.934325    11.00000   -1.50000
H75C  2    0.188843    0.692961    0.963015    11.00000   -1.50000
AFIX   0
C76   1    0.294076    0.784733    0.951230    11.00000    0.03940    0.08805 =
         0.05544    0.02416    0.00752    0.02760
N10   5    0.312718    0.838441    0.936564    11.00000    0.04843    0.06057 =
         0.04631    0.00524   -0.00326    0.02029

C77   1    0.241063    0.276822    0.187015    11.00000    0.08405    0.10025 =
         0.08241    0.01453    0.02825    0.02247
AFIX 137
H77A  2    0.222793    0.321111    0.180346    11.00000   -1.50000
H77B  2    0.319265    0.291802    0.203633    11.00000   -1.50000
H77C  2    0.201137    0.262242    0.222317    11.00000   -1.50000
AFIX   0
C78   1    0.210664    0.208913    0.118254    11.00000    0.04238    0.07487 =
         0.06008    0.03162    0.01937    0.02247
N11   5    0.189858    0.159257    0.064923    11.00000    0.05215    0.04315 =
         0.06638    0.02933    0.02209    0.01681

PART 1
C79   1    0.722094    0.586234    0.394196    41.00000    0.17266    0.05101 =
         0.06193    0.02169    0.02245   -0.00871
AFIX 137
H79A  2    0.664450    0.567982    0.419083    41.00000   -1.50000
H79B  2    0.691064    0.574744    0.345006    41.00000   -1.50000
H79C  2    0.755789    0.642869    0.418186    41.00000   -1.50000
AFIX   0
C80   1    0.803444    0.546443    0.394657    41.00000    0.10995    0.09058 =
         0.15413    0.09517   -0.08178   -0.05226
N12   5    0.862820    0.510013    0.384217    41.00000    0.09899    0.11399 =
         0.22831    0.12526   -0.03239   -0.04700

PART 2
C79A  1    0.645580    0.495870    0.803195   -41.00000    0.06661    0.04341 =
         0.22028    0.04023   -0.07412    0.00489
AFIX 137
H79D  2    0.588754    0.521820    0.809096   -41.00000   -1.50000
H79E  2    0.709947    0.529004    0.839095   -41.00000   -1.50000
H79F  2    0.618972    0.445362    0.808914   -41.00000   -1.50000
AFIX   0
C80A  1    0.673989    0.483092    0.732387   -41.00000    0.10450    0.07185 =
         0.20888    0.04317   -0.07827   -0.03486
N12A  5    0.744139    0.468048    0.702106   -41.00000    0.11544    0.10781 =
         0.17211    0.07125   -0.07971   -0.03176
HKLF 4


REM  pm2_54_a.res in P-1
REM wR2 = 0.1862, GooF = S = 1.045, Restrained GooF = 1.063 for all data
REM R1 = 0.0613 for 15921 Fo > 4sig(Fo) and 0.0701 for all 18676 data
REM 1134 parameters refined using 513 restraints

END

WGHT      0.1178      7.7566

REM Highest difference peak  1.645,  deepest hole -1.246,  1-sigma level  0.117
Q1    1   0.5785  0.5011  0.9544  11.00000  0.05    1.65
Q2    1   0.8138  0.4395  0.6674  11.00000  0.05    1.60
Q3    1   0.5624  0.4259  0.9388  11.00000  0.05    1.49
Q4    1   0.7603  0.5762  0.4221  11.00000  0.05    1.34
Q5    1  -0.0070  0.3217  0.3484  11.00000  0.05    1.30
;
_shelx_res_checksum              77049
_shelx_fab_file                  
;
-16 2 1 0.5822 0.3670
-16 2 2 0.3058 0.0952
-16 2 3 -0.1022 -0.7144
-16 2 4 -0.3458 0.1608
-16 2 5 0.2991 0.0958
-16 2 6 -0.0765 -0.6354
-16 3 1 -0.2283 0.8833
-16 3 2 0.3634 0.0255
-16 3 3 -0.0950 -0.1515
-16 3 4 0.3427 0.4896
-16 3 5 -0.2843 -0.3166
-16 3 6 0.2699 -0.3789
-16 4 1 -0.2787 0.2982
-16 4 2 -0.6024 0.0805
-16 4 3 0.4024 0.4645
-16 4 4 -0.0662 0.4357
-16 4 5 -0.2085 -0.2690
-16 4 6 0.3260 -0.0149
-16 4 7 0.4582 -0.0232
-16 5 1 -0.0954 -0.5303
-16 5 2 -0.3059 -0.0837
-16 5 3 -0.0053 0.6170
-16 5 4 -0.1574 -0.0216
-16 5 5 -0.2982 0.0403
-16 5 6 0.5483 0.3719
-16 6 1 -0.1202 -0.5135
-16 6 2 0.2894 -0.2036
-16 6 3 0.0730 -0.0460
-16 6 4 -0.6257 -0.2823
-16 6 5 0.1908 0.1146
-16 6 6 0.8173 0.3691
-16 7 1 0.4129 0.1415
-16 7 2 0.2573 -0.0255
-16 7 3 -0.1598 -0.5231
-16 7 4 -0.4395 -0.3945
-16 7 5 0.2974 0.0664
-16 7 6 0.9233 -0.0730
-16 8 1 -0.0477 0.4398
-16 8 2 0.4555 0.1447
-16 8 3 -0.4076 -0.1659
-16 8 4 -0.5073 -0.1709
-16 8 5 0.3616 -0.0557
-16 9 1 0.2357 0.0899
-16 9 2 0.0844 0.3203
-16 9 3 -0.1450 -0.0323
-16 9 4 -0.0656 0.5118
-16 10 1 0.2195 -0.1333
-16 10 2 -0.0041 -0.0120
-16 10 3 0.1447 -0.1598
-15 -3 2 0.6253 0.4626
-15 -3 3 -0.6302 0.1864
-15 -3 4 -0.3266 -0.6227
-15 -3 5 0.6883 -0.1295
-15 -3 6 0.0786 0.3013
-15 -3 7 -0.4257 -0.3421
-15 -3 8 -0.1501 0.0006
-15 -2 1 0.9004 -0.0968
-15 -2 2 0.3206 -0.0473
-15 -2 3 -0.5305 -0.0914
-15 -2 4 -0.4907 -0.1686
-15 -2 5 0.5960 0.2588
-15 -2 6 0.1582 -0.0671
-15 -2 7 -0.3383 -0.5040
-15 -2 8 -0.0495 0.1891
-15 -2 9 -0.1276 0.1844
-15 -1 1 0.1755 0.1594
-15 -1 2 0.7044 -0.1556
-15 -1 3 -0.3788 -0.2652
-15 -1 4 0.1777 -0.0057
-15 -1 5 -0.2115 0.5846
-15 -1 6 0.0048 -0.2644
-15 -1 7 0.0744 -0.4359
-15 -1 8 -0.0032 0.4213
-15 -1 9 -0.2245 -0.3271
-15 -1 10 0.0818 -0.2344
-15 0 1 0.0566 0.0490
-15 0 2 -0.3935 0.3585
-15 0 3 0.8503 -0.2221
-15 0 4 0.1434 0.0499
-15 0 5 -0.0641 0.4881
-15 0 6 -0.5068 -0.2803
-15 0 7 0.1782 0.0296
-15 0 8 0.3862 0.1962
-15 0 9 -0.1800 -0.3134
-15 0 10 -0.1778 -0.2341
-15 0 11 0.0081 0.2363
-15 1 1 -0.9914 -0.1705
-15 1 2 -0.3188 0.3545
-15 1 3 0.2369 -0.0187
-15 1 4 0.7802 0.3630
-15 1 5 -0.1935 0.0649
-15 1 6 -0.4890 -0.2335
-15 1 7 -0.1096 0.4140
-15 1 8 0.4780 0.0173
-15 1 9 0.3924 -0.2861
-15 1 10 -0.2965 0.2294
-15 1 11 -0.3489 -0.2064
-15 2 1 0.0018 -0.2539
-15 2 2 -0.6469 -0.3454
-15 2 3 -0.1290 -0.0135
-15 2 4 0.5881 0.5811
-15 2 5 0.2514 -0.2022
-15 2 6 -0.7044 -0.1189
-15 2 7 -0.3504 0.3994
-15 2 8 0.1982 -0.1009
-15 2 9 0.4209 0.0380
-15 2 10 0.3561 0.2032
-15 2 11 -0.0914 -0.1632
-15 3 1 0.4252 -0.0815
-15 3 2 -0.1725 -0.9895
-15 3 3 -0.2741 -0.0138
-15 3 4 0.3590 0.2743
-15 3 5 0.4592 -0.4325
-15 3 6 -0.1345 0.1913
-15 3 7 -0.7321 0.1944
-15 3 8 -0.5194 -0.1951
-15 3 9 0.2484 0.2338
-15 3 10 0.6970 0.0552
-15 3 11 0.3594 -0.1085
-15 4 1 0.3340 0.4258
-15 4 2 -0.1541 -0.4211
-15 4 3 -0.1610 -0.0798
-15 4 4 0.2179 -0.3194
-15 4 5 0.5263 -0.3304
-15 4 6 0.4735 0.1070
-15 4 7 -0.4166 0.0610
-15 4 8 -1.0561 0.0107
-15 4 9 0.0033 0.0213
-15 4 10 0.7454 -0.0755
-15 4 11 0.1567 0.0055
-15 5 1 -0.2735 0.4891
-15 5 2 -0.0555 0.7357
-15 5 3 -0.4240 0.0724
-15 5 4 0.0432 -0.5069
-15 5 5 0.4416 -0.0752
-15 5 6 0.6348 -0.0172
-15 5 7 -0.4486 -0.2598
-15 5 8 -0.5012 0.2515
-15 5 9 0.3197 0.0444
-15 5 10 0.4450 -0.3259
-15 5 11 -0.3849 0.1973
-15 6 1 0.2842 0.1704
-15 6 2 -0.5522 0.6451
-15 6 3 0.0695 0.3513
-15 6 4 -0.3889 0.0311
-15 6 5 0.6230 0.1487
-15 6 6 0.0277 -0.0877
-15 6 7 -0.8448 -0.2299
-15 6 8 -0.1846 0.0244
-15 6 9 1.0030 0.0972
-15 6 10 0.3681 0.1965
-15 7 1 -0.2418 -0.4226
-15 7 2 0.2241 -0.2684
-15 7 3 -0.3936 0.1283
-15 7 4 0.4473 0.4469
-15 7 5 0.4439 0.3817
-15 7 6 0.0880 -0.0489
-15 7 7 -1.2488 0.0179
-15 7 8 -0.5612 -0.2760
-15 7 9 1.0080 0.1258
-15 7 10 0.0990 0.6028
-15 8 1 0.2927 -0.7634
-15 8 2 -0.3867 -0.6714
-15 8 3 -0.0067 -0.2662
-15 8 4 -0.0377 0.1050
-15 8 5 1.0600 0.1548
-15 8 6 0.4820 0.3010
-15 8 7 -0.8574 -0.0150
-15 8 8 -0.2740 -0.3486
-15 8 9 -0.2929 0.2785
-15 9 1 -0.0553 0.0470
-15 9 2 -0.0269 -0.2440
-15 9 3 -0.5644 -0.4096
-15 9 4 -0.5383 -0.2944
-15 9 5 0.7218 -0.1755
-15 9 6 0.5942 -0.0226
-15 9 7 0.6027 0.0783
-15 9 8 -0.1357 -0.2221
-15 9 9 -0.2930 0.2886
-15 10 1 0.2949 0.7948
-15 10 2 0.1761 0.5253
-15 10 3 -0.7451 -0.2478
-15 10 4 -0.3242 0.1773
-15 10 5 -0.7647 -0.5788
-15 10 6 0.6672 -0.4080
-15 10 7 0.7027 -0.0964
-15 10 8 0.8066 0.2994
-15 11 1 0.8966 0.5793
-15 11 2 -0.2254 0.1712
-15 11 3 0.2862 0.7713
-15 11 4 -0.7605 0.4623
-15 11 5 -0.2437 -0.3749
-15 11 6 -0.5958 -0.8083
-15 11 7 1.1335 0.1523
-15 12 1 -0.3886 -0.4341
-15 12 2 0.3446 -0.5016
-15 12 3 -0.2159 1.0525
-15 12 4 0.0965 0.9403
-15 12 5 -0.6758 -0.7267
-15 12 6 0.6664 -0.3810
-15 13 1 0.1291 -0.9076
-15 13 2 -0.1403 -0.6765
-15 13 3 0.0268 0.7494
-15 13 4 -0.9489 0.4249
-15 14 1 0.0714 -0.3603
-15 14 2 0.7582 -0.3562
-14 -6 2 -0.2028 -0.4039
-14 -6 3 -0.0101 0.3479
-14 -6 4 0.1548 -0.0112
-14 -6 5 0.2697 0.3905
-14 -6 6 0.5700 0.3110
-14 -6 7 -0.4135 -0.3193
-14 -6 8 -0.6207 -0.0672
-14 -6 9 -0.0556 0.0986
-14 -5 1 -0.2546 -0.4540
-14 -5 2 -0.0817 -0.2062
-14 -5 3 0.0407 -0.3580
-14 -5 4 -0.3650 -0.0961
-14 -5 5 0.1322 0.5857
-14 -5 6 0.7217 0.1800
-14 -5 7 -0.1036 -0.1838
-14 -5 8 -0.5230 0.2996
-14 -5 9 0.0065 -0.0340
-14 -5 10 0.1901 -0.1470
-14 -5 11 0.3046 -0.0977
-14 -4 1 -0.1088 0.4293
-14 -4 2 0.1055 -0.0445
-14 -4 3 0.2964 -0.7662
-14 -4 4 -0.5329 -0.2964
-14 -4 5 0.0222 0.5431
-14 -4 6 0.1054 0.1006
-14 -4 7 0.2221 -0.1533
-14 -4 8 -0.0672 0.1736
-14 -4 9 -0.3525 0.2650
-14 -4 10 0.4431 -0.1272
-14 -4 11 0.1036 0.0106
-14 -4 12 -0.1594 -0.1191
-14 -3 1 -0.0547 0.5872
-14 -3 2 0.0853 0.4000
-14 -3 3 0.0530 -0.6368
-14 -3 4 0.4133 -0.2599
-14 -3 5 -0.2581 0.3339
-14 -3 6 -0.2993 -0.0260
-14 -3 7 0.2535 -0.2492
-14 -3 8 0.1915 0.2554
-14 -3 9 -0.4765 0.0710
-14 -3 10 -0.0536 -0.0827
-14 -3 11 0.7203 0.2267
-14 -3 12 -0.4680 -0.0264
-14 -3 13 0.1213 -0.0906
-14 -2 1 -0.1324 -0.0445
-14 -2 2 -0.4426 0.1206
-14 -2 3 -0.1832 0.1661
-14 -2 4 0.6319 0.0440
-14 -2 5 0.0095 0.0114
-14 -2 6 -0.3954 -0.1930
-14 -2 7 0.4327 -0.0543
-14 -2 8 0.2295 0.2271
-14 -2 9 -0.6297 -0.2662
-14 -2 10 -0.0601 0.0692
-14 -2 11 0.1709 0.2081
-14 -2 12 -0.1585 -0.0248
-14 -2 13 0.0633 0.0416
-14 -2 14 0.9271 0.0026
-14 -1 1 0.6868 -0.8656
-14 -1 2 -0.8647 -0.2679
-14 -1 3 -0.1190 0.3347
-14 -1 4 -0.1221 0.3395
-14 -1 5 0.0116 0.0163
-14 -1 6 -0.0755 -0.4048
-14 -1 7 0.5395 0.2568
-14 -1 8 0.2251 0.0505
-14 -1 9 -0.4380 -0.3274
-14 -1 10 -0.0605 0.1575
-14 -1 11 -0.0004 0.2326
-14 -1 12 -0.5635 -0.2614
-14 -1 13 0.2409 0.0608
-14 -1 14 0.4596 0.1248
-14 0 1 0.1404 -0.4628
-14 0 2 0.7509 -0.2777
-14 0 3 -0.5743 -0.3043
-14 0 4 -0.2986 0.2840
-14 0 5 -0.5917 0.1144
-14 0 6 0.2407 -0.2529
-14 0 7 0.4706 0.1591
-14 0 8 0.2490 -0.0316
-14 0 9 -0.3409 -0.2388
-14 0 10 -0.0656 0.3266
-14 0 11 0.2174 -0.0085
-14 0 12 -0.3042 -0.0767
-14 0 13 -0.4110 -0.0772
-14 0 14 0.2398 -0.0081
-14 1 1 0.6322 0.8086
-14 1 2 0.5534 0.0768
-14 1 3 0.6092 -0.6342
-14 1 4 -0.9545 0.0132
-14 1 5 -0.3019 -0.0165
-14 1 6 -0.1922 -0.0377
-14 1 7 0.7216 0.0853
-14 1 8 0.4050 -0.2612
-14 1 9 -0.6175 0.1171
-14 1 10 -0.2340 0.0369
-14 1 11 0.4209 -0.0178
-14 1 12 0.0923 0.1293
-14 1 13 -0.4512 0.0399
-14 1 14 -0.0390 -0.2630
-14 2 1 -0.3995 1.0986
-14 2 2 0.8343 0.4809
-14 2 3 0.0888 -0.0692
-14 2 4 0.1073 -0.0694
-14 2 5 -0.9093 -0.2396
-14 2 6 -0.3412 0.0766
-14 2 7 0.8831 -0.0391
-14 2 8 0.6802 -0.0813
-14 2 9 -0.3186 0.0221
-14 2 10 -0.5655 -0.1356
-14 2 11 0.1400 -0.0956
-14 2 12 0.0430 0.2555
-14 2 13 -0.1575 0.0943
-14 2 14 0.4047 -0.0849
-14 3 1 0.2448 -0.2876
-14 3 2 -0.2641 0.3405
-14 3 3 0.4452 0.8402
-14 3 4 0.2790 -0.1119
-14 3 5 -0.7281 -0.1433
-14 3 6 -1.0509 0.2144
-14 3 7 0.3717 -0.1096
-14 3 8 1.2046 0.0002
-14 3 9 0.1829 0.0875
-14 3 10 -0.1335 -0.2672
-14 3 11 -0.3583 -0.1374
-14 3 12 -0.6116 0.1627
-14 3 13 0.5888 -0.0028
-14 3 14 0.0507 0.2513
-14 4 1 -0.1391 -1.1799
-14 4 2 -0.1587 -0.2686
-14 4 3 0.3642 0.4096
-14 4 4 1.0270 0.1788
-14 4 5 -0.6271 0.0692
-14 4 6 -1.3242 0.1966
-14 4 7 -0.3473 0.0859
-14 4 8 0.5150 -0.0402
-14 4 9 1.0742 0.0416
-14 4 10 0.2444 -0.0514
-14 4 11 -0.8312 0.0064
-14 4 12 -0.0037 -0.3066
-14 4 13 0.2257 0.0971
-14 4 14 0.0540 0.4359
-14 5 1 0.4122 -0.3327
-14 5 2 -1.2564 -0.5956
-14 5 3 1.0639 -0.6356
-14 5 4 1.0725 -0.0021
-14 5 5 -0.0345 0.3251
-14 5 6 -1.0441 0.0024
-14 5 7 -0.6203 0.0509
-14 5 8 0.1483 0.2195
-14 5 9 0.6586 -0.2199
-14 5 10 0.1903 0.1988
-14 5 11 -0.6107 0.1029
-14 5 12 0.0995 -0.3538
-14 5 13 0.7932 -0.0506
-14 6 1 -1.5384 0.9879
-14 6 2 -0.0136 -0.2991
-14 6 3 -0.0244 -0.6854
-14 6 4 1.1844 -0.2583
-14 6 5 -0.3103 -0.0111
-14 6 6 -0.1961 -0.1214
-14 6 7 -0.4300 0.0527
-14 6 8 0.3219 0.0437
-14 6 9 0.5956 -0.0241
-14 6 10 -0.6387 0.0201
-14 6 11 -0.4539 0.0816
-14 6 12 0.4610 -0.2432
-14 6 13 0.0271 0.0532
-14 7 1 0.1243 0.9163
-14 7 2 -1.2959 0.4770
-14 7 3 1.4360 0.1297
-14 7 4 -0.6647 -0.0727
-14 7 5 0.1548 -0.3441
-14 7 6 -0.5226 -0.1688
-14 7 7 -0.3119 0.0434
-14 7 8 0.7141 -0.0987
-14 7 9 0.6574 0.0352
-14 7 10 -0.5115 0.0491
-14 7 11 -0.2980 -0.3762
-14 7 12 0.1528 0.0382
-14 8 1 -1.1828 -0.5244
-14 8 2 1.3036 0.8457
-14 8 3 -0.4665 0.7333
-14 8 4 0.6141 0.0191
-14 8 5 -0.0739 0.0978
-14 8 6 -0.5519 -0.0703
-14 8 7 -1.0767 -0.1585
-14 8 8 0.5888 0.0874
-14 8 9 0.4945 0.2474
-14 8 10 -0.1578 -0.2335
-14 8 11 0.4735 -0.3544
-14 8 12 -0.2451 0.0276
-14 9 1 0.2444 -1.0794
-14 9 2 -0.0919 0.0234
-14 9 3 0.2091 0.2090
-14 9 4 0.1154 0.3586
-14 9 5 1.5856 0.1656
-14 9 6 -0.6270 0.1845
-14 9 7 -1.1318 -0.0944
-14 9 8 -0.0638 0.1231
-14 9 9 -0.2242 0.5480
-14 9 10 0.1395 -0.3238
-14 9 11 0.4533 -0.2171
-14 10 1 -0.0298 0.0084
-14 10 2 -0.3291 -0.9633
-14 10 3 -0.9319 -0.5466
-14 10 4 0.6127 0.2077
-14 10 5 1.4562 0.0509
-14 10 6 0.2333 0.0257
-14 10 7 -0.3240 0.0018
-14 10 8 -0.6390 0.4145
-14 10 9 -0.4113 0.0668
-14 10 10 0.1257 0.0521
-14 11 1 -0.2947 0.8177
-14 11 2 -0.4186 -0.6527
-14 11 3 -1.1268 -0.4579
-14 11 4 0.4899 -0.3042
-14 11 5 0.3901 -0.3157
-14 11 6 0.9493 -0.0640
-14 11 7 -0.1861 0.2513
-14 11 8 -0.4555 -0.0610
-14 11 9 -0.1111 -0.1145
-14 11 10 0.3628 0.1339
-14 12 1 0.1343 0.5466
-14 12 2 -0.9425 0.4480
-14 12 3 0.3416 0.3885
-14 12 4 -0.6757 -0.7916
-14 12 5 0.9883 -0.4648
-14 12 6 -0.0448 0.3086
-14 12 7 -0.0315 0.1393
-14 12 8 -0.6561 -0.2217
-14 12 9 0.3424 -0.4554
-14 13 1 -1.2142 -0.0978
-14 13 2 0.0786 1.1286
-14 13 3 -0.7054 0.5163
-14 13 4 0.8082 -0.4699
-14 13 5 0.2018 -0.4217
-14 13 6 0.4190 0.4254
-14 13 7 -1.0437 0.4962
-14 14 1 0.0190 -0.5225
-14 14 2 -0.9676 0.5514
-14 14 3 -0.4532 0.3909
-14 14 4 0.2979 -0.2544
-14 14 5 1.2325 -0.2756
-14 14 6 -1.1915 0.4091
-14 15 1 0.3149 -0.2485
-14 15 2 -0.3409 -0.5563
-14 15 3 -1.0401 0.4311
-14 15 4 0.9663 -0.1326
-14 16 1 0.7446 -0.4165
-14 16 2 -0.1319 -0.2391
-13 -9 6 -0.2968 0.2962
-13 -9 7 0.2531 0.1016
-13 -9 8 0.1366 0.0551
-13 -8 1 1.1921 0.3806
-13 -8 2 0.0003 -0.1059
-13 -8 3 -0.1749 -0.5307
-13 -8 4 -0.0442 -0.2503
-13 -8 5 -0.2048 0.1088
-13 -8 6 -0.6455 -0.2138
-13 -8 7 -0.1577 -0.1932
-13 -8 8 0.7751 0.5192
-13 -8 9 0.3516 0.2769
-13 -8 10 0.1010 -0.1741
-13 -8 11 -0.2277 0.2000
-13 -8 12 -0.3098 0.0523
-13 -7 1 0.9496 0.7968
-13 -7 2 0.0868 0.0563
-13 -7 3 -0.0829 -0.3139
-13 -7 4 0.9353 -0.1175
-13 -7 5 -0.7893 -0.0169
-13 -7 6 -0.9534 -0.4378
-13 -7 7 -0.2030 -0.4656
-13 -7 8 0.6408 0.4530
-13 -7 9 0.5816 0.1858
-13 -7 10 -0.1131 -0.2378
-13 -7 11 -0.0245 0.4037
-13 -7 12 -0.1134 0.0181
-13 -7 13 -0.2251 -0.1430
-13 -6 1 0.4797 0.0106
-13 -6 2 -0.5070 0.5796
-13 -6 3 0.9260 0.2804
-13 -6 4 0.5852 -0.1549
-13 -6 5 -0.0863 0.1732
-13 -6 6 -1.0700 -0.3698
-13 -6 7 -0.4480 -0.4107
-13 -6 8 0.5415 0.1423
-13 -6 9 0.3950 -0.2929
-13 -6 10 -0.3694 0.0582
-13 -6 11 0.2187 0.1929
-13 -6 12 -0.0017 -0.0296
-13 -6 13 0.3829 0.0489
-13 -6 14 -0.4354 0.1467
-13 -5 1 -0.2077 -0.5931
-13 -5 2 -0.3311 0.4396
-13 -5 3 0.4020 0.4100
-13 -5 4 0.4367 0.2103
-13 -5 5 0.1870 0.2652
-13 -5 6 -0.1787 -0.1547
-13 -5 7 -0.5150 0.0513
-13 -5 8 0.3651 -0.2235
-13 -5 9 -0.0984 -0.3302
-13 -5 10 -0.0785 -0.0191
-13 -5 11 -0.5220 0.0765
-13 -5 12 0.6835 -0.2000
-13 -5 13 0.2267 0.1594
-13 -5 14 -0.0621 0.0843
-13 -5 15 -0.6252 -0.0445
-13 -4 1 -0.4669 -0.7888
-13 -4 2 0.4707 -0.2202
-13 -4 3 -0.3562 -0.0675
-13 -4 4 -0.5125 0.5283
-13 -4 5 0.3486 0.2675
-13 -4 6 0.3165 -0.0026
-13 -4 7 0.0483 0.1438
-13 -4 8 -0.0887 0.0900
-13 -4 9 0.2419 -0.2341
-13 -4 10 -0.3750 -0.0923
-13 -4 11 -0.0028 -0.0358
-13 -4 12 -0.3836 -0.0851
-13 -4 13 0.7005 -0.0898
-13 -4 14 -0.4088 0.0550
-13 -4 15 0.1881 -0.0502
-13 -4 16 -0.3543 0.1546
-13 -3 1 0.3972 0.1343
-13 -3 2 0.8371 -0.8546
-13 -3 3 -0.0161 -0.4443
-13 -3 4 -1.1420 0.3897
-13 -3 5 -0.1276 0.1462
-13 -3 6 0.5007 -0.1424
-13 -3 7 0.0678 0.1575
-13 -3 8 -0.2532 0.2524
-13 -3 9 0.0356 -0.0570
-13 -3 10 0.7447 0.0225
-13 -3 11 -0.3242 0.0307
-13 -3 12 -0.0127 -0.1142
-13 -3 13 -0.4897 0.0627
-13 -3 14 0.4831 -0.2826
-13 -3 15 -0.6965 0.0186
-13 -3 16 0.4480 0.1252
-13 -2 1 0.0613 0.5070
-13 -2 2 1.2753 -0.1297
-13 -2 3 0.2845 -0.2172
-13 -2 4 -0.6227 -0.2550
-13 -2 5 -0.1661 -0.0021
-13 -2 6 0.3724 -0.0939
-13 -2 7 -0.0738 -0.0446
-13 -2 8 -0.8966 0.0589
-13 -2 9 -0.0878 0.0743
-13 -2 10 0.8138 0.1265
-13 -2 11 0.6722 0.0019
-13 -2 12 -0.5769 0.0938
-13 -2 13 0.5094 0.0063
-13 -2 14 -0.5333 -0.0991
-13 -2 15 -0.0394 -0.1587
-13 -2 16 -0.6350 0.0340
-13 -1 1 -0.5484 0.1095
-13 -1 2 0.5907 0.9641
-13 -1 3 0.0762 0.2674
-13 -1 4 0.0431 -0.3904
-13 -1 5 0.2024 -0.1630
-13 -1 6 0.8991 0.0507
-13 -1 7 -0.2704 -0.0437
-13 -1 8 -1.0281 -0.2870
-13 -1 9 -0.6873 0.0725
-13 -1 10 0.6337 0.2059
-13 -1 11 0.3058 -0.2543
-13 -1 12 0.2164 0.1245
-13 -1 13 0.3135 0.2180
-13 -1 14 0.5483 -0.1167
-13 -1 15 -0.9834 -0.0087
-13 -1 16 0.1947 -0.0596
-13 0 1 0.2129 -0.4918
-13 0 2 -0.6954 0.7781
-13 0 3 -0.3561 0.4579
-13 0 4 -0.5236 0.0629
-13 0 5 1.1272 -0.0610
-13 0 6 0.5624 0.0769
-13 0 7 0.5642 0.0126
-13 0 8 -0.9549 -0.2092
-13 0 9 -0.7919 0.1532
-13 0 10 0.2880 -0.0977
-13 0 11 -0.0595 -0.1677
-13 0 12 -0.2606 -0.0179
-13 0 13 0.7600 0.0425
-13 0 14 0.3526 0.0712
-13 0 15 0.0726 0.0582
-13 0 16 -0.4615 0.0299
-13 1 1 0.1053 -0.5648
-13 1 2 0.2056 -0.6227
-13 1 3 -1.7222 0.1070
-13 1 4 -0.0596 0.5280
-13 1 5 0.2050 -0.0366
-13 1 6 1.1036 0.0471
-13 1 7 0.2548 0.0705
-13 1 8 -0.4196 0.1281
-13 1 9 -0.5909 0.0768
-13 1 10 0.2273 -0.0821
-13 1 11 0.0833 -0.0227
-13 1 12 -0.6193 -0.0195
-13 1 13 0.0271 -0.2315
-13 1 14 0.7747 0.0124
-13 1 15 -0.3296 0.1897
-13 1 16 0.1318 0.0133
-13 2 1 1.2140 0.1669
-13 2 2 -0.4757 -1.2672
-13 2 3 -0.6520 -0.3844
-13 2 4 -0.6742 0.2269
-13 2 5 0.4315 -0.0113
-13 2 6 0.5000 -0.1134
-13 2 7 0.7790 0.1193
-13 2 8 -0.6958 0.2160
-13 2 9 -0.7413 -0.0728
-13 2 10 0.4895 0.0535
-13 2 11 0.2684 0.2698
-13 2 12 -0.5997 -0.0372
-13 2 13 0.2267 -0.1724
-13 2 14 0.0496 -0.1019
-13 2 15 -0.3565 0.1224
-13 2 16 0.0383 -0.0337
-13 3 1 0.0517 0.6779
-13 3 2 0.1460 0.0637
-13 3 3 -0.8211 -0.5015
-13 3 4 -0.2109 -0.4381
-13 3 5 -0.2430 0.0513
-13 3 6 0.7200 -0.1110
-13 3 7 1.1666 -0.1096
-13 3 8 -0.3505 0.0514
-13 3 9 -1.0771 -0.0829
-13 3 10 0.0981 -0.0298
-13 3 11 0.0699 0.2787
-13 3 12 -0.0069 0.1502
-13 3 13 0.1836 -0.0710
-13 3 14 0.1628 0.0336
-13 3 15 -0.6974 -0.0799
-13 3 16 0.3618 -0.1620
-13 4 1 0.4697 0.6107
-13 4 2 -0.4337 1.0824
-13 4 3 0.1178 0.1098
-13 4 4 -0.6673 -0.3574
-13 4 5 -1.1720 -0.0444
-13 4 6 0.6905 0.0597
-13 4 7 1.5442 -0.1807
-13 4 8 0.2962 -0.2130
-13 4 9 -0.6454 -0.0310
-13 4 10 -0.4391 -0.0353
-13 4 11 -0.1431 -0.1667
-13 4 12 -0.1441 0.2249
-13 4 13 0.5907 0.2325
-13 4 14 -0.6459 -0.0310
-13 4 15 0.4078 -0.2812
-13 4 16 0.0631 0.0787
-13 5 1 -0.7452 -0.1402
-13 5 2 0.8186 0.5219
-13 5 3 0.7189 0.4178
-13 5 4 -0.7733 0.3972
-13 5 5 -1.9616 0.0342
-13 5 6 0.2325 -0.0386
-13 5 7 1.4146 0.1025
-13 5 8 0.2663 -0.1120
-13 5 9 0.1021 -0.0687
-13 5 10 -0.0786 -0.0816
-13 5 11 -0.5757 -0.1547
-13 5 12 0.5359 -0.1493
-13 5 13 -0.4833 0.4519
-13 5 14 -0.0757 -0.0458
-13 5 15 0.1048 -0.4124
-13 6 1 0.4256 -0.9825
-13 6 2 0.1662 -0.8905
-13 6 3 2.2145 0.3863
-13 6 4 -1.3493 0.4837
-13 6 5 -1.2686 -0.0374
-13 6 6 0.1578 0.1474
-13 6 7 0.3960 0.1369
-13 6 8 0.0755 0.1024
-13 6 9 0.2840 0.0068
-13 6 10 -0.1843 0.0809
-13 6 11 0.1933 -0.2368
-13 6 12 0.1617 -0.0091
-13 6 13 -0.0527 0.2686
-13 6 14 -0.1392 0.0436
-13 6 15 0.1404 -0.3961
-13 7 1 -2.6690 -0.4881
-13 7 2 2.5483 -1.1629
-13 7 3 0.2260 -0.1052
-13 7 4 -0.5380 -0.1014
-13 7 5 -0.7778 -0.0803
-13 7 6 0.8591 0.0553
-13 7 7 -0.5436 0.1442
-13 7 8 0.2993 -0.0632
-13 7 9 0.1217 0.1558
-13 7 10 -0.4829 0.1648
-13 7 11 0.1544 -0.1403
-13 7 12 0.0841 0.0509
-13 7 13 0.2094 0.2464
-13 7 14 0.3717 0.1564
-13 8 1 0.7600 0.6598
-13 8 2 -0.1873 0.3704
-13 8 3 1.0665 -0.7386
-13 8 4 -1.7067 -0.3470
-13 8 5 0.9083 0.0119
-13 8 6 -0.6932 -0.1387
-13 8 7 0.2287 -0.0999
-13 8 8 0.4534 -0.1789
-13 8 9 0.1363 0.1018
-13 8 10 -0.2323 -0.0512
-13 8 11 -0.2083 0.0142
-13 8 12 -0.2646 0.0442
-13 8 13 0.1115 0.1715
-13 8 14 0.5535 0.1486
-13 9 1 -0.9143 1.0710
-13 9 2 2.0227 1.0486
-13 9 3 -1.5615 -0.1131
-13 9 4 1.0191 -0.1874
-13 9 5 -0.5116 0.0646
-13 9 6 -0.7775 0.1017
-13 9 7 -0.5002 -0.4164
-13 9 8 1.1423 0.0915
-13 9 9 -0.2712 -0.2186
-13 9 10 0.4981 -0.2950
-13 9 11 0.1088 0.0909
-13 9 12 -0.7314 -0.0282
-13 9 13 0.3098 -0.0654
-13 10 1 1.1927 0.1728
-13 10 2 -0.7243 0.1429
-13 10 3 0.7349 0.6469
-13 10 4 0.6914 0.3398
-13 10 5 0.3065 0.0110
-13 10 6 -1.8431 0.0207
-13 10 7 0.3056 0.3553
-13 10 8 -0.2793 -0.0800
-13 10 9 0.1968 -0.2347
-13 10 10 0.4300 -0.1691
-13 10 11 0.2551 -0.0607
-13 10 12 -0.1184 -0.0933
-13 11 1 0.1061 -1.2417
-13 11 2 -0.4170 -0.6603
-13 11 3 0.2641 0.5310
-13 11 4 1.6738 0.2860
-13 11 5 -0.4777 -0.1239
-13 11 6 -0.5564 0.2727
-13 11 7 -0.2826 0.2768
-13 11 8 0.0346 0.3039
-13 11 9 -0.2348 -0.2131
-13 11 10 0.4775 0.0786
-13 11 11 -0.4103 0.0443
-13 12 1 -0.5150 -0.9706
-13 12 2 -0.0531 -0.6358
-13 12 3 0.4432 -0.1562
-13 12 4 0.8087 -0.3076
-13 12 5 -0.1634 0.1673
-13 12 6 -0.4697 -0.1047
-13 12 7 -0.1811 0.2889
-13 12 8 0.1588 -0.0696
-13 12 9 0.6484 0.1930
-13 12 10 -0.3808 0.3253
-13 12 11 -0.2479 -0.2380
-13 13 1 -0.0624 0.5813
-13 13 2 -0.0244 0.0728
-13 13 3 0.9696 -0.8191
-13 13 4 0.0609 -0.1481
-13 13 5 0.1810 -0.0476
-13 13 6 -0.8672 0.0805
-13 13 7 -0.0763 -0.3677
-13 13 8 0.4604 -0.0639
-13 13 9 0.3676 0.3122
-13 14 1 -0.9297 1.2958
-13 14 2 0.6964 0.2906
-13 14 3 0.2044 -0.2977
-13 14 4 0.8392 0.0149
-13 14 5 -0.7082 0.0878
-13 14 6 -0.1658 -0.1475
-13 14 7 0.1346 -0.1542
-13 14 8 0.5184 -0.0265
-13 15 1 -0.3152 -0.1319
-13 15 2 -0.1593 0.1836
-13 15 3 0.4997 0.5414
-13 15 4 0.0606 -0.0091
-13 15 5 -0.5678 0.0410
-13 15 6 -0.5239 0.0767
-13 15 7 1.5931 -0.0661
-13 16 1 -0.0746 -0.9560
-13 16 2 -0.2147 -0.1098
-13 16 3 0.3306 0.4531
-13 16 4 0.0417 -0.0964
-13 16 5 -1.3872 0.0431
-13 17 1 0.3813 -0.6496
-13 17 2 -0.1841 0.1873
-13 17 3 0.3180 -0.5208
-13 17 4 0.1907 -0.1518
-13 18 1 0.3443 0.8402
-12 -11 6 -0.0560 -0.3573
-12 -11 7 -0.5888 -0.0415
-12 -11 8 0.0809 0.2217
-12 -11 9 -0.1725 -0.2645
-12 -10 1 0.1768 0.1959
-12 -10 2 -0.3610 0.3396
-12 -10 3 -0.5640 -0.3037
-12 -10 4 0.6661 0.2725
-12 -10 5 0.8360 0.1920
-12 -10 6 -0.4421 -0.2582
-12 -10 7 -0.0922 -0.1094
-12 -10 8 -0.6526 -0.1386
-12 -10 9 0.6245 0.0313
-12 -10 10 -0.3829 -0.0466
-12 -10 11 -0.1607 -0.0592
-12 -10 12 -0.0363 -0.0937
-12 -10 13 0.5267 0.0010
-12 -9 1 0.7278 0.2409
-12 -9 2 -1.1760 0.2512
-12 -9 3 -0.8104 -0.0184
-12 -9 4 0.8002 0.2266
-12 -9 5 0.7523 0.3230
-12 -9 6 0.1510 0.0279
-12 -9 7 -0.5957 -0.1119
-12 -9 8 0.5799 -0.0717
-12 -9 9 -0.4592 -0.0037
-12 -9 10 0.0641 -0.1222
-12 -9 11 -0.9276 -0.1454
-12 -9 12 0.5687 -0.1668
-12 -9 13 0.3077 0.0287
-12 -9 14 0.1269 0.1092
-12 -8 1 0.6291 -0.1008
-12 -8 2 -1.2487 -0.3962
-12 -8 3 -1.2390 0.0240
-12 -8 4 0.7035 0.4762
-12 -8 5 0.0831 -0.0595
-12 -8 6 0.1998 0.2526
-12 -8 7 0.8864 0.2479
-12 -8 8 -0.2848 0.1410
-12 -8 9 0.4771 -0.1350
-12 -8 10 -1.3529 -0.0786
-12 -8 11 -0.0108 0.0379
-12 -8 12 0.1010 -0.3182
-12 -8 13 0.6679 0.0026
-12 -8 14 0.0319 0.0763
-12 -8 15 -0.5485 -0.2991
-12 -8 16 0.1159 0.1593
-12 -7 1 0.9217 -0.3627
-12 -7 2 -1.5167 -0.9444
-12 -7 3 0.0954 0.0747
-12 -7 4 -0.9602 0.0312
-12 -7 5 -0.6334 -0.0882
-12 -7 6 0.6522 -0.0565
-12 -7 7 0.9298 0.4692
-12 -7 8 0.8997 0.3900
-12 -7 9 -0.8415 -0.2619
-12 -7 10 -0.2415 0.1968
-12 -7 11 -0.5910 0.1898
-12 -7 12 0.2221 -0.3004
-12 -7 13 0.4739 0.0297
-12 -7 14 -0.0467 -0.0152
-12 -7 15 -0.2848 -0.0995
-12 -7 16 0.2604 -0.1333
-12 -6 1 -0.0205 -0.0489
-12 -6 2 0.4404 -0.3348
-12 -6 3 0.1015 -0.3517
-12 -6 4 -0.8617 -0.2498
-12 -6 5 -1.7209 -0.1277
-12 -6 6 0.5385 -0.2718
-12 -6 7 1.0707 0.1557
-12 -6 8 0.2431 0.1484
-12 -6 9 0.0102 0.0421
-12 -6 10 -0.2849 0.2955
-12 -6 11 0.0812 0.0711
-12 -6 12 -0.1159 0.0123
-12 -6 13 -0.1336 0.0800
-12 -6 14 -0.1839 0.0082
-12 -6 15 -0.0168 -0.0600
-12 -6 16 0.9472 -0.0089
-12 -6 17 -0.2197 -0.3362
-12 -5 1 -0.2950 0.6250
-12 -5 2 0.6256 0.6570
-12 -5 3 1.2483 -0.4647
-12 -5 4 -1.2829 -0.2001
-12 -5 5 -0.3693 -0.0033
-12 -5 6 -0.1261 -0.2733
-12 -5 7 0.1156 -0.2864
-12 -5 8 -0.1044 -0.2308
-12 -5 9 -0.1377 0.1909
-12 -5 10 0.4075 0.2082
-12 -5 11 0.4640 -0.1162
-12 -5 12 -0.0310 0.1321
-12 -5 13 -0.2933 0.2590
-12 -5 14 -1.1124 -0.0508
-12 -5 15 1.0101 0.0958
-12 -5 16 0.2981 -0.0835
-12 -5 17 -0.1138 -0.1338
-12 -4 1 -0.4382 0.6473
-12 -4 2 0.6125 0.7064
-12 -4 3 -0.3725 0.1314
-12 -4 4 0.1716 0.1505
-12 -4 5 0.5858 0.0217
-12 -4 6 0.4292 -0.0331
-12 -4 7 -0.6157 -0.2956
-12 -4 8 -0.6683 -0.3031
-12 -4 9 -0.2380 -0.0102
-12 -4 10 0.2948 0.0087
-12 -4 11 0.3707 -0.0983
-12 -4 12 0.6448 -0.0610
-12 -4 13 -1.1282 0.1953
-12 -4 14 0.2539 0.0912
-12 -4 15 -0.0468 0.0146
-12 -4 16 0.4314 0.1009
-12 -4 17 -0.4789 -0.2258
-12 -4 18 0.6172 0.0462
-12 -3 1 0.4322 -0.4174
-12 -3 2 -0.3076 -0.1466
-12 -3 3 -1.4941 0.7052
-12 -3 4 -0.4222 0.3610
-12 -3 5 1.7331 -0.0773
-12 -3 6 0.6377 0.1509
-12 -3 7 -0.4765 0.1582
-12 -3 8 -0.2797 -0.1536
-12 -3 9 -0.1657 -0.1509
-12 -3 10 -0.1942 0.0298
-12 -3 11 0.4793 -0.1652
-12 -3 12 -0.6937 -0.0802
-12 -3 13 0.1741 -0.1116
-12 -3 14 -0.3490 0.0359
-12 -3 15 1.0486 0.2338
-12 -3 16 -1.0745 -0.0692
-12 -3 17 0.6034 -0.0061
-12 -3 18 0.2539 -0.1690
-12 -2 1 1.7399 -0.9817
-12 -2 2 0.1033 -0.6543
-12 -2 3 -2.3289 0.2148
-12 -2 4 -0.4119 0.1993
-12 -2 5 0.8442 -0.0166
-12 -2 6 0.3659 0.0085
-12 -2 7 -0.3437 0.3236
-12 -2 8 0.1726 0.1696
-12 -2 9 0.4702 -0.0752
-12 -2 10 0.5178 0.0886
-12 -2 11 -0.4472 0.0211
-12 -2 12 -0.3883 -0.1290
-12 -2 13 -0.9530 -0.1598
-12 -2 14 0.9346 -0.1018
-12 -2 15 -0.8315 0.1643
-12 -2 16 0.6316 0.0788
-12 -2 17 -0.1082 -0.0050
-12 -2 18 0.7345 -0.1456
-12 -1 1 2.3215 0.0671
-12 -1 2 0.0994 -0.2945
-12 -1 3 -0.7279 -0.6553
-12 -1 4 -0.5100 -0.1553
-12 -1 5 0.8614 0.0861
-12 -1 6 -0.9443 -0.1880
-12 -1 7 -0.6714 -0.0241
-12 -1 8 -0.1112 0.1848
-12 -1 9 0.8281 0.2601
-12 -1 10 1.1655 -0.0932
-12 -1 11 0.1618 0.1230
-12 -1 12 -0.7987 0.2481
-12 -1 13 0.2986 -0.2872
-12 -1 14 -1.1869 -0.0095
-12 -1 15 0.1538 0.0172
-12 -1 16 -0.5307 0.0740
-12 -1 17 0.9656 0.0918
-12 -1 18 0.0590 -0.0416
-12 0 1 0.3311 1.3768
-12 0 2 0.5430 0.5543
-12 0 3 -0.7274 -0.8023
-12 0 4 1.7306 -0.1455
-12 0 5 0.0743 0.0705
-12 0 6 -0.1765 -0.2777
-12 0 7 -1.5511 -0.3128
-12 0 8 -0.8349 0.0903
-12 0 9 0.5642 0.0855
-12 0 10 1.0065 -0.1917
-12 0 11 0.2498 0.1863
-12 0 12 0.6244 0.1490
-12 0 13 -0.1168 0.0235
-12 0 14 -0.2845 0.0251
-12 0 15 -1.1223 -0.0524
-12 0 16 0.3222 0.0218
-12 0 17 -0.2892 0.1041
-12 0 18 0.2221 0.0499
-12 1 1 0.4437 0.8574
-12 1 2 -1.6050 0.7024
-12 1 3 0.5228 0.3463
-12 1 4 0.7598 -0.0542
-12 1 5 1.7630 -0.0529
-12 1 6 -0.6459 0.0640
-12 1 7 -0.4735 -0.2312
-12 1 8 -1.3225 -0.0446
-12 1 9 0.0232 -0.2025
-12 1 10 0.4138 -0.1206
-12 1 11 0.1212 0.0364
-12 1 12 0.5043 -0.1284
-12 1 13 0.6817 0.1484
-12 1 14 -0.3504 0.0759
-12 1 15 -0.1386 -0.0206
-12 1 16 -0.0711 -0.0604
-12 1 17 -0.3143 -0.0368
-12 1 18 -0.6619 0.3305
-12 2 1 -1.0202 -0.9485
-12 2 2 -0.5978 0.0404
-12 2 3 -0.8088 0.9789
-12 2 4 1.4322 0.1496
-12 2 5 0.2060 -0.0832
-12 2 6 0.8778 0.2430
-12 2 7 -0.8381 0.3075
-12 2 8 -0.5064 -0.1869
-12 2 9 -0.1660 -0.2232
-12 2 10 0.1455 0.1940
-12 2 11 -0.0506 -0.1915
-12 2 12 0.1052 -0.2461
-12 2 13 0.2747 0.0257
-12 2 14 0.1475 0.1017
-12 2 15 0.0474 -0.0887
-12 2 16 0.6589 -0.1938
-12 2 17 -0.3786 0.1232
-12 2 18 -0.9960 0.1542
-12 3 1 0.4053 -1.4167
-12 3 2 -1.1483 -0.5428
-12 3 3 0.0062 0.0525
-12 3 4 0.5708 0.1911
-12 3 5 0.5669 0.0997
-12 3 6 -0.1584 0.0585
-12 3 7 0.2994 0.3420
-12 3 8 -1.0270 0.0638
-12 3 9 -0.2316 -0.0048
-12 3 10 0.5356 0.1891
-12 3 11 0.0882 0.0055
-12 3 12 -0.3644 -0.1505
-12 3 13 0.4844 -0.0520
-12 3 14 -0.4957 0.0250
-12 3 15 0.2993 -0.1318
-12 3 16 0.8520 -0.1859
-12 3 17 -0.2092 -0.0214
-12 4 1 -0.4478 0.1473
-12 4 2 -0.6686 -0.6105
-12 4 3 -0.0294 -0.8548
-12 4 4 0.4982 -0.0094
-12 4 5 0.2565 0.0777
-12 4 6 0.8348 -0.1634
-12 4 7 -0.0667 -0.0782
-12 4 8 -0.9467 0.1699
-12 4 9 -0.6577 0.2527
-12 4 10 0.5122 -0.0894
-12 4 11 -0.2410 0.1758
-12 4 12 0.3564 0.2194
-12 4 13 -0.0558 -0.1188
-12 4 14 -0.0194 -0.0114
-12 4 15 -0.1839 0.0675
-12 4 16 0.6782 -0.3053
-12 4 17 -0.1341 0.1519
-12 5 1 0.3368 1.6597
-12 5 2 -1.0145 -0.0822
-12 5 3 -0.3227 -0.5660
-12 5 4 -0.2649 -0.0028
-12 5 5 0.2947 -0.1873
-12 5 6 1.5094 -0.2176
-12 5 7 0.4261 -0.2350
-12 5 8 -1.1885 0.0123
-12 5 9 0.0252 -0.0316
-12 5 10 -0.2236 -0.0237
-12 5 11 -0.4364 0.0838
-12 5 12 -0.0329 0.1616
-12 5 13 0.6249 0.0564
-12 5 14 -0.6071 -0.0027
-12 5 15 0.3520 -0.0356
-12 5 16 -0.2875 0.2369
-12 5 17 0.6572 -0.2741
-12 6 1 -0.2702 0.6053
-12 6 2 0.3735 0.7574
-12 6 3 -0.9779 0.5626
-12 6 4 -1.3097 -0.2663
-12 6 5 0.3690 0.0370
-12 6 6 1.7016 0.0277
-12 6 7 -0.3064 -0.1660
-12 6 8 -0.0339 -0.1359
-12 6 9 0.3869 -0.1673
-12 6 10 -0.2021 -0.0810
-12 6 11 -0.6602 0.0179
-12 6 12 0.2004 -0.0201
-12 6 13 -0.0963 -0.0197
-12 6 14 0.1246 -0.0774
-12 6 15 -0.8657 0.1419
-12 6 16 0.3710 -0.0507
-12 7 1 1.8940 -1.3178
-12 7 2 0.3905 0.6366
-12 7 3 -0.5615 0.8289
-12 7 4 -2.0947 -0.0898
-12 7 5 1.4893 0.0327
-12 7 6 0.1040 0.4075
-12 7 7 -0.3704 0.0996
-12 7 8 0.2618 -0.2281
-12 7 9 0.6489 0.0838
-12 7 10 -0.4160 -0.0144
-12 7 11 0.0015 -0.1712
-12 7 12 0.3210 0.0163
-12 7 13 0.1477 -0.0391
-12 7 14 -0.3528 -0.1907
-12 7 15 -0.5613 -0.0813
-12 7 16 -0.2375 0.1769
-12 8 1 -0.4273 -1.0555
-12 8 2 2.4015 -0.4264
-12 8 3 -2.3255 -0.0984
-12 8 4 0.2210 0.2081
-12 8 5 0.3240 0.0741
-12 8 6 0.3207 0.0782
-12 8 7 -0.9361 0.1468
-12 8 8 1.0308 0.1824
-12 8 9 -0.2852 0.1304
-12 8 10 -0.4350 0.0327
-12 8 11 0.1937 -0.0133
-12 8 12 0.1505 0.0965
-12 8 13 0.7849 -0.0626
-12 8 14 -0.3394 -0.0109
-12 8 15 -0.2440 -0.1800
-12 9 1 2.5892 0.3640
-12 9 2 -0.7314 -0.8156
-12 9 3 -0.3527 -0.7507
-12 9 4 -0.6669 0.1604
-12 9 5 1.3365 0.0128
-12 9 6 -1.5969 -0.4044
-12 9 7 1.1396 -0.0402
-12 9 8 0.2048 0.2618
-12 9 9 0.0047 0.1189
-12 9 10 -0.2545 -0.0217
-12 9 11 -0.6711 0.2069
-12 9 12 0.0519 0.0164
-12 9 13 0.3077 0.2133
-12 9 14 0.1561 -0.0780
-12 10 1 -0.0123 1.1450
-12 10 2 0.9459 -0.2383
-12 10 3 -1.6540 -0.1105
-12 10 4 1.2457 -0.1073
-12 10 5 -1.4156 -0.2536
-12 10 6 0.2521 -0.1034
-12 10 7 -0.0926 -0.3969
-12 10 8 0.7637 0.0069
-12 10 9 0.1797 -0.0965
-12 10 10 0.6585 0.0495
-12 10 11 -1.1011 0.0776
-12 10 12 -0.4123 -0.0054
-12 10 13 0.1044 0.1610
-12 10 14 -0.3302 0.1504
-12 11 1 1.5088 0.3443
-12 11 2 -0.9630 0.9215
-12 11 3 0.9761 0.5080
-12 11 4 -0.7694 -0.3227
-12 11 5 -0.3459 0.2147
-12 11 6 -0.5010 -0.0855
-12 11 7 0.5518 0.0308
-12 11 8 -0.8573 -0.4354
-12 11 9 1.3738 -0.2212
-12 11 10 0.1199 0.2317
-12 11 11 -0.1629 -0.4092
-12 11 12 -0.1321 0.1541
-12 11 13 0.0031 -0.0109
-12 12 1 0.2629 -0.8779
-12 12 2 0.5314 1.0119
-12 12 3 0.1114 0.2329
-12 12 4 -0.1862 0.1200
-12 12 5 -1.0279 0.1817
-12 12 6 0.6795 0.3751
-12 12 7 -0.3000 0.0696
-12 12 8 -0.0444 -0.2690
-12 12 9 -0.1482 0.1800
-12 12 10 0.1879 -0.3459
-12 12 11 -0.3905 0.0492
-12 12 12 1.1952 -0.2474
-12 13 1 0.1236 -0.4950
-12 13 2 0.6601 -0.5721
-12 13 3 0.5678 -0.0893
-12 13 4 -0.9341 0.2912
-12 13 5 -0.4322 0.0673
-12 13 6 0.2634 0.2097
-12 13 7 0.3593 0.1300
-12 13 8 0.1796 0.2984
-12 13 9 -0.2488 -0.1299
-12 13 10 -1.1851 0.1291
-12 13 11 0.5432 -0.2498
-12 14 1 0.4943 0.2009
-12 14 2 0.7025 -1.1176
-12 14 3 0.2741 -0.2859
-12 14 4 -0.3982 0.0864
-12 14 5 -0.3036 -0.2734
-12 14 6 -0.1057 -0.0235
-12 14 7 0.5711 0.2992
-12 14 8 0.1742 -0.0386
-12 14 9 -0.3988 0.1631
-12 14 10 -0.2628 -0.2578
-12 15 1 0.3487 0.3752
-12 15 2 0.3104 -0.0095
-12 15 3 -0.1864 0.0257
-12 15 4 0.1811 -0.4961
-12 15 5 -0.0134 -0.3150
-12 15 6 0.5091 0.0968
-12 15 7 -0.0787 0.0159
-12 15 8 -0.3506 0.0777
-12 15 9 -0.3476 -0.6326
-12 16 1 0.5519 0.0590
-12 16 2 -0.3703 1.1031
-12 16 3 -0.6106 0.3622
-12 16 4 -0.1263 -0.6066
-12 16 5 0.5903 -0.0242
-12 16 6 0.6943 0.0468
-12 16 7 0.2416 0.3590
-12 17 1 0.5600 -0.1062
-12 17 2 -0.6987 0.7654
-12 17 3 -0.3241 0.0675
-12 17 4 -0.4002 0.3673
-12 17 5 -0.1789 -0.3130
-12 17 6 0.8258 0.4329
-12 18 1 0.0362 -0.2549
-12 18 2 -0.0771 -0.7442
-12 18 3 0.2352 0.3730
-12 18 4 -0.1855 0.1870
-12 19 1 -0.4265 -0.6920
-12 19 2 0.0231 -0.9390
-11 -12 2 -0.2620 -0.1141
-11 -12 3 0.0716 0.7263
-11 -12 4 0.1687 0.0080
-11 -12 5 0.0330 -0.2470
-11 -12 6 0.4787 0.3881
-11 -12 7 -0.4536 -0.0746
-11 -12 8 0.0400 -0.3341
-11 -12 9 -0.1315 -0.0948
-11 -12 10 0.2406 0.3629
-11 -12 11 0.1616 -0.0661
-11 -12 12 -0.2386 -0.2078
-11 -12 13 0.2388 0.3058
-11 -11 1 -0.1854 -0.9143
-11 -11 2 -0.2200 -0.1920
-11 -11 3 0.0183 0.5274
-11 -11 4 -0.1373 -0.0828
-11 -11 5 0.2472 -0.0783
-11 -11 6 -0.4714 0.0929
-11 -11 7 0.4279 0.3066
-11 -11 8 -0.2989 -0.3306
-11 -11 9 0.4061 -0.0021
-11 -11 10 -0.2080 0.3134
-11 -11 11 -0.2343 -0.1418
-11 -11 12 0.4731 -0.1327
-11 -11 13 0.6251 0.1754
-11 -11 14 -0.5251 0.1969
-11 -11 15 -0.7869 -0.1236
-11 -10 1 -0.0338 -0.3158
-11 -10 2 -0.1121 -0.2846
-11 -10 3 0.2390 -0.1183
-11 -10 4 0.4491 0.1296
-11 -10 5 -0.7529 -0.2498
-11 -10 6 -0.2373 -0.0035
-11 -10 7 -0.3060 0.1183
-11 -10 8 1.1028 -0.0833
-11 -10 9 -0.5115 0.0452
-11 -10 10 -0.1753 0.1141
-11 -10 11 -0.6651 -0.0366
-11 -10 12 1.2038 -0.0080
-11 -10 13 0.6530 0.1892
-11 -10 14 -0.5613 0.0241
-11 -10 15 -0.4994 -0.1176
-11 -10 16 -0.3109 0.3781
-11 -9 1 -0.3084 0.7079
-11 -9 2 -0.4085 -0.1321
-11 -9 3 1.0028 -0.3598
-11 -9 4 1.0137 0.1524
-11 -9 5 -0.9282 -0.1600
-11 -9 6 -1.2822 -0.1702
-11 -9 7 1.0632 -0.1302
-11 -9 8 -0.3491 -0.0170
-11 -9 9 0.7272 0.0371
-11 -9 10 -1.5862 -0.1714
-11 -9 11 0.5874 0.0354
-11 -9 12 0.6521 0.1714
-11 -9 13 0.3690 0.0836
-11 -9 14 -0.4898 -0.0855
-11 -9 15 -0.1693 0.0353
-11 -9 16 0.3510 0.3504
-11 -9 17 -0.2057 0.0867
-11 -8 1 -1.2771 0.7858
-11 -8 2 -1.1771 0.0982
-11 -8 3 2.0627 0.3139
-11 -8 4 0.9583 -0.0894
-11 -8 5 -0.6918 -0.0165
-11 -8 6 -0.0163 0.0967
-11 -8 7 -0.6963 -0.2606
-11 -8 8 0.8439 -0.1350
-11 -8 9 -1.3900 -0.0801
-11 -8 10 0.3782 -0.1141
-11 -8 11 -0.0414 -0.1539
-11 -8 12 1.2510 0.0283
-11 -8 13 -0.7022 0.2269
-11 -8 14 -0.5640 -0.2873
-11 -8 15 0.1119 0.1129
-11 -8 16 0.6674 0.3548
-11 -8 17 0.2713 -0.2204
-11 -8 18 -0.8869 0.2336
-11 -7 1 -2.5515 -0.3926
-11 -7 2 -0.8876 0.4154
-11 -7 3 0.6803 0.6693
-11 -7 4 1.0796 -0.0988
-11 -7 5 0.4199 0.1000
-11 -7 6 0.6129 0.3476
-11 -7 7 0.1698 0.0383
-11 -7 8 -1.6453 -0.2484
-11 -7 9 0.2268 -0.1258
-11 -7 10 -0.9747 0.1565
-11 -7 11 1.4112 -0.3304
-11 -7 12 0.2149 -0.1717
-11 -7 13 0.0907 0.1070
-11 -7 14 -1.2751 -0.0639
-11 -7 15 0.1577 -0.1230
-11 -7 16 1.0721 0.0516
-11 -7 17 -0.5089 0.0165
-11 -7 18 -0.5381 0.1070
-11 -6 1 -1.4114 -1.2278
-11 -6 2 -1.5813 0.1654
-11 -6 3 0.0823 0.2674
-11 -6 4 -0.9887 0.0032
-11 -6 5 1.7804 0.1855
-11 -6 6 1.5591 0.2131
-11 -6 7 -0.6436 0.3019
-11 -6 8 -0.0184 -0.0782
-11 -6 9 -1.1905 0.1251
-11 -6 10 0.3299 0.0927
-11 -6 11 -0.4123 -0.1500
-11 -6 12 1.1682 -0.1007
-11 -6 13 -0.4032 -0.1107
-11 -6 14 -0.5914 -0.0432
-11 -6 15 0.5766 0.0322
-11 -6 16 0.3720 -0.3646
-11 -6 17 -1.0911 0.0642
-11 -6 18 0.0122 0.2335
-11 -6 19 0.1262 -0.1218
-11 -5 1 -0.8783 -0.3123
-11 -5 2 0.6028 -0.6264
-11 -5 3 -2.0976 -0.4320
-11 -5 4 -0.6002 0.2365
-11 -5 5 0.8132 -0.0764
-11 -5 6 0.6971 -0.1114
-11 -5 7 0.0331 0.1313
-11 -5 8 -0.0578 0.3071
-11 -5 9 1.0344 0.1809
-11 -5 10 -1.2054 -0.0086
-11 -5 11 0.1176 0.1275
-11 -5 12 0.1919 0.1164
-11 -5 13 -0.4689 -0.1576
-11 -5 14 0.1216 -0.0303
-11 -5 15 1.2230 -0.0282
-11 -5 16 -0.5955 -0.0515
-11 -5 17 -0.6901 -0.1965
-11 -5 18 0.1708 0.1279
-11 -5 19 -0.0007 -0.0577
-11 -4 1 1.0219 0.8668
-11 -4 2 -0.1120 -0.5530
-11 -4 3 -0.2162 -0.5699
-11 -4 4 -0.4621 0.1098
-11 -4 5 0.6972 -0.1680
-11 -4 6 -1.0334 -0.4267
-11 -4 7 -1.2816 -0.1241
-11 -4 8 1.6347 0.2777
-11 -4 9 0.4614 0.0728
-11 -4 10 0.0661 -0.0903
-11 -4 11 -0.2492 0.2469
-11 -4 12 -0.2529 0.1782
-11 -4 13 -0.4400 0.0058
-11 -4 14 0.5810 -0.0776
-11 -4 15 0.8572 0.1148
-11 -4 16 -0.8339 -0.0427
-11 -4 17 -0.0532 0.0406
-11 -4 18 0.8773 -0.1159
-11 -4 19 -1.2312 0.0530
-11 -3 1 -0.6694 0.7854
-11 -3 2 0.1422 0.3701
-11 -3 3 -0.6237 0.1735
-11 -3 4 2.2552 -0.3013
-11 -3 5 1.0008 -0.0706
-11 -3 6 -2.2860 -0.1063
-11 -3 7 -1.0432 -0.3325
-11 -3 8 0.3131 -0.0666
-11 -3 9 0.9707 -0.0512
-11 -3 10 -0.2493 -0.0362
-11 -3 11 0.1170 -0.0557
-11 -3 12 -0.4714 0.1418
-11 -3 13 -0.1550 0.0726
-11 -3 14 1.4471 0.0332
-11 -3 15 -0.6651 0.0448
-11 -3 16 -0.3020 0.0287
-11 -3 17 0.7890 0.0181
-11 -3 18 -0.1790 0.0192
-11 -3 19 -0.5988 0.0182
-11 -3 20 0.0806 0.2292
-11 -2 1 -0.1099 -0.3798
-11 -2 2 -2.9120 1.0251
-11 -2 3 -0.0974 0.5998
-11 -2 4 2.4057 -0.2737
-11 -2 5 1.5382 0.1147
-11 -2 6 -1.1693 0.2287
-11 -2 7 -1.1256 0.0171
-11 -2 8 0.8075 -0.3892
-11 -2 9 -0.3242 0.0163
-11 -2 10 0.2825 0.0219
-11 -2 11 -0.8355 -0.3291
-11 -2 12 -0.9596 -0.0179
-11 -2 13 1.2416 0.0371
-11 -2 14 0.2423 0.0816
-11 -2 15 0.1770 -0.0196
-11 -2 16 -0.1005 -0.0537
-11 -2 17 0.8758 0.0276
-11 -2 18 -0.8551 -0.0865
-11 -2 19 -0.8002 0.1522
-11 -2 20 0.7345 0.1273
-11 -1 1 -1.2067 -1.0494
-11 -1 2 -1.9121 0.2754
-11 -1 3 -1.7007 0.2215
-11 -1 4 2.0132 0.1889
-11 -1 5 0.2755 0.0157
-11 -1 6 -0.6675 0.3069
-11 -1 7 0.6093 0.2514
-11 -1 8 0.1968 -0.0080
-11 -1 9 1.0329 0.0396
-11 -1 10 -0.1798 -0.0896
-11 -1 11 -1.4363 0.0300
-11 -1 12 -0.6646 -0.2524
-11 -1 13 -0.2016 -0.0634
-11 -1 14 0.5260 0.1255
-11 -1 15 0.0049 -0.1265
-11 -1 16 1.3300 -0.0189
-11 -1 17 0.1742 -0.0702
-11 -1 18 -0.6517 -0.1586
-11 -1 19 -0.8945 0.0657
-11 -1 20 0.2407 0.0657
-11 0 1 1.2270 -0.2241
-11 0 2 -2.1992 -1.1503
-11 0 3 0.8527 -0.2780
-11 0 4 -0.3602 0.3706
-11 0 5 -0.6333 -0.2661
-11 0 6 -1.0813 -0.0278
-11 0 7 0.1994 0.2807
-11 0 8 1.0313 0.3393
-11 0 9 1.2330 -0.0469
-11 0 10 0.6458 0.0380
-11 0 11 -0.7693 0.2293
-11 0 12 -0.8247 -0.0740
-11 0 13 -0.8746 -0.0576
-11 0 14 -0.7330 -0.0074
-11 0 15 0.8201 -0.0348
-11 0 16 0.6577 0.0750
-11 0 17 0.5869 -0.1807
-11 0 18 -0.1433 -0.0754
-11 0 19 -0.2984 -0.0183
-11 1 1 -1.0799 0.6676
-11 1 2 1.3868 -0.8310
-11 1 3 0.4387 -0.3946
-11 1 4 1.2388 -0.1564
-11 1 5 -2.0806 -0.1254
-11 1 6 -0.7397 -0.3747
-11 1 7 -0.9727 -0.0207
-11 1 8 0.3265 0.2205
-11 1 9 1.5411 -0.0809
-11 1 10 0.5665 0.0968
-11 1 11 0.6283 0.1495
-11 1 12 -0.3411 0.1225
-11 1 13 -1.3155 0.1110
-11 1 14 -0.3723 -0.0968
-11 1 15 0.0814 0.0971
-11 1 16 -0.1641 0.0798
-11 1 17 0.3694 -0.0234
-11 1 18 0.4799 0.0220
-11 1 19 0.3877 -0.1255
-11 2 1 0.4451 0.6943
-11 2 2 -0.0493 0.7256
-11 2 3 2.2335 0.0128
-11 2 4 -0.1020 -0.4876
-11 2 5 0.5304 0.0426
-11 2 6 -1.5051 -0.0476
-11 2 7 -0.8062 -0.3893
-11 2 8 -0.3274 -0.2345
-11 2 9 0.3844 0.0794
-11 2 10 0.9954 0.0256
-11 2 11 0.6593 -0.2400
-11 2 12 -0.2600 0.1853
-11 2 13 -0.4131 0.2104
-11 2 14 0.2382 -0.1909
-11 2 15 -0.4373 0.1415
-11 2 16 -0.3387 0.1463
-11 2 17 -0.7938 0.0787
-11 2 18 0.7626 0.1224
-11 2 19 0.7348 -0.0705
-11 3 1 -0.5263 0.1271
-11 3 2 0.4035 1.3069
-11 3 3 0.3523 0.2314
-11 3 4 1.1408 -0.0196
-11 3 5 -0.5009 0.2394
-11 3 6 0.5468 0.1380
-11 3 7 -1.0420 -0.1290
-11 3 8 -0.7419 -0.3679
-11 3 9 0.2807 0.0935
-11 3 10 0.9345 -0.0710
-11 3 11 0.2245 -0.2807
-11 3 12 -0.5197 0.0477
-11 3 13 0.3255 -0.0919
-11 3 14 0.2175 0.0052
-11 3 15 0.2041 -0.0944
-11 3 16 -0.5682 0.0371
-11 3 17 -0.8917 0.3812
-11 3 18 -0.0670 -0.0463
-11 3 19 0.9939 -0.1080
-11 4 1 0.3722 -0.7264
-11 4 2 -0.1845 0.0731
-11 4 3 0.4090 0.2500
-11 4 4 0.1131 0.4391
-11 4 5 0.1802 0.1137
-11 4 6 0.0309 0.2105
-11 4 7 -0.0559 0.1862
-11 4 8 -1.3538 0.0575
-11 4 9 0.1640 -0.0423
-11 4 10 1.2699 -0.1156
-11 4 11 -0.1457 0.1458
-11 4 12 -0.2831 -0.1634
-11 4 13 0.4594 -0.1880
-11 4 14 -0.2083 -0.0025
-11 4 15 0.5538 -0.2559
-11 4 16 -0.0759 0.0447
-11 4 17 -0.9291 0.1238
-11 4 18 -0.2959 0.1549
-11 5 1 -0.3413 -0.6077
-11 5 2 -0.7454 -1.5212
-11 5 3 1.4471 0.1712
-11 5 4 -0.2996 0.3105
-11 5 5 -0.3507 -0.3008
-11 5 6 1.2088 0.0914
-11 5 7 -0.8311 0.3292
-11 5 8 -1.2655 0.2479
-11 5 9 0.2483 -0.1204
-11 5 10 0.2790 0.1228
-11 5 11 -0.1762 0.2201
-11 5 12 0.8425 -0.0476
-11 5 13 -0.1623 0.0076
-11 5 14 -0.0940 -0.1210
-11 5 15 0.3573 -0.0520
-11 5 16 0.6687 -0.2511
-11 5 17 -0.9124 0.2918
-11 5 18 -0.2792 -0.1636
-11 6 1 -1.6057 0.1758
-11 6 2 0.0216 -0.7235
-11 6 3 0.7183 -0.4145
-11 6 4 -0.2693 -0.1874
-11 6 5 0.5304 -0.1374
-11 6 6 0.5638 -0.3151
-11 6 7 -0.2076 0.0917
-11 6 8 -0.7003 0.1251
-11 6 9 0.0075 -0.0595
-11 6 10 -0.6810 0.1642
-11 6 11 -0.3141 0.0722
-11 6 12 0.7671 0.0517
-11 6 13 0.0782 0.1542
-11 6 14 -0.7319 0.1382
-11 6 15 1.0217 -0.2456
-11 6 16 0.4198 0.1589
-11 6 17 0.2236 -0.1058
-11 7 1 -1.4506 0.7417
-11 7 2 0.0821 0.9789
-11 7 3 -0.1613 -0.3716
-11 7 4 0.0485 -0.4918
-11 7 5 0.4137 0.2187
-11 7 6 0.5834 -0.1803
-11 7 7 -0.6632 -0.4197
-11 7 8 0.8860 -0.1113
-11 7 9 0.0047 0.1977
-11 7 10 -1.0437 -0.1086
-11 7 11 0.0924 -0.1950
-11 7 12 0.0904 0.1591
-11 7 13 -0.4892 0.0907
-11 7 14 -0.4294 0.0468
-11 7 15 0.1633 0.0999
-11 7 16 1.2509 -0.1331
-11 7 17 -0.3846 0.2262
-11 8 1 0.2367 0.6522
-11 8 2 -0.2987 1.0396
-11 8 3 -0.2705 0.0867
-11 8 4 -0.3320 0.1819
-11 8 5 1.3779 0.0679
-11 8 6 -1.3144 0.1240
-11 8 7 0.4674 -0.1893
-11 8 8 0.4552 -0.2266
-11 8 9 -0.0319 0.1217
-11 8 10 -0.0077 -0.1712
-11 8 11 0.1814 -0.1178
-11 8 12 0.3594 -0.1690
-11 8 13 -0.6925 0.1269
-11 8 14 -0.6076 -0.0184
-11 8 15 0.0074 -0.1364
-11 8 16 0.0845 0.1087
-11 9 1 0.1852 -0.4319
-11 9 2 0.2097 -0.2523
-11 9 3 -1.6021 0.5360
-11 9 4 1.9478 0.3744
-11 9 5 -0.7980 -0.0285
-11 9 6 0.1062 0.2216
-11 9 7 -0.0094 0.2130
-11 9 8 0.3144 0.1272
-11 9 9 -0.9048 -0.2173
-11 9 10 0.0621 0.1074
-11 9 11 0.5903 -0.0784
-11 9 12 0.4336 -0.0987
-11 9 13 0.5732 -0.0546
-11 9 14 -0.6075 -0.0360
-11 9 15 -0.0490 -0.0709
-11 9 16 -0.5640 -0.1742
-11 10 1 1.7584 -1.1809
-11 10 2 -1.9515 -1.0085
-11 10 3 0.4978 0.3157
-11 10 4 0.0964 -0.1059
-11 10 5 0.4486 -0.0936
-11 10 6 -0.7635 0.0895
-11 10 7 1.6379 0.3724
-11 10 8 -0.3359 0.1408
-11 10 9 -0.5903 -0.0448
-11 10 10 -1.1614 0.1883
-11 10 11 -0.3321 0.0303
-11 10 12 1.0698 -0.0164
-11 10 13 0.6534 0.0634
-11 10 14 0.2715 -0.0354
-11 10 15 0.2608 -0.0941
-11 11 1 -0.3188 -0.0535
-11 11 2 -0.8323 -0.2929
-11 11 3 -0.6075 -0.5989
-11 11 4 1.1476 -0.2771
-11 11 5 -1.3387 -0.1576
-11 11 6 0.6085 -0.1291
-11 11 7 0.6270 0.0743
-11 11 8 1.2524 -0.0938
-11 11 9 -0.2482 0.2694
-11 11 10 -1.2032 -0.0023
-11 11 11 -1.3430 0.0902
-11 11 12 0.8168 0.1197
-11 11 13 -0.1931 0.1098
-11 11 14 0.4687 -0.0280
-11 12 1 0.1135 1.3324
-11 12 2 -1.6706 0.7063
-11 12 3 0.5025 -0.6828
-11 12 4 -0.3675 -0.1310
-11 12 5 -0.0949 -0.0058
-11 12 6 -0.3665 -0.2427
-11 12 7 0.1882 -0.2976
-11 12 8 0.8847 -0.0444
-11 12 9 1.1597 -0.0783
-11 12 10 -1.1468 0.1036
-11 12 11 0.4068 -0.1900
-11 12 12 -0.6751 0.3544
-11 12 13 -0.5881 -0.1883
-11 13 1 -0.4254 0.9097
-11 13 2 -0.1677 0.5100
-11 13 3 -0.7979 0.3606
-11 13 4 -0.1876 0.2037
-11 13 5 0.5085 -0.0832
-11 13 6 -0.2741 0.0260
-11 13 7 -0.4761 -0.0850
-11 13 8 0.0628 -0.2683
-11 13 9 -0.0614 0.0555
-11 13 10 0.9429 -0.4341
-11 13 11 0.6299 0.3777
-11 13 12 0.2881 -0.4253
-11 14 1 0.3068 -0.7402
-11 14 2 0.2369 -0.3042
-11 14 3 -0.8009 0.9429
-11 14 4 -0.5943 0.2543
-11 14 5 0.4206 -0.1522
-11 14 6 0.7772 0.4385
-11 14 7 -0.6374 -0.0249
-11 14 8 -0.4788 0.1789
-11 14 9 -0.8516 -0.4141
-11 14 10 0.3980 0.3089
-11 14 11 1.5860 -0.3362
-11 15 1 0.8156 -1.4328
-11 15 2 0.7676 -0.4707
-11 15 3 -0.4757 0.1832
-11 15 4 -0.5186 -0.1772
-11 15 5 0.2017 0.3338
-11 15 6 -0.0415 -0.0711
-11 15 7 0.7515 0.4627
-11 15 8 -0.7256 -0.2579
-11 15 9 -0.5063 0.3053
-11 15 10 0.1764 0.0697
-11 16 1 0.1502 -0.0391
-11 16 2 0.3741 -0.1066
-11 16 3 0.5255 -0.9243
-11 16 4 0.3318 -0.0777
-11 16 5 -0.6309 0.0044
-11 16 6 -0.1053 0.1843
-11 16 7 0.0369 -0.4073
-11 16 8 0.2167 0.1334
-11 16 9 -0.0207 0.1986
-11 17 1 -0.7159 1.5046
-11 17 2 -0.3466 -0.0651
-11 17 3 1.0003 -0.4403
-11 17 4 0.4816 -0.2014
-11 17 5 -0.2501 0.1124
-11 17 6 -0.0999 -0.2101
-11 17 7 -0.2827 -0.2641
-11 18 1 -0.9310 0.5180
-11 18 2 -0.3904 0.4403
-11 18 3 0.4424 0.2464
-11 18 4 -0.0543 0.1825
-11 18 5 -0.0750 -0.1916
-11 18 6 0.2576 0.2201
-11 19 1 -0.2184 -0.7515
-11 19 2 0.3507 0.1959
-11 19 3 0.0865 1.0876
-11 19 4 -0.6896 -0.4487
-11 20 1 0.1659 -1.4630
-10 -14 4 -0.7137 -0.0802
-10 -14 5 0.1935 -0.1373
-10 -14 6 -0.1917 0.1619
-10 -14 7 0.2067 -0.1126
-10 -14 8 0.0194 0.1051
-10 -14 9 0.1729 0.4344
-10 -14 10 0.1218 -0.0048
-10 -14 11 -0.3849 -0.2883
-10 -14 12 -0.0608 -0.1222
-10 -13 1 0.1027 0.3772
-10 -13 2 0.7263 -0.2539
-10 -13 3 -0.0669 -0.1263
-10 -13 4 -0.0588 -0.2183
-10 -13 5 -0.3212 0.0237
-10 -13 6 0.2746 -0.0867
-10 -13 7 -0.7435 -0.3790
-10 -13 8 0.4542 0.3463
-10 -13 9 0.4753 0.3848
-10 -13 10 -0.0659 -0.0455
-10 -13 11 0.0608 -0.0456
-10 -13 12 -1.2076 -0.1258
-10 -13 13 0.4233 -0.0601
-10 -13 14 0.7647 -0.2007
-10 -13 15 -0.0454 0.0998
-10 -12 1 0.1456 0.1458
-10 -12 2 0.3331 0.3407
-10 -12 3 0.2715 -0.0058
-10 -12 4 -0.2846 -0.4711
-10 -12 5 0.6443 0.2509
-10 -12 6 -0.8160 -0.2040
-10 -12 7 -0.0696 -0.4155
-10 -12 8 -0.0249 0.1416
-10 -12 9 0.5507 0.3570
-10 -12 10 0.6686 -0.0428
-10 -12 11 -0.8796 -0.1544
-10 -12 12 -0.2967 0.2561
-10 -12 13 -0.4295 -0.1048
-10 -12 14 0.1755 -0.1898
-10 -12 15 0.6153 -0.0940
-10 -12 16 0.6886 -0.1093
-10 -11 1 -0.1762 -0.1603
-10 -11 2 0.1178 1.0554
-10 -11 3 -0.1166 0.0124
-10 -11 4 0.4506 -0.3256
-10 -11 5 -0.1436 0.1990
-10 -11 6 0.1687 0.0524
-10 -11 7 -0.7224 -0.3779
-10 -11 8 0.3798 -0.0389
-10 -11 9 0.0394 0.2709
-10 -11 10 0.3871 -0.0730
-10 -11 11 0.5418 -0.1694
-10 -11 12 -0.4262 0.1758
-10 -11 13 -0.7328 0.1695
-10 -11 14 -1.3659 -0.1761
-10 -11 15 0.8938 -0.2615
-10 -11 16 1.5065 0.0803
-10 -11 17 0.2200 -0.1503
-10 -11 18 -0.4773 0.0248
-10 -10 1 -0.1999 -0.3545
-10 -10 2 -0.2237 0.6227
-10 -10 3 -0.0070 0.1850
-10 -10 4 -0.1363 -0.0657
-10 -10 5 0.1680 0.1390
-10 -10 6 -0.0862 0.1359
-10 -10 7 0.9095 -0.0877
-10 -10 8 -1.3233 -0.1335
-10 -10 9 0.0566 0.2408
-10 -10 10 0.2112 -0.0750
-10 -10 11 1.2512 -0.0952
-10 -10 12 0.8826 0.1183
-10 -10 13 -1.8182 0.0473
-10 -10 14 -1.5215 -0.0218
-10 -10 15 0.3460 -0.0021
-10 -10 16 1.2599 -0.1438
-10 -10 17 0.3816 -0.2237
-10 -10 18 0.0963 -0.1918
-10 -9 1 -0.1761 -0.3489
-10 -9 2 0.0019 -0.4887
-10 -9 3 0.3230 0.0518
-10 -9 4 -1.1733 0.2992
-10 -9 5 -0.7713 -0.1293
-10 -9 6 2.0098 0.0834
-10 -9 7 -0.2280 0.0188
-10 -9 8 -0.2579 0.1392
-10 -9 9 -1.6126 -0.0550
-10 -9 10 1.0073 0.0122
-10 -9 11 1.1479 0.2577
-10 -9 12 0.7792 -0.1097
-10 -9 13 -1.0672 -0.0276
-10 -9 14 -1.0595 0.1409
-10 -9 15 0.2016 0.1157
-10 -9 16 0.2296 0.0110
-10 -9 17 0.1849 -0.5949
-10 -9 18 -0.3535 0.1033
-10 -9 19 0.6204 0.2002
-10 -8 1 -0.2884 -0.0895
-10 -8 2 1.7928 -0.8340
-10 -8 3 0.2150 -0.0636
-10 -8 4 -2.0310 -0.0634
-10 -8 5 -0.6378 0.0118
-10 -8 6 0.9558 -0.1992
-10 -8 7 1.1069 -0.0562
-10 -8 8 -1.8892 0.2258
-10 -8 9 0.6924 -0.1506
-10 -8 10 -0.3220 0.0198
-10 -8 11 1.3593 0.1828
-10 -8 12 -0.5668 0.1545
-10 -8 13 -0.1476 -0.1464
-10 -8 14 -0.0583 0.0305
-10 -8 15 0.3726 0.5325
-10 -8 16 0.3724 -0.2666
-10 -8 17 -1.1103 -0.1877
-10 -8 18 -0.3574 0.0988
-10 -8 19 0.7790 -0.0280
-10 -8 20 0.6723 -0.2526
-10 -7 1 -0.0167 0.3708
-10 -7 2 2.3164 0.2111
-10 -7 3 1.6415 -0.2830
-10 -7 4 -2.0185 -0.2952
-10 -7 5 -0.5480 0.1052
-10 -7 6 0.7799 -0.2444
-10 -7 7 -1.6712 -0.1741
-10 -7 8 0.5827 -0.0475
-10 -7 9 -0.3190 0.0405
-10 -7 10 1.7060 -0.1093
-10 -7 11 -1.0227 -0.1049
-10 -7 12 0.3100 0.2082
-10 -7 13 -0.9912 0.0360
-10 -7 14 0.2417 -0.0718
-10 -7 15 1.3304 0.2009
-10 -7 16 0.2540 0.2242
-10 -7 17 -1.3869 -0.1121
-10 -7 18 -0.0969 0.2120
-10 -7 19 0.9045 -0.1382
-10 -7 20 -0.0767 -0.1692
-10 -6 1 -1.4052 0.5770
-10 -6 2 2.8264 1.1592
-10 -6 3 0.8546 -0.1627
-10 -6 4 0.4100 -0.1381
-10 -6 5 0.6513 0.1821
-10 -6 6 -1.0812 -0.0547
-10 -6 7 -1.0771 -0.2359
-10 -6 8 -1.1458 -0.1016
-10 -6 9 1.9624 0.1100
-10 -6 10 -0.7375 -0.2385
-10 -6 11 1.1216 -0.1854
-10 -6 12 -0.8876 0.0514
-10 -6 13 -0.4922 -0.0522
-10 -6 14 -0.4418 0.0475
-10 -6 15 1.5997 -0.1067
-10 -6 16 -0.4306 0.0745
-10 -6 17 -0.6250 0.4152
-10 -6 18 0.5062 -0.1065
-10 -6 19 0.4121 0.0706
-10 -6 20 -0.2659 0.0219
-10 -5 1 -0.7528 -0.0497
-10 -5 2 0.0967 0.5235
-10 -5 3 0.6863 0.3967
-10 -5 4 0.9515 0.2018
-10 -5 5 1.6073 -0.0244
-10 -5 6 -0.3354 0.2457
-10 -5 7 -1.9208 0.0186
-10 -5 8 1.2787 -0.0483
-10 -5 9 -1.1645 0.0479
-10 -5 10 0.4359 -0.0668
-10 -5 11 0.0695 -0.0945
-10 -5 12 0.8895 -0.1942
-10 -5 13 -1.8949 -0.0440
-10 -5 14 1.0989 -0.0453
-10 -5 15 -0.0025 -0.0778
-10 -5 16 -0.9112 -0.0907
-10 -5 17 0.1027 0.0551
-10 -5 18 1.1927 0.1780
-10 -5 19 -1.2643 0.0055
-10 -5 20 0.7595 0.1096
-10 -5 21 0.8114 -0.0877
-10 -4 1 -1.1402 -0.6849
-10 -4 2 0.0719 -0.8330
-10 -4 3 -1.0262 0.5161
-10 -4 4 0.8167 0.2711
-10 -4 5 0.9453 -0.2070
-10 -4 6 -1.2976 0.1608
-10 -4 7 1.5148 0.3557
-10 -4 8 0.3211 0.1184
-10 -4 9 -0.2428 -0.1828
-10 -4 10 -1.6424 0.3072
-10 -4 11 1.8671 0.1002
-10 -4 12 -0.9276 -0.3324
-10 -4 13 0.1974 0.0019
-10 -4 14 0.3360 0.0825
-10 -4 15 -0.2656 -0.1046
-10 -4 16 -1.4923 -0.1160
-10 -4 17 1.5125 -0.2011
-10 -4 18 -0.4719 0.0439
-10 -4 19 -0.8155 0.1435
-10 -4 20 0.4599 -0.0386
-10 -4 21 1.1292 -0.0942
-10 -3 1 1.1027 -0.6589
-10 -3 2 -0.4496 -0.7716
-10 -3 3 0.3017 -0.1862
-10 -3 4 0.7815 -0.1191
-10 -3 5 -2.1982 -0.0268
-10 -3 6 -0.9653 -0.1892
-10 -3 7 1.1552 0.2274
-10 -3 8 2.6522 0.1196
-10 -3 9 -2.3365 -0.0168
-10 -3 10 0.5418 0.1863
-10 -3 11 0.0386 0.1424
-10 -3 12 0.2874 0.0214
-10 -3 13 0.1699 -0.0885
-10 -3 14 0.7623 0.1505
-10 -3 15 -1.6951 0.1127
-10 -3 16 0.2802 -0.1967
-10 -3 17 0.4530 -0.0609
-10 -3 18 -0.5757 -0.0935
-10 -3 19 -0.6834 0.1019
-10 -3 20 1.0814 -0.1228
-10 -3 21 -0.4272 -0.0388
-10 -2 1 -1.3228 0.6600
-10 -2 2 0.8359 0.2984
-10 -2 3 2.4366 -0.7967
-10 -2 4 1.1515 -0.2195
-10 -2 5 -2.3574 0.0888
-10 -2 6 -3.0352 -0.2675
-10 -2 7 2.8484 -0.2207
-10 -2 8 -0.1045 -0.0200
-10 -2 9 -0.1200 0.1799
-10 -2 10 -1.0173 -0.1380
-10 -2 11 0.5792 -0.0414
-10 -2 12 0.3185 0.2899
-10 -2 13 1.4794 0.0092
-10 -2 14 -0.4960 -0.0057
-10 -2 15 -0.3918 0.1380
-10 -2 16 -0.0604 0.0830
-10 -2 17 -0.2597 -0.0294
-10 -2 18 -0.8697 0.0179
-10 -2 19 0.7198 0.0019
-10 -2 20 0.7589 0.0372
-10 -2 21 -0.8145 -0.1081
-10 -1 1 -1.5774 1.3323
-10 -1 2 -0.8384 0.9242
-10 -1 3 3.4612 -0.3331
-10 -1 4 2.0347 -0.0392
-10 -1 5 -2.5948 0.1498
-10 -1 6 -0.1925 -0.0496
-10 -1 7 0.4062 -0.3568
-10 -1 8 0.9275 -0.0515
-10 -1 9 -1.5172 0.0336
-10 -1 10 -0.4243 -0.2842
-10 -1 11 -1.2020 -0.0564
-10 -1 12 1.3526 0.0415
-10 -1 13 0.8232 0.0793
-10 -1 14 0.6300 -0.0375
-10 -1 15 0.3718 -0.0932
-10 -1 16 -0.2169 0.2658
-10 -1 17 -1.3048 0.0050
-10 -1 18 -0.7376 0.0266
-10 -1 19 1.2508 0.1437
-10 -1 20 0.5349 -0.0341
-10 -1 21 -0.2493 0.1870
-10 0 1 -3.9396 0.0744
-10 0 2 0.0119 0.2885
-10 0 3 1.1618 0.6826
-10 0 4 0.3070 0.1457
-10 0 5 -0.6070 -0.0316
-10 0 6 0.5697 0.3478
-10 0 7 1.6270 0.0152
-10 0 8 -0.3585 -0.0789
-10 0 9 0.5111 -0.1281
-10 0 10 -2.0261 -0.0558
-10 0 11 -0.8501 -0.0117
-10 0 12 -0.4629 -0.2253
-10 0 13 0.5481 0.0062
-10 0 14 1.3373 -0.1094
-10 0 15 1.4515 -0.0399
-10 0 16 -0.6775 -0.0059
-10 0 17 -0.9836 -0.0176
-10 0 18 -0.4568 0.1197
-10 0 19 0.0900 -0.0404
-10 0 20 0.9342 0.1150
-10 1 1 0.4910 -1.4052
-10 1 2 -0.8529 -0.5471
-10 1 3 0.0844 0.6014
-10 1 4 -2.3105 0.0865
-10 1 5 -0.2253 -0.0372
-10 1 6 1.1830 0.2424
-10 1 7 0.5881 0.4026
-10 1 8 1.5613 0.0457
-10 1 9 0.1399 -0.2138
-10 1 10 -0.2889 0.3246
-10 1 11 -1.3517 0.0178
-10 1 12 -1.4074 -0.1325
-10 1 13 -0.5995 -0.1022
-10 1 14 2.1465 -0.0833
-10 1 15 0.1542 0.0547
-10 1 16 0.3451 -0.2334
-10 1 17 -0.2166 -0.0282
-10 1 18 -0.4378 0.0085
-10 1 19 -0.0850 -0.0727
-10 1 20 0.0303 -0.0991
-10 2 1 0.7939 -0.9981
-10 2 2 2.0533 -0.5609
-10 2 3 -2.0071 -0.4146
-10 2 4 -1.1886 -0.2271
-10 2 5 -1.2064 0.1762
-10 2 6 -0.0207 -0.2014
-10 2 7 0.4011 0.1806
-10 2 8 0.9770 0.1630
-10 2 9 1.3416 0.0837
-10 2 10 0.0588 0.0606
-10 2 11 -0.3975 0.1561
-10 2 12 -2.0867 0.2324
-10 2 13 0.4323 -0.2126
-10 2 14 0.2617 0.0879
-10 2 15 0.1613 0.1109
-10 2 16 -0.3046 -0.1755
-10 2 17 0.9236 -0.0653
-10 2 18 -0.1375 0.0751
-10 2 19 -0.0409 -0.2670
-10 2 20 -0.3926 -0.1387
-10 3 1 2.6547 1.1586
-10 3 2 0.4477 -0.0502
-10 3 3 0.3675 -1.0507
-10 3 4 -1.0639 0.0592
-10 3 5 -0.1611 -0.0796
-10 3 6 -1.3101 -0.3540
-10 3 7 -0.4518 -0.2294
-10 3 8 1.1098 0.0897
-10 3 9 0.7135 0.1911
-10 3 10 1.0040 -0.2392
-10 3 11 -1.2407 0.1409
-10 3 12 -0.5830 0.1835
-10 3 13 0.5021 0.0411
-10 3 14 0.1716 0.0802
-10 3 15 -1.1143 0.0805
-10 3 16 0.5283 0.1029
-10 3 17 -0.3276 0.0613
-10 3 18 1.1931 -0.0687
-10 3 19 -0.1973 0.0013
-10 3 20 -0.4593 -0.2599
-10 4 1 1.1333 1.7258
-10 4 2 -0.2660 0.5759
-10 4 3 0.6065 -0.2186
-10 4 4 0.8001 0.1091
-10 4 5 -0.6663 -0.0425
-10 4 6 -0.5371 -0.2078
-10 4 7 -0.7574 -0.3491
-10 4 8 -0.1197 0.0337
-10 4 9 2.0160 -0.0846
-10 4 10 0.1364 -0.1463
-10 4 11 -1.2086 -0.0288
-10 4 12 -0.1778 -0.0999
-10 4 13 0.8998 0.0549
-10 4 14 -0.6830 0.1062
-10 4 15 0.0746 0.0009
-10 4 16 -0.6380 0.1141
-10 4 17 0.0640 0.2436
-10 4 18 0.6981 -0.0223
-10 4 19 0.5649 0.0178
-10 5 1 -1.7111 -0.3812
-10 5 2 0.8508 0.5124
-10 5 3 0.2584 1.1187
-10 5 4 -0.2646 -0.1457
-10 5 5 0.7691 0.0554
-10 5 6 -0.0724 0.2846
-10 5 7 -1.8326 -0.0382
-10 5 8 0.1937 -0.2235
-10 5 9 1.5635 -0.0759
-10 5 10 0.6726 0.1278
-10 5 11 -1.0740 -0.2010
-10 5 12 0.5612 -0.2338
-10 5 13 -0.1688 -0.0108
-10 5 14 -0.3570 -0.0285
-10 5 15 0.3758 -0.1187
-10 5 16 -0.7386 0.1443
-10 5 17 -0.3715 -0.0296
-10 5 18 0.7977 0.1992
-10 5 19 0.3580 -0.0610
-10 6 1 -0.0269 -1.6819
-10 6 2 0.1042 -0.1414
-10 6 3 0.4445 0.6092
-10 6 4 -1.3274 0.1274
-10 6 5 1.3370 0.0116
-10 6 6 0.6868 0.3385
-10 6 7 -2.0308 0.3451
-10 6 8 -0.8481 -0.1677
-10 6 9 1.6083 -0.0163
-10 6 10 -0.3570 0.2644
-10 6 11 0.5184 -0.0941
-10 6 12 0.7602 -0.1358
-10 6 13 -0.5386 -0.0130
-10 6 14 -0.0451 -0.1559
-10 6 15 0.3915 0.0092
-10 6 16 -0.4863 -0.2166
-10 6 17 -0.8639 0.1365
-10 6 18 0.5313 -0.1516
-10 7 1 -1.0421 -0.6815
-10 7 2 2.6545 -0.5872
-10 7 3 -1.7846 -0.7494
-10 7 4 -1.1217 0.1492
-10 7 5 2.0664 0.1230
-10 7 6 0.2640 -0.1329
-10 7 7 -1.2097 0.2190
-10 7 8 -0.0359 0.2136
-10 7 9 -0.5514 0.0874
-10 7 10 -0.5322 -0.0759
-10 7 11 0.4710 0.2226
-10 7 12 1.0108 0.1177
-10 7 13 -0.5557 -0.1303
-10 7 14 0.5006 0.1114
-10 7 15 0.5093 -0.1253
-10 7 16 -0.5137 0.0322
-10 7 17 -0.4191 -0.1652
-10 7 18 -0.0291 0.0961
-10 8 1 1.8363 1.2775
-10 8 2 1.2808 -0.6359
-10 8 3 -1.7753 -0.8067
-10 8 4 -0.2526 -0.0159
-10 8 5 0.7942 -0.2042
-10 8 6 0.2422 -0.2297
-10 8 7 -0.2321 -0.1618
-10 8 8 0.8725 0.2395
-10 8 9 -0.6036 0.0598
-10 8 10 -1.2704 -0.1604
-10 8 11 0.5347 0.1084
-10 8 12 -0.4017 0.2145
-10 8 13 0.2749 0.0323
-10 8 14 -0.0572 -0.0378
-10 8 15 0.7362 0.1441
-10 8 16 -0.2102 0.0252
-10 8 17 -0.1112 -0.0379
-10 9 1 1.4389 1.4591
-10 9 2 0.4099 0.2922
-10 9 3 -0.5263 0.1356
-10 9 4 -0.1626 -0.1890
-10 9 5 0.5519 -0.2122
-10 9 6 -1.2691 -0.1186
-10 9 7 0.7264 -0.2164
-10 9 8 0.4238 -0.0801
-10 9 9 0.1375 -0.0681
-10 9 10 0.2081 -0.0741
-10 9 11 -0.2551 -0.0005
-10 9 12 0.0343 -0.0389
-10 9 13 -0.9782 0.1005
-10 9 14 0.3076 -0.0537
-10 9 15 -0.4066 0.0830
-10 9 16 0.3304 0.0298
-10 9 17 0.0600 0.0882
-10 10 1 0.7467 -0.5764
-10 10 2 -0.0546 1.1003
-10 10 3 -0.3733 0.8562
-10 10 4 1.6215 -0.3238
-10 10 5 -0.9012 0.2426
-10 10 6 0.0829 0.1733
-10 10 7 -0.5522 -0.1078
-10 10 8 -0.6771 -0.2072
-10 10 9 -0.3402 -0.1248
-10 10 10 1.4068 0.1244
-10 10 11 0.8881 -0.2561
-10 10 12 0.0935 0.0138
-10 10 13 -0.3197 -0.0504
-10 10 14 -1.0612 -0.1416
-10 10 15 0.3159 0.1224
-10 10 16 -0.8236 -0.1596
-10 11 1 -0.2771 -1.4287
-10 11 2 -1.2261 0.2512
-10 11 3 1.4864 0.2593
-10 11 4 -0.1983 0.2409
-10 11 5 0.4949 0.2071
-10 11 6 1.1443 0.3133
-10 11 7 0.0870 0.1515
-10 11 8 -2.5084 -0.1520
-10 11 9 -0.9645 0.1784
-10 11 10 0.0774 -0.0858
-10 11 11 1.9929 -0.0117
-10 11 12 0.7238 0.0475
-10 11 13 -0.2977 -0.3127
-10 11 14 0.0560 0.3066
-10 11 15 -0.3847 -0.3489
-10 12 1 -1.6586 -0.2685
-10 12 2 -0.0346 -1.0801
-10 12 3 0.5083 -0.6005
-10 12 4 -0.5514 0.4149
-10 12 5 -0.0740 -0.0086
-10 12 6 2.2447 0.0182
-10 12 7 1.1111 0.1692
-10 12 8 -1.2428 0.1391
-10 12 9 -2.1931 0.1862
-10 12 10 -0.2437 -0.0909
-10 12 11 0.1205 0.2617
-10 12 12 1.0198 -0.1844
-10 12 13 -0.3274 0.2523
-10 12 14 0.9601 -0.2214
-10 13 1 -1.6367 0.8608
-10 13 2 0.1444 -0.9605
-10 13 3 0.6731 -0.4339
-10 13 4 -0.9493 -0.1616
-10 13 5 -0.8349 -0.1936
-10 13 6 1.4946 -0.0788
-10 13 7 0.9239 -0.2252
-10 13 8 0.6059 0.2736
-10 13 9 -0.2842 -0.1495
-10 13 10 -1.0284 0.2362
-10 13 11 0.0118 -0.0534
-10 13 12 -1.5042 0.1990
-10 13 13 0.8157 -0.1125
-10 14 1 -1.1258 0.6614
-10 14 2 0.0423 0.5352
-10 14 3 0.3330 0.2643
-10 14 4 -0.4108 -0.6310
-10 14 5 0.3580 0.0098
-10 14 6 -1.2775 -0.0581
-10 14 7 0.4829 -0.1994
-10 14 8 0.3728 -0.2592
-10 14 9 1.0627 0.0207
-10 14 10 0.9890 -0.0977
-10 14 11 -1.1298 0.1086
-10 14 12 -0.8292 -0.1504
-10 15 1 0.0405 -0.2446
-10 15 2 -0.7230 1.3422
-10 15 3 -0.9501 0.3339
-10 15 4 1.1985 -0.1233
-10 15 5 0.0036 0.0959
-10 15 6 0.2596 0.1964
-10 15 7 -1.6279 0.0175
-10 15 8 -0.1045 -0.3172
-10 15 9 0.5438 -0.0824
-10 15 10 1.2777 -0.0137
-10 15 11 -0.0743 -0.2788
-10 16 1 1.5807 -0.6666
-10 16 2 -0.9733 0.2479
-10 16 3 -1.1440 0.1028
-10 16 4 -0.3649 0.2917
-10 16 5 1.1390 0.1543
-10 16 6 0.2349 0.1459
-10 16 7 0.3066 0.2711
-10 16 8 -1.5086 0.1048
-10 16 9 0.2066 -0.1020
-10 16 10 0.1224 -0.1224
-10 17 1 1.4681 -0.2658
-10 17 2 0.5550 -1.1750
-10 17 3 -0.9341 0.0289
-10 17 4 -1.1121 0.2340
-10 17 5 -0.1971 -0.3786
-10 17 6 1.1648 0.2513
-10 17 7 0.1104 0.1479
-10 17 8 0.0475 0.2784
-10 18 1 0.9304 0.0571
-10 18 2 1.1066 -0.7003
-10 18 3 0.1168 0.0991
-10 18 4 -0.9988 -0.4566
-10 18 5 -0.2336 -0.1946
-10 18 6 0.4821 -0.2910
-10 18 7 -0.5299 0.1023
-10 19 1 -0.0542 -0.0359
-10 19 2 0.7454 0.9954
-10 19 3 -0.3822 -0.1655
-10 19 4 -0.1140 -0.3869
-10 19 5 0.9858 -0.0939
-10 20 1 0.5120 0.5792
-10 20 2 -0.4917 0.9432
-10 20 3 -0.7615 0.0469
-9 -15 3 -0.1678 -0.4486
-9 -15 4 0.0177 -0.0367
-9 -15 5 0.6477 0.0106
-9 -15 6 -0.3316 0.0165
-9 -15 7 -0.0864 -0.0525
-9 -15 8 -0.1843 0.0527
-9 -15 9 -0.2112 0.0621
-9 -15 10 0.5058 -0.2144
-9 -15 11 0.0784 -0.0715
-9 -15 12 0.0925 0.1641
-9 -15 13 -0.4870 -0.0923
-9 -15 14 0.1408 0.2372
-9 -14 1 0.1261 0.5704
-9 -14 2 -0.1326 0.1007
-9 -14 3 -0.7736 0.0055
-9 -14 4 0.3767 -0.0070
-9 -14 5 0.1247 0.0608
-9 -14 6 0.3525 0.1067
-9 -14 7 -0.5887 -0.0301
-9 -14 8 0.2263 0.0905
-9 -14 9 -0.1170 -0.0183
-9 -14 10 -0.4373 -0.2403
-9 -14 11 0.7847 -0.0816
-9 -14 12 -0.3252 -0.1256
-9 -14 13 0.5130 0.2766
-9 -14 14 -0.1516 0.0964
-9 -14 15 -0.9365 0.0775
-9 -14 16 0.2986 -0.1455
-9 -13 1 0.7121 -0.3806
-9 -13 2 -0.5111 -0.2391
-9 -13 3 -0.1754 0.2681
-9 -13 4 -0.2080 0.1166
-9 -13 5 0.7789 -0.0858
-9 -13 6 -0.9412 0.0514
-9 -13 7 0.6503 0.2324
-9 -13 8 0.2227 0.2347
-9 -13 9 -0.5247 -0.2041
-9 -13 10 -0.1377 -0.0924
-9 -13 11 -0.8508 -0.0955
-9 -13 12 1.2441 -0.1268
-9 -13 13 0.8616 -0.0995
-9 -13 14 -0.2039 0.3192
-9 -13 15 -1.2446 0.1195
-9 -13 16 -0.4420 -0.1591
-9 -13 17 0.6952 0.1043
-9 -13 18 0.0050 -0.0335
-9 -12 1 0.1611 -0.7156
-9 -12 2 -0.0761 -0.4595
-9 -12 3 -0.4482 0.0744
-9 -12 4 0.7109 -0.0125
-9 -12 5 -0.6564 0.0111
-9 -12 6 0.1846 -0.1706
-9 -12 7 -0.0616 0.3486
-9 -12 8 1.0523 0.2691
-9 -12 9 -0.3211 -0.1921
-9 -12 10 -1.3379 0.0230
-9 -12 11 -0.1280 0.0886
-9 -12 12 -0.2491 -0.2400
-9 -12 13 2.1061 -0.1429
-9 -12 14 0.2117 0.1093
-9 -12 15 -0.5056 0.0767
-9 -12 16 -0.6100 0.1275
-9 -12 17 -1.1336 0.1036
-9 -12 18 0.3631 -0.2662
-9 -12 19 0.4693 0.1128
-9 -11 1 0.0375 0.1225
-9 -11 2 -0.2480 -0.0818
-9 -11 3 0.1818 -0.7345
-9 -11 4 -0.1321 0.0464
-9 -11 5 0.1487 0.0794
-9 -11 6 -0.9934 -0.2868
-9 -11 7 1.4096 0.1319
-9 -11 8 -0.1096 0.1507
-9 -11 9 0.2217 0.0753
-9 -11 10 0.1240 -0.0861
-9 -11 11 -1.8735 0.0964
-9 -11 12 -0.1870 0.0748
-9 -11 13 -0.0885 -0.2880
-9 -11 14 2.2846 -0.0226
-9 -11 15 1.1965 0.0807
-9 -11 16 -0.9887 0.0474
-9 -11 17 -1.5445 0.1388
-9 -11 18 -0.8326 -0.0687
-9 -11 19 0.6396 -0.0668
-9 -10 1 -0.1493 1.2142
-9 -10 2 -0.0055 0.2821
-9 -10 3 0.2061 -0.6817
-9 -10 4 0.1173 0.0094
-9 -10 5 -0.7682 0.0423
-9 -10 6 0.9533 -0.1344
-9 -10 7 -1.0271 -0.2600
-9 -10 8 0.4388 0.1756
-9 -10 9 0.7333 0.1065
-9 -10 10 0.9740 -0.1587
-9 -10 11 -0.5048 0.0964
-9 -10 12 -3.1325 -0.0137
-9 -10 13 -0.4223 0.0291
-9 -10 14 1.7908 -0.1294
-9 -10 15 2.6719 -0.1616
-9 -10 16 -0.3634 0.2266
-9 -10 17 -1.3232 -0.1102
-9 -10 18 -0.6768 0.0768
-9 -10 19 -0.4025 0.3196
-9 -10 20 0.5915 -0.3619
-9 -9 1 -0.5613 0.7856
-9 -9 2 0.4227 0.2670
-9 -9 3 -0.1559 0.3331
-9 -9 4 -0.4416 -0.0268
-9 -9 5 1.3658 -0.0960
-9 -9 6 -0.1996 0.0336
-9 -9 7 -0.6169 -0.0951
-9 -9 8 -1.7679 -0.0259
-9 -9 9 2.2992 -0.0258
-9 -9 10 1.7661 0.1302
-9 -9 11 -0.6070 -0.1063
-9 -9 12 -2.2257 -0.1273
-9 -9 13 -1.7735 0.1789
-9 -9 14 1.3788 -0.0888
-9 -9 15 1.1274 -0.1797
-9 -9 16 0.8163 -0.1306
-9 -9 17 -0.6140 0.1198
-9 -9 18 -0.2198 0.1632
-9 -9 19 0.2541 -0.0808
-9 -9 20 -0.4418 0.0965
-9 -9 21 -0.3915 -0.0692
-9 -8 1 0.1680 -0.9518
-9 -8 2 -0.0400 0.1332
-9 -8 3 -1.3448 0.7587
-9 -8 4 -0.4367 -0.0034
-9 -8 5 1.8301 -0.0524
-9 -8 6 1.6199 0.0821
-9 -8 7 -3.0716 0.2307
-9 -8 8 0.0509 -0.1230
-9 -8 9 0.9028 -0.1296
-9 -8 10 1.8668 0.2972
-9 -8 11 -0.7328 -0.0231
-9 -8 12 -0.7178 -0.1727
-9 -8 13 -0.3093 0.0633
-9 -8 14 -0.6752 0.1225
-9 -8 15 0.6510 -0.2334
-9 -8 16 -0.3299 -0.2591
-9 -8 17 -0.1989 0.1124
-9 -8 18 0.7357 0.1100
-9 -8 19 0.9209 -0.1933
-9 -8 20 -0.9308 -0.0075
-9 -8 21 -0.5698 0.2804
-9 -7 1 1.4344 -1.2013
-9 -7 2 0.5877 -0.3765
-9 -7 3 -3.0065 0.0773
-9 -7 4 -1.5172 0.0814
-9 -7 5 2.7946 -0.0472
-9 -7 6 0.0377 0.0824
-9 -7 7 -0.8508 0.2709
-9 -7 8 -0.5710 -0.1073
-9 -7 9 2.3245 0.0027
-9 -7 10 -1.4987 0.1520
-9 -7 11 0.0500 0.0608
-9 -7 12 0.6834 0.0861
-9 -7 13 0.1624 -0.0262
-9 -7 14 -0.1078 0.0336
-9 -7 15 0.1641 0.0857
-9 -7 16 -1.0371 -0.2264
-9 -7 17 -1.1424 -0.0439
-9 -7 18 1.6205 -0.0444
-9 -7 19 0.5423 -0.1474
-9 -7 20 -0.7573 -0.0642
-9 -7 21 -0.1510 0.1208
-9 -6 1 3.5849 0.5018
-9 -6 2 1.4167 -0.5245
-9 -6 3 -2.9380 -0.9236
-9 -6 4 -1.4497 0.1727
-9 -6 5 0.7269 -0.0519
-9 -6 6 -0.1372 -0.1796
-9 -6 7 -1.5590 0.0538
-9 -6 8 2.9268 0.1243
-9 -6 9 -0.2790 -0.0268
-9 -6 10 -0.9077 -0.1375
-9 -6 11 -1.0125 0.2307
-9 -6 12 1.5735 0.0913
-9 -6 13 -0.5635 -0.0283
-9 -6 14 0.9613 0.1661
-9 -6 15 0.8743 0.0132
-9 -6 16 -1.5445 0.2030
-9 -6 17 -0.5851 -0.1506
-9 -6 18 0.8959 -0.1748
-9 -6 19 -0.3783 0.0385
-9 -6 20 -0.0032 -0.1164
-9 -6 21 0.3388 -0.1912
-9 -6 22 -0.5720 0.1943
-9 -5 1 3.7754 1.5342
-9 -5 2 2.0129 0.0249
-9 -5 3 -1.3115 -0.5231
-9 -5 4 -0.3812 -0.2002
-9 -5 5 0.3245 0.0294
-9 -5 6 -3.0118 -0.2029
-9 -5 7 0.8219 -0.2749
-9 -5 8 1.5437 0.1903
-9 -5 9 0.5205 -0.0321
-9 -5 10 -2.4100 -0.2680
-9 -5 11 1.6834 0.0578
-9 -5 12 -1.2010 0.0592
-9 -5 13 -0.0321 0.0253
-9 -5 14 0.9980 0.0046
-9 -5 15 0.5356 0.2052
-9 -5 16 -0.5493 0.0815
-9 -5 17 0.8891 0.0536
-9 -5 18 -0.8487 0.0454
-9 -5 19 -0.4238 0.0045
-9 -5 20 0.8654 -0.0946
-9 -5 21 0.2539 -0.1111
-9 -5 22 -1.4083 -0.0903
-9 -4 1 2.0813 0.5276
-9 -4 2 1.1848 0.6564
-9 -4 3 -0.4583 0.5922
-9 -4 4 1.9504 -0.2899
-9 -4 5 -1.1178 -0.0594
-9 -4 6 -1.4203 0.1248
-9 -4 7 0.2098 -0.1601
-9 -4 8 2.0989 -0.1110
-9 -4 9 -2.5151 -0.0381
-9 -4 10 1.0916 0.0783
-9 -4 11 -0.2014 -0.3817
-9 -4 12 -0.1099 -0.0545
-9 -4 13 -1.1850 0.1990
-9 -4 14 0.9692 -0.1643
-9 -4 15 -0.8879 -0.0174
-9 -4 16 1.3067 0.0670
-9 -4 17 0.8040 0.0777
-9 -4 18 -1.0911 0.1980
-9 -4 19 -0.5169 0.0591
-9 -4 20 2.1175 -0.0327
-9 -4 21 -0.9569 0.0067
-9 -4 22 -0.5803 -0.0692
-9 -3 1 1.1056 -1.1971
-9 -3 2 -0.9324 0.7040
-9 -3 3 0.7502 0.6564
-9 -3 4 0.1424 0.0049
-9 -3 5 -0.3914 0.1136
-9 -3 6 -0.9021 0.1364
-9 -3 7 3.2986 0.2387
-9 -3 8 -1.7009 -0.1995
-9 -3 9 -0.5663 0.0321
-9 -3 10 0.1925 0.1287
-9 -3 11 1.4591 -0.2194
-9 -3 12 -1.8525 -0.1259
-9 -3 13 1.0147 0.0420
-9 -3 14 -1.8210 0.0302
-9 -3 15 -0.2537 -0.2733
-9 -3 16 1.2974 -0.1233
-9 -3 17 0.5775 0.1455
-9 -3 18 -1.3650 0.0532
-9 -3 19 0.9768 -0.0100
-9 -3 20 0.6244 0.1140
-9 -3 21 -0.1499 0.0929
-9 -3 22 -0.7139 -0.0941
-9 -2 1 0.8723 -1.0873
-9 -2 2 1.0081 -0.4663
-9 -2 3 -0.5229 -0.1334
-9 -2 4 -0.7822 0.3800
-9 -2 5 -3.2612 -0.0225
-9 -2 6 3.0066 0.0905
-9 -2 7 1.2369 0.2687
-9 -2 8 -0.6320 0.0329
-9 -2 9 -1.8283 0.1251
-9 -2 10 2.4352 -0.0844
-9 -2 11 -0.5034 0.1646
-9 -2 12 1.2333 0.0958
-9 -2 13 -1.1311 -0.1875
-9 -2 14 -0.7746 0.0878
-9 -2 15 -1.0495 -0.0794
-9 -2 16 0.8217 -0.1670
-9 -2 17 -0.0627 -0.0373
-9 -2 18 -0.0565 -0.0841
-9 -2 19 0.7201 -0.0100
-9 -2 20 0.0391 0.0007
-9 -2 21 -0.6645 0.1046
-9 -2 22 0.7445 -0.1194
-9 -1 1 1.6180 0.5894
-9 -1 2 2.2783 -1.1651
-9 -1 3 1.7501 -0.7706
-9 -1 4 -3.8607 0.3261
-9 -1 5 -1.2748 -0.1692
-9 -1 6 1.2712 -0.2054
-9 -1 7 1.7677 0.0857
-9 -1 8 -2.9563 0.2727
-9 -1 9 0.6556 -0.1561
-9 -1 10 -0.0952 -0.0475
-9 -1 11 1.7911 0.3383
-9 -1 12 0.4965 0.0723
-9 -1 13 0.6971 0.0147
-9 -1 14 -1.5056 -0.0480
-9 -1 15 -0.3469 0.1726
-9 -1 16 -1.1132 0.0506
-9 -1 17 0.0416 -0.1952
-9 -1 18 1.2935 -0.0419
-9 -1 19 0.0399 -0.1022
-9 -1 20 -0.4401 0.0777
-9 -1 21 -0.2855 -0.1437
-9 -1 22 0.1710 -0.1496
-9 0 1 1.0792 1.3022
-9 0 2 3.2406 -0.2847
-9 0 3 0.8195 -0.1580
-9 0 4 -1.3260 -0.3858
-9 0 5 -0.3967 -0.0797
-9 0 6 2.0147 -0.0984
-9 0 7 -1.5706 -0.2816
-9 0 8 -0.5659 0.1033
-9 0 9 -1.4385 -0.1578
-9 0 10 0.1273 -0.0648
-9 0 11 0.2349 0.0840
-9 0 12 2.0595 0.0435
-9 0 13 0.3775 0.0683
-9 0 14 1.2831 0.0181
-9 0 15 -2.0831 0.1498
-9 0 16 -1.4961 0.1727
-9 0 17 0.6567 -0.0294
-9 0 18 0.6005 -0.0402
-9 0 19 0.6527 0.0528
-9 0 20 -0.8322 -0.0104
-9 0 21 -0.3109 -0.1177
-9 1 1 -0.9882 0.3180
-9 1 2 0.7928 1.2136
-9 1 3 -0.7002 0.4424
-9 1 4 0.7119 -0.4328
-9 1 5 2.1945 0.0976
-9 1 6 0.5614 0.0770
-9 1 7 -0.3914 -0.1055
-9 1 8 -0.7451 -0.3565
-9 1 9 -0.4159 0.0663
-9 1 10 -1.9770 0.0779
-9 1 11 0.0595 -0.3956
-9 1 12 -0.0486 -0.0274
-9 1 13 3.0389 0.0679
-9 1 14 0.6505 -0.0206
-9 1 15 -1.2634 0.0174
-9 1 16 -1.3237 0.0696
-9 1 17 0.3501 0.1808
-9 1 18 0.6688 -0.0150
-9 1 19 0.2022 0.0502
-9 1 20 -0.3745 0.1589
-9 1 21 -0.5570 -0.1160
-9 2 1 0.1877 -0.9887
-9 2 2 -3.4719 1.1528
-9 2 3 -1.4202 0.3501
-9 2 4 0.7801 0.1556
-9 2 5 2.3996 0.2238
-9 2 6 0.2061 0.1353
-9 2 7 0.2832 0.1004
-9 2 8 1.0526 -0.1526
-9 2 9 -0.9016 0.1021
-9 2 10 -0.7835 0.0627
-9 2 11 -2.0478 -0.1947
-9 2 12 0.1544 -0.1855
-9 2 13 1.7940 -0.0660
-9 2 14 1.4694 0.0181
-9 2 15 -1.8802 -0.1532
-9 2 16 0.4314 -0.1012
-9 2 17 -0.1899 0.2017
-9 2 18 0.4737 -0.0740
-9 2 19 0.2134 -0.0154
-9 2 20 -0.3786 0.0957
-9 2 21 -0.3954 0.2355
-9 3 1 -1.1375 -0.8305
-9 3 2 -2.3814 -0.9711
-9 3 3 -2.5394 0.1490
-9 3 4 1.0410 0.5430
-9 3 5 -0.2927 -0.1106
-9 3 6 0.3766 0.1429
-9 3 7 1.1390 0.1953
-9 3 8 0.4852 0.1741
-9 3 9 0.4376 0.0594
-9 3 10 -0.8052 -0.0082
-9 3 11 -1.1839 0.2159
-9 3 12 -0.5566 -0.0706
-9 3 13 1.9687 -0.1289
-9 3 14 -1.0326 0.0216
-9 3 15 0.2729 -0.1681
-9 3 16 -0.3899 0.0117
-9 3 17 0.5075 -0.1459
-9 3 18 0.2181 -0.0312
-9 3 19 -0.0183 -0.1462
-9 3 20 -0.6255 -0.1652
-9 4 1 0.0617 0.2812
-9 4 2 -1.6263 -1.6498
-9 4 3 0.5153 -0.4705
-9 4 4 -1.4488 0.3393
-9 4 5 -0.6109 -0.2830
-9 4 6 0.3196 -0.2152
-9 4 7 0.4762 0.2447
-9 4 8 0.8321 0.2166
-9 4 9 -0.2728 -0.1522
-9 4 10 -0.1306 0.0847
-9 4 11 -1.2627 0.2779
-9 4 12 1.2838 0.0480
-9 4 13 -0.0267 0.0964
-9 4 14 -0.3758 -0.0491
-9 4 15 -0.3562 0.0529
-9 4 16 0.3456 0.0564
-9 4 17 -0.1753 -0.0869
-9 4 18 0.8728 -0.0873
-9 4 19 -1.2113 -0.3121
-9 4 20 0.2225 -0.0784
-9 5 1 0.4821 0.7204
-9 5 2 0.8681 0.1511
-9 5 3 0.3071 -0.4237
-9 5 4 -0.8771 -0.6278
-9 5 5 -0.3942 0.0927
-9 5 6 -0.2703 -0.2168
-9 5 7 0.6988 -0.2571
-9 5 8 0.3292 0.1081
-9 5 9 0.8265 -0.0722
-9 5 10 -1.9414 -0.0533
-9 5 11 0.0313 -0.0313
-9 5 12 0.8550 0.1945
-9 5 13 -0.0184 0.1041
-9 5 14 -0.5724 -0.0229
-9 5 15 0.6023 0.2015
-9 5 16 -0.6558 0.0404
-9 5 17 0.7084 0.1950
-9 5 18 0.0145 -0.0877
-9 5 19 -0.5439 -0.0878
-9 5 20 -0.5034 -0.3376
-9 6 1 -1.6460 0.6903
-9 6 2 2.4741 1.4978
-9 6 3 -0.8492 0.0986
-9 6 4 -0.0874 -0.4644
-9 6 5 0.6592 0.1369
-9 6 6 -0.7340 0.0094
-9 6 7 -1.2016 -0.2373
-9 6 8 2.6685 -0.3244
-9 6 9 0.1116 0.1850
-9 6 10 -1.1548 -0.0993
-9 6 11 -0.3010 -0.3808
-9 6 12 0.9183 0.1357
-9 6 13 -1.4145 0.0228
-9 6 14 0.6499 0.0154
-9 6 15 0.3071 -0.0726
-9 6 16 -0.4126 0.2129
-9 6 17 0.3406 0.1495
-9 6 18 0.3654 0.1888
-9 6 19 -0.4437 -0.2101
-9 7 1 2.2489 -0.0741
-9 7 2 -1.2142 0.8622
-9 7 3 -1.0621 0.2844
-9 7 4 1.2494 0.5376
-9 7 5 1.7225 -0.0034
-9 7 6 -2.6778 0.1480
-9 7 7 -0.6074 0.0611
-9 7 8 1.3835 -0.1422
-9 7 9 0.8173 0.0311
-9 7 10 -0.8814 -0.1085
-9 7 11 1.6346 -0.0453
-9 7 12 -0.9752 -0.2450
-9 7 13 -0.7236 0.0339
-9 7 14 -0.0044 -0.0257
-9 7 15 0.6209 -0.2257
-9 7 16 -0.3667 0.0071
-9 7 17 0.1561 0.2366
-9 7 18 0.1684 0.0089
-9 7 19 -0.0346 -0.0213
-9 8 1 0.4748 -1.0445
-9 8 2 -1.0547 -1.1746
-9 8 3 -2.8080 0.5860
-9 8 4 2.8063 0.4685
-9 8 5 1.3864 -0.0950
-9 8 6 -1.9858 0.2786
-9 8 7 -0.6539 0.1986
-9 8 8 0.7798 0.2142
-9 8 9 -1.3494 -0.1289
-9 8 10 0.8422 0.0315
-9 8 11 1.3206 0.1682
-9 8 12 0.2153 -0.1573
-9 8 13 -1.7418 -0.0179
-9 8 14 0.8813 -0.0466
-9 8 15 -0.4319 -0.1125
-9 8 16 0.5965 -0.1843
-9 8 17 -0.1934 0.1364
-9 8 18 0.0085 -0.0118
-9 9 1 3.0775 -0.7387
-9 9 2 -2.8875 -1.4877
-9 9 3 -1.6630 -0.0817
-9 9 4 1.9768 -0.1319
-9 9 5 0.1498 -0.0859
-9 9 6 -0.5869 -0.0033
-9 9 7 0.9784 0.2520
-9 9 8 -0.0703 0.1427
-9 9 9 -1.7992 -0.0804
-9 9 10 0.1847 0.2259
-9 9 11 1.3601 0.0333
-9 9 12 -0.8215 0.1065
-9 9 13 0.6155 -0.0058
-9 9 14 -1.3036 0.0787
-9 9 15 1.0795 -0.0603
-9 9 16 -0.2443 -0.0541
-9 9 17 0.8292 -0.0487
-9 10 1 1.8712 0.6093
-9 10 2 -1.6067 0.3752
-9 10 3 0.0514 -0.8707
-9 10 4 0.3939 -0.5469
-9 10 5 -1.1798 0.1590
-9 10 6 -0.7103 -0.3009
-9 10 7 1.8609 -0.1261
-9 10 8 -0.0932 -0.0322
-9 10 9 0.3120 0.1138
-9 10 10 -0.0584 -0.0049
-9 10 11 -0.5941 0.0328
-9 10 12 0.1914 0.0749
-9 10 13 -0.9917 0.0358
-9 10 14 0.7307 0.1781
-9 10 15 -1.0050 0.0282
-9 10 16 1.1655 -0.2217
-9 11 1 0.2455 1.3008
-9 11 2 0.3454 1.3467
-9 11 3 0.9827 -0.3284
-9 11 4 0.8831 -0.1903
-9 11 5 -1.6869 0.0843
-9 11 6 -1.0348 -0.0902
-9 11 7 -1.2226 -0.3877
-9 11 8 0.9335 -0.1089
-9 11 9 1.4680 0.0429
-9 11 10 1.6565 -0.1126
-9 11 11 -1.0281 -0.0303
-9 11 12 -0.8000 -0.1507
-9 11 13 0.1171 0.1777
-9 11 14 -0.7511 0.0640
-9 11 15 0.5918 -0.1669
-9 11 16 -0.9281 -0.0546
-9 12 1 -0.6537 0.2596
-9 12 2 -0.2625 0.4276
-9 12 3 1.9333 0.6305
-9 12 4 0.8856 0.4661
-9 12 5 0.9532 -0.1486
-9 12 6 -0.9677 0.1922
-9 12 7 -3.2133 0.0100
-9 12 8 -1.5322 -0.1541
-9 12 9 2.8093 -0.0197
-9 12 10 0.8478 -0.1005
-9 12 11 0.9160 -0.0824
-9 12 12 -0.8428 -0.0452
-9 12 13 -0.1171 -0.1403
-9 12 14 0.3329 0.3402
-9 12 15 -0.7732 -0.6690
-9 13 1 -1.1130 -1.3932
-9 13 2 0.3917 -0.7800
-9 13 3 -0.5483 0.8410
-9 13 4 0.5787 0.1713
-9 13 5 3.1881 0.0110
-9 13 6 0.4564 0.1760
-9 13 7 -2.5494 0.2745
-9 13 8 -1.7451 0.1877
-9 13 9 -0.2985 -0.2499
-9 13 10 1.2300 0.1966
-9 13 11 -0.3014 0.0460
-9 13 12 1.1866 -0.3210
-9 13 13 -0.1908 0.5559
-9 13 14 0.2017 -0.5515
-9 14 1 0.3714 -1.1221
-9 14 2 0.6267 -0.6751
-9 14 3 -1.7782 -0.1865
-9 14 4 -0.3551 -0.2671
-9 14 5 1.4658 0.1207
-9 14 6 1.9710 -0.0979
-9 14 7 -0.6172 0.2027
-9 14 8 -0.0913 0.1055
-9 14 9 -0.6890 0.0142
-9 14 10 -1.4142 0.1701
-9 14 11 0.2878 -0.0128
-9 14 12 0.0071 0.2793
-9 14 13 1.2145 -0.2427
-9 15 1 0.8040 0.7208
-9 15 2 0.5830 0.2720
-9 15 3 -0.1394 -0.9874
-9 15 4 -1.1158 -0.0872
-9 15 5 0.4340 -0.0785
-9 15 6 -0.8017 -0.1685
-9 15 7 1.3596 -0.1465
-9 15 8 0.6801 -0.1480
-9 15 9 0.6510 0.1214
-9 15 10 -1.0853 0.0048
-9 15 11 -1.0460 0.1000
-9 15 12 0.5593 0.0452
-9 16 1 -0.8376 1.5849
-9 16 2 -0.2777 0.4277
-9 16 3 0.5022 -0.1717
-9 16 4 1.5904 0.1037
-9 16 5 -1.1267 -0.0355
-9 16 6 -0.3212 -0.1228
-9 16 7 -1.3131 -0.1240
-9 16 8 1.1605 -0.3128
-9 16 9 0.6473 -0.0297
-9 16 10 0.4238 -0.1115
-9 16 11 -0.5429 0.1420
-9 17 1 -1.3411 -0.1364
-9 17 2 -2.2552 0.2283
-9 17 3 0.4693 0.7950
-9 17 4 0.9689 0.0410
-9 17 5 1.5497 0.0448
-9 17 6 -0.6297 0.3829
-9 17 7 -0.7392 -0.2640
-9 17 8 -0.9479 0.1919
-9 17 9 0.6808 -0.4023
-9 18 1 -0.4923 -1.3528
-9 18 2 -1.4250 -0.1682
-9 18 3 -1.4151 0.5531
-9 18 4 0.0903 -0.1023
-9 18 5 1.2050 0.1860
-9 18 6 0.6447 0.1831
-9 18 7 -0.3151 0.4341
-9 18 8 0.2075 -0.2409
-9 19 1 1.3682 -0.7708
-9 19 2 -0.1818 -0.0463
-9 19 3 -1.0942 -0.5814
-9 19 4 -0.0109 -0.1835
-9 19 5 -0.4104 0.2322
-9 19 6 -0.2658 -0.0486
-9 20 1 0.5926 0.7497
-9 20 2 0.0473 -0.0723
-9 20 3 0.4788 -0.9544
-9 20 4 0.6137 0.0999
-9 21 1 -0.6620 1.4508
-9 21 2 -1.0458 -0.5044
-8 -17 7 0.3543 0.1959
-8 -17 8 0.1311 -0.6380
-8 -17 9 -0.3640 -0.3148
-8 -17 10 -0.1238 0.4208
-8 -17 11 0.1936 0.0177
-8 -16 2 0.0637 0.1686
-8 -16 3 0.2613 -0.3391
-8 -16 4 0.2202 -0.3249
-8 -16 5 -0.3132 0.0138
-8 -16 6 -0.3577 0.5893
-8 -16 7 0.1854 0.3768
-8 -16 8 0.5970 -0.6350
-8 -16 9 -0.0601 -0.1371
-8 -16 10 0.0400 0.2798
-8 -16 11 -0.6956 -0.0270
-8 -16 12 -0.1140 -0.1300
-8 -16 13 0.3075 0.1225
-8 -16 14 0.3964 0.2288
-8 -16 15 -0.1664 -0.1845
-8 -15 1 -0.8839 0.5875
-8 -15 2 -0.2106 -0.2655
-8 -15 3 0.3638 -0.6326
-8 -15 4 0.7879 0.2060
-8 -15 5 -0.3483 -0.0688
-8 -15 6 -0.8103 0.1560
-8 -15 7 -0.0292 0.1924
-8 -15 8 0.6728 -0.0957
-8 -15 9 0.7553 -0.1544
-8 -15 10 -0.3832 0.0377
-8 -15 11 -0.3560 0.1221
-8 -15 12 -0.8827 -0.1265
-8 -15 13 0.6033 0.2007
-8 -15 14 0.5199 0.0753
-8 -15 15 -0.2337 -0.2143
-8 -15 16 0.0165 -0.0011
-8 -15 17 0.0595 0.1216
-8 -14 1 -0.6463 0.9363
-8 -14 2 -1.1482 -0.6390
-8 -14 3 0.6275 -0.2125
-8 -14 4 0.6457 0.0936
-8 -14 5 0.1641 -0.0908
-8 -14 6 -1.2908 0.0464
-8 -14 7 0.1505 -0.0789
-8 -14 8 0.5071 0.0446
-8 -14 9 0.1739 -0.0560
-8 -14 10 0.8013 -0.0801
-8 -14 11 -0.7022 0.0070
-8 -14 12 -0.2234 0.1879
-8 -14 13 -0.4886 0.1091
-8 -14 14 -0.0687 -0.0200
-8 -14 15 0.3725 -0.1185
-8 -14 16 0.8265 -0.0577
-8 -14 17 0.2267 0.1908
-8 -14 18 -1.0374 0.0593
-8 -13 1 -1.1377 0.4656
-8 -13 2 -0.5544 0.0942
-8 -13 3 -0.0682 0.2176
-8 -13 4 1.0934 -0.2767
-8 -13 5 -0.9523 0.0516
-8 -13 6 0.1734 0.0573
-8 -13 7 -0.3042 -0.0384
-8 -13 8 0.0397 -0.1787
-8 -13 9 -0.1364 -0.1239
-8 -13 10 0.2570 0.1281
-8 -13 11 1.5352 -0.1690
-8 -13 12 -0.5863 -0.0230
-8 -13 13 -0.6927 0.3892
-8 -13 14 -1.6260 -0.0222
-8 -13 15 0.3217 -0.1757
-8 -13 16 1.8970 0.0272
-8 -13 17 0.0500 0.1725
-8 -13 18 -0.1475 -0.1486
-8 -13 19 -0.5115 0.0962
-8 -12 1 -0.0295 -0.5106
-8 -12 2 -0.6151 0.9070
-8 -12 3 0.7376 0.3143
-8 -12 4 -0.4037 -0.2284
-8 -12 5 0.3917 0.0560
-8 -12 6 -0.8872 0.2987
-8 -12 7 1.3377 0.0207
-8 -12 8 -1.2270 -0.4241
-8 -12 9 -1.1584 0.1148
-8 -12 10 1.1258 0.0963
-8 -12 11 0.7000 -0.3297
-8 -12 12 1.9584 -0.0408
-8 -12 13 -1.2299 0.1726
-8 -12 14 -1.8202 0.1793
-8 -12 15 -0.7242 -0.1493
-8 -12 16 0.4150 0.0124
-8 -12 17 1.1829 0.0584
-8 -12 18 0.4361 -0.0047
-8 -12 19 0.6928 0.1035
-8 -12 20 -0.8506 0.1178
-8 -11 1 -0.5474 -0.6343
-8 -11 2 0.2767 0.0629
-8 -11 3 -0.0475 0.1953
-8 -11 4 0.7323 0.2455
-8 -11 5 -1.2698 -0.0021
-8 -11 6 1.6869 0.2151
-8 -11 7 -0.4994 0.1193
-8 -11 8 -0.4451 -0.1311
-8 -11 9 -0.9061 0.0521
-8 -11 10 -0.8152 0.0258
-8 -11 11 1.1941 -0.0979
-8 -11 12 0.9587 -0.1984
-8 -11 13 2.3074 0.0708
-8 -11 14 -1.1628 0.1409
-8 -11 15 -2.2937 -0.1479
-8 -11 16 -1.3326 0.0438
-8 -11 17 0.1680 0.0508
-8 -11 18 2.0880 -0.1526
-8 -11 19 0.7184 0.4477
-8 -11 20 0.3090 -0.1938
-8 -11 21 -1.0546 -0.2559
-8 -10 1 -0.1243 -0.1672
-8 -10 2 -0.2370 -1.0760
-8 -10 3 0.3560 -0.2007
-8 -10 4 -0.7418 0.4566
-8 -10 5 1.1042 -0.0769
-8 -10 6 -0.4865 -0.0515
-8 -10 7 0.9976 0.1071
-8 -10 8 -0.9101 0.2754
-8 -10 9 0.3769 -0.0503
-8 -10 10 -0.8526 -0.1233
-8 -10 11 -2.8076 0.1414
-8 -10 12 1.8491 -0.0240
-8 -10 13 3.1837 -0.0433
-8 -10 14 2.1198 -0.0605
-8 -10 15 -2.8256 0.0827
-8 -10 16 -2.6132 -0.0089
-8 -10 17 -0.1813 -0.2120
-8 -10 18 0.3515 0.2896
-8 -10 19 1.8271 -0.0636
-8 -10 20 0.4881 0.0457
-8 -10 21 -0.5456 -0.1256
-8 -9 1 0.0787 0.4111
-8 -9 2 0.1670 -0.8686
-8 -9 3 -0.6181 -0.2276
-8 -9 4 0.3982 -0.1322
-8 -9 5 -0.2582 -0.0459
-8 -9 6 1.0126 -0.1469
-8 -9 7 -1.9468 -0.0153
-8 -9 8 1.6997 0.2180
-8 -9 9 1.6603 -0.0410
-8 -9 10 -1.6844 -0.0356
-8 -9 11 -3.5242 -0.0124
-8 -9 12 -0.9161 0.0957
-8 -9 13 4.5965 0.1056
-8 -9 14 1.3751 -0.1643
-8 -9 15 -0.0443 0.0751
-8 -9 16 -1.5259 0.1394
-8 -9 17 -1.4326 -0.1265
-8 -9 18 0.0408 -0.0797
-8 -9 19 0.3034 0.2932
-8 -9 20 0.4683 -0.2329
-8 -9 21 0.2551 0.0757
-8 -9 22 0.1722 -0.0289
-8 -8 1 0.7111 0.5101
-8 -8 2 -0.1257 0.8116
-8 -8 3 -0.3365 -0.1836
-8 -8 4 0.2694 -0.5201
-8 -8 5 1.9324 0.1113
-8 -8 6 -2.1396 -0.0495
-8 -8 7 -0.9072 -0.1667
-8 -8 8 1.0774 -0.1244
-8 -8 9 3.2315 0.1170
-8 -8 10 -1.5203 0.0462
-8 -8 11 -3.4719 -0.2785
-8 -8 12 0.2482 0.1216
-8 -8 13 0.1424 0.0454
-8 -8 14 1.4518 -0.0715
-8 -8 15 0.5058 0.0589
-8 -8 16 0.7664 0.0961
-8 -8 17 -0.6839 0.0435
-8 -8 18 -0.2394 -0.0519
-8 -8 19 -0.5553 -0.0139
-8 -8 20 -0.6308 0.2637
-8 -8 21 0.6459 -0.1421
-8 -8 22 0.7483 -0.0422
-8 -7 1 0.0805 -0.0330
-8 -7 2 -0.6858 1.3359
-8 -7 3 -1.6296 0.2356
-8 -7 4 2.3523 -0.2738
-8 -7 5 1.9195 0.1912
-8 -7 6 -1.5047 0.2284
-8 -7 7 -2.7031 -0.2348
-8 -7 8 2.9944 -0.2626
-8 -7 9 0.8218 0.2930
-8 -7 10 -1.2528 -0.0967
-8 -7 11 0.2406 -0.1997
-8 -7 12 0.1192 0.0245
-8 -7 13 -1.2557 -0.0918
-8 -7 14 -1.4350 -0.0631
-8 -7 15 1.7625 0.0344
-8 -7 16 -0.5668 0.0175
-8 -7 17 1.3327 -0.0133
-8 -7 18 0.8188 0.0122
-8 -7 19 -1.4688 0.0865
-8 -7 20 -0.6595 0.1042
-8 -7 21 0.8897 0.1317
-8 -7 22 -0.3823 -0.0734
-8 -6 1 1.0698 -0.5035
-8 -6 2 -3.1734 -0.2356
-8 -6 3 -2.3455 0.3651
-8 -6 4 2.2398 0.5420
-8 -6 5 2.8182 -0.1327
-8 -6 6 -2.3176 0.2524
-8 -6 7 0.1942 0.1403
-8 -6 8 1.3196 -0.0459
-8 -6 9 -0.9567 0.0018
-8 -6 10 -1.5620 0.0301
-8 -6 11 2.9219 0.0869
-8 -6 12 1.0747 -0.1797
-8 -6 13 -2.5596 -0.0090
-8 -6 14 0.5484 -0.0560
-8 -6 15 -1.1943 -0.0970
-8 -6 16 -0.6200 -0.0032
-8 -6 17 1.0167 -0.1918
-8 -6 18 1.0879 0.0407
-8 -6 19 -0.7636 0.0976
-8 -6 20 0.1760 -0.0613
-8 -6 21 0.0835 0.1991
-8 -6 22 -0.8377 0.0364
-8 -6 23 0.3342 0.0545
-8 -5 1 1.2818 -0.6767
-8 -5 2 -2.9327 -1.4721
-8 -5 3 -3.5553 0.0672
-8 -5 4 2.0189 0.3620
-8 -5 5 0.3969 -0.1030
-8 -5 6 -0.7335 -0.0777
-8 -5 7 2.0264 0.2942
-8 -5 8 1.0608 0.3405
-8 -5 9 -4.1653 -0.2941
-8 -5 10 0.4805 0.1033
-8 -5 11 2.6993 0.2822
-8 -5 12 -0.3529 -0.0408
-8 -5 13 0.0653 -0.0829
-8 -5 14 0.7846 0.1079
-8 -5 15 -0.5640 0.0108
-8 -5 16 -1.7332 -0.2415
-8 -5 17 0.5306 -0.0442
-8 -5 18 -0.2660 0.0011
-8 -5 19 0.2357 -0.1396
-8 -5 20 1.3192 -0.0227
-8 -5 21 -1.1961 -0.0768
-8 -5 22 -0.6100 0.2096
-8 -5 23 0.6398 0.1119
-8 -4 1 3.2184 -0.0656
-8 -4 2 -2.8317 -0.6724
-8 -4 3 -1.2051 -0.3569
-8 -4 4 0.0194 -0.4229
-8 -4 5 -1.5022 0.0298
-8 -4 6 0.2808 -0.2118
-8 -4 7 3.9449 0.0710
-8 -4 8 -1.8388 0.0708
-8 -4 9 -2.7190 0.0192
-8 -4 10 0.8206 0.0142
-8 -4 11 1.6022 -0.0020
-8 -4 12 -1.6924 0.2771
-8 -4 13 0.6800 0.0459
-8 -4 14 1.9089 -0.0604
-8 -4 15 -0.3061 0.2122
-8 -4 16 0.1769 -0.0548
-8 -4 17 -1.1898 -0.0717
-8 -4 18 -1.1903 0.0583
-8 -4 19 1.5814 -0.1077
-8 -4 20 0.0515 -0.1929
-8 -4 21 -0.6235 -0.1196
-8 -4 22 -0.7813 0.0179
-8 -4 23 1.0458 0.2505
-8 -3 1 0.6897 1.0604
-8 -3 2 -0.2197 1.0391
-8 -3 3 -0.3028 -0.6092
-8 -3 4 -0.3844 -0.3937
-8 -3 5 -2.5201 0.0439
-8 -3 6 2.8083 -0.0913
-8 -3 7 1.9196 -0.2665
-8 -3 8 -2.3207 -0.1996
-8 -3 9 -1.7939 0.1531
-8 -3 10 2.6947 -0.0906
-8 -3 11 -1.3561 -0.1800
-8 -3 12 -0.9984 0.1697
-8 -3 13 -0.1399 0.1139
-8 -3 14 0.5621 -0.0202
-8 -3 15 1.8489 0.0094
-8 -3 16 0.6046 0.2201
-8 -3 17 -1.3808 0.1090
-8 -3 18 -0.3935 -0.0836
-8 -3 19 0.5990 0.1100
-8 -3 20 0.3669 -0.0499
-8 -3 21 -1.6503 -0.2531
-8 -3 22 0.9384 -0.0610
-8 -3 23 -0.2921 0.1491
-8 -2 1 1.4896 0.7058
-8 -2 2 -1.6259 1.2270
-8 -2 3 0.6580 0.1281
-8 -2 4 -2.2396 0.0752
-8 -2 5 0.1912 0.0431
-8 -2 6 2.8593 0.1523
-8 -2 7 0.6237 -0.2418
-8 -2 8 -3.1131 -0.2065
-8 -2 9 1.6762 0.0981
-8 -2 10 0.5452 -0.1882
-8 -2 11 -0.0050 -0.0623
-8 -2 12 -1.8106 -0.0969
-8 -2 13 -0.7622 -0.0752
-8 -2 14 -0.3827 0.0600
-8 -2 15 1.6703 -0.0968
-8 -2 16 1.0949 0.1308
-8 -2 17 -0.7824 0.0988
-8 -2 18 0.2564 0.0251
-8 -2 19 0.4778 0.1485
-8 -2 20 -1.0050 0.0941
-8 -2 21 0.2700 -0.0922
-8 -2 22 -0.6533 -0.1093
-8 -1 1 -0.2129 -0.6543
-8 -1 2 0.1411 -0.5028
-8 -1 3 -2.2084 0.9303
-8 -1 4 -1.8022 0.4769
-8 -1 5 0.9616 -0.1875
-8 -1 6 2.5504 0.2885
-8 -1 7 -2.0423 0.2182
-8 -1 8 0.0168 -0.0842
-8 -1 9 1.0359 -0.1305
-8 -1 10 1.5164 0.1613
-8 -1 11 -0.6614 0.0337
-8 -1 12 0.1856 -0.2912
-8 -1 13 -2.6044 -0.0512
-8 -1 14 -0.3040 -0.0549
-8 -1 15 0.6470 -0.0481
-8 -1 16 0.2427 -0.0866
-8 -1 17 1.2174 -0.0674
-8 -1 18 -0.1790 0.0641
-8 -1 19 -0.1930 0.0892
-8 -1 20 0.0223 0.1371
-8 -1 21 -0.5193 -0.0409
-8 -1 22 0.2982 0.1051
-8 0 1 2.2191 -1.5861
-8 0 2 -0.0664 -1.2245
-8 0 3 -1.7152 0.3573
-8 0 4 -0.8391 0.1016
-8 0 5 0.8345 0.0430
-8 0 6 -0.9958 0.0172
-8 0 7 -1.1347 0.2677
-8 0 8 0.0849 0.2096
-8 0 9 1.4904 -0.2226
-8 0 10 0.2107 0.3094
-8 0 11 2.1634 0.1681
-8 0 12 -0.7998 -0.1114
-8 0 13 -0.6899 -0.0397
-8 0 14 -1.6542 -0.0139
-8 0 15 -0.9773 0.0376
-8 0 16 1.2380 -0.2291
-8 0 17 0.9879 -0.1142
-8 0 18 0.0600 -0.0145
-8 0 19 -0.8685 -0.0361
-8 0 20 0.2002 -0.0347
-8 0 21 0.3525 0.0144
-8 0 22 -0.2524 0.2506
-8 1 1 1.7046 -0.0289
-8 1 2 -0.0384 -0.5296
-8 1 3 1.8431 -0.7804
-8 1 4 0.6431 -0.2722
-8 1 5 0.0632 0.1176
-8 1 6 -2.7354 -0.1627
-8 1 7 -0.7970 -0.0537
-8 1 8 0.3988 0.0157
-8 1 9 -1.0887 0.1933
-8 1 10 1.1052 -0.0693
-8 1 11 1.4895 0.0598
-8 1 12 1.7636 0.3374
-8 1 13 -0.6009 -0.0322
-8 1 14 -1.6106 0.0453
-8 1 15 -2.0396 0.0805
-8 1 16 1.3795 0.0286
-8 1 17 1.6285 -0.1479
-8 1 18 -0.9381 -0.0981
-8 1 19 -0.6415 0.0430
-8 1 20 -0.3716 -0.3100
-8 1 21 0.9403 0.0158
-8 1 22 0.3849 0.2589
-8 2 1 -2.8962 1.8203
-8 2 2 1.3814 0.8882
-8 2 3 1.9763 -1.1264
-8 2 4 4.5752 -0.1323
-8 2 5 -2.6171 0.1354
-8 2 6 -0.4620 -0.3171
-8 2 7 0.0594 -0.2396
-8 2 8 -0.9219 -0.0445
-8 2 9 -1.6314 0.0935
-8 2 10 -0.5626 -0.2748
-8 2 11 1.6056 -0.0484
-8 2 12 1.5854 0.2074
-8 2 13 1.8931 0.0760
-8 2 14 -2.9165 0.0558
-8 2 15 -1.2887 0.0581
-8 2 16 1.5188 0.2120
-8 2 17 0.9010 0.0511
-8 2 18 -0.2306 -0.0978
-8 2 19 -1.2696 0.0168
-8 2 20 -0.5862 -0.0550
-8 2 21 1.1454 -0.0951
-8 3 1 -2.5798 1.0017
-8 3 2 -2.7802 0.9869
-8 3 3 5.6107 0.4467
-8 3 4 -0.4075 -0.0847
-8 3 5 0.9885 -0.0695
-8 3 6 -0.3987 0.1635
-8 3 7 1.4227 -0.2661
-8 3 8 -0.8444 0.0044
-8 3 9 -1.4786 -0.0840
-8 3 10 -0.7136 -0.2085
-8 3 11 -0.8698 -0.0683
-8 3 12 2.5923 -0.1650
-8 3 13 0.7265 0.0453
-8 3 14 -1.3368 -0.0773
-8 3 15 -0.9631 0.0910
-8 3 16 1.2155 0.1241
-8 3 17 0.6693 0.0035
-8 3 18 0.1589 0.1888
-8 3 19 -1.4284 -0.0974
-8 3 20 0.2619 0.1262
-8 3 21 0.2894 0.3323
-8 4 1 -6.2681 -1.0772
-8 4 2 1.5245 -0.2414
-8 4 3 -0.6972 1.4224
-8 4 4 1.2033 0.1527
-8 4 5 -1.0771 -0.2436
-8 4 6 2.1475 0.3927
-8 4 7 -0.4427 0.2316
-8 4 8 -0.0703 -0.1068
-8 4 9 0.7786 -0.1272
-8 4 10 -1.2553 0.2327
-8 4 11 -0.4880 -0.1223
-8 4 12 0.5724 -0.2538
-8 4 13 0.6391 -0.0674
-8 4 14 -1.4552 -0.0586
-8 4 15 0.5988 -0.0647
-8 4 16 0.1097 -0.1022
-8 4 17 0.6748 0.0523
-8 4 18 -0.3301 -0.0473
-8 4 19 -0.1938 0.0242
-8 4 20 0.4072 0.0923
-8 4 21 0.3832 0.4698
-8 5 1 -0.1521 -1.9700
-8 5 2 -1.0780 -0.5508
-8 5 3 0.2644 -0.0024
-8 5 4 -2.0077 0.2176
-8 5 5 2.3242 0.2209
-8 5 6 -0.3611 -0.1387
-8 5 7 -1.2378 0.4144
-8 5 8 0.3185 0.0666
-8 5 9 0.4521 -0.0373
-8 5 10 0.5876 0.2640
-8 5 11 -0.3840 0.0820
-8 5 12 0.8755 -0.0213
-8 5 13 -1.5108 -0.1246
-8 5 14 0.1488 0.0731
-8 5 15 0.1447 -0.0714
-8 5 16 -0.0289 -0.2476
-8 5 17 0.1859 -0.0385
-8 5 18 -0.4409 0.0348
-8 5 19 -0.1765 -0.4898
-8 5 20 1.2507 0.2879
-8 6 1 1.2333 0.1183
-8 6 2 1.0898 -0.6929
-8 6 3 -2.8919 -1.1084
-8 6 4 0.9936 0.0179
-8 6 5 1.7955 0.1389
-8 6 6 -0.8935 -0.2154
-8 6 7 -0.5780 -0.1251
-8 6 8 -0.5372 0.1518
-8 6 9 -0.0872 0.2417
-8 6 10 -0.6820 -0.1807
-8 6 11 2.3588 0.2163
-8 6 12 -0.6710 0.2561
-8 6 13 -0.4965 -0.0336
-8 6 14 0.3052 0.1163
-8 6 15 -0.0099 0.0492
-8 6 16 -0.3941 -0.0893
-8 6 17 0.1205 0.0576
-8 6 18 -0.4368 -0.2658
-8 6 19 -0.1157 -0.0680
-8 6 20 0.3846 -0.3669
-8 7 1 1.4025 2.2807
-8 7 2 -0.1153 -0.1521
-8 7 3 -1.5540 -0.7781
-8 7 4 1.7507 0.0550
-8 7 5 0.0690 -0.2286
-8 7 6 -0.3094 -0.1958
-8 7 7 0.6290 -0.2848
-8 7 8 0.9857 0.0048
-8 7 9 -2.5970 -0.0370
-8 7 10 0.3235 -0.1245
-8 7 11 0.4452 0.0180
-8 7 12 0.2062 0.1133
-8 7 13 -0.6186 0.1650
-8 7 14 1.7627 0.0229
-8 7 15 -0.6641 0.1050
-8 7 16 -0.5455 0.1954
-8 7 17 0.1835 0.0096
-8 7 18 -0.1976 -0.0254
-8 7 19 0.1195 -0.2433
-8 8 1 1.5115 0.7833
-8 8 2 -2.0646 0.9217
-8 8 3 1.0442 0.7208
-8 8 4 1.3605 -0.3082
-8 8 5 -1.2206 -0.0306
-8 8 6 -1.8563 0.1183
-8 8 7 2.9333 -0.2254
-8 8 8 0.5115 -0.1416
-8 8 9 -0.9727 -0.1836
-8 8 10 -0.1759 -0.0845
-8 8 11 0.5280 -0.0521
-8 8 12 -2.6658 -0.1578
-8 8 13 1.7469 0.0266
-8 8 14 0.7348 0.0448
-8 8 15 0.5807 -0.0136
-8 8 16 -0.9499 0.2697
-8 8 17 -0.3037 -0.0577
-8 8 18 0.2675 0.0482
-8 9 1 -2.0917 -1.6262
-8 9 2 -1.5055 0.6766
-8 9 3 1.5290 1.2396
-8 9 4 2.2666 -0.1875
-8 9 5 -2.7034 0.1274
-8 9 6 -0.7612 0.4219
-8 9 7 1.1939 0.0934
-8 9 8 -0.0888 -0.1831
-8 9 9 0.1398 -0.0816
-8 9 10 1.8105 0.1262
-8 9 11 -1.5209 -0.1710
-8 9 12 -0.9701 -0.1698
-8 9 13 -1.0640 -0.0568
-8 9 14 2.4827 -0.1468
-8 9 15 -0.1093 0.1446
-8 9 16 0.3230 -0.2480
-8 9 17 -1.2799 0.3696
-8 9 18 -0.0177 -0.4016
-8 10 1 -1.4777 -1.6056
-8 10 2 -2.4846 -0.3149
-8 10 3 1.6261 -0.2440
-8 10 4 0.8416 0.3762
-8 10 5 -1.2297 0.2246
-8 10 6 0.7339 -0.0533
-8 10 7 0.2417 0.4346
-8 10 8 -1.1180 -0.0008
-8 10 9 0.0380 0.0701
-8 10 10 1.5027 0.1799
-8 10 11 -0.1305 -0.0592
-8 10 12 -1.9074 0.0437
-8 10 13 0.5834 -0.1734
-8 10 14 -0.7856 0.0934
-8 10 15 2.4502 -0.2971
-8 10 16 -0.7788 0.2004
-8 10 17 -0.0538 -0.1380
-8 11 1 0.3629 0.4885
-8 11 2 -1.4588 -1.1412
-8 11 3 0.6835 -0.9823
-8 11 4 -1.6220 0.3032
-8 11 5 -0.9610 -0.0965
-8 11 6 1.5342 -0.2121
-8 11 7 1.7972 -0.0057
-8 11 8 -1.2528 0.2593
-8 11 9 0.7187 0.1273
-8 11 10 -0.7678 -0.0903
-8 11 11 -0.2909 0.2994
-8 11 12 0.4921 0.0035
-8 11 13 -1.4781 0.0949
-8 11 14 0.8995 -0.0299
-8 11 15 -0.3007 -0.1894
-8 11 16 1.2949 0.1892
-8 12 1 0.0629 1.6232
-8 12 2 2.2468 -0.4708
-8 12 3 0.4439 -0.2502
-8 12 4 -2.3117 -0.1807
-8 12 5 -2.8034 -0.3060
-8 12 6 0.6248 -0.0908
-8 12 7 0.7268 -0.3082
-8 12 8 2.9434 0.0625
-8 12 9 -0.3076 -0.0789
-8 12 10 -0.5357 -0.0178
-8 12 11 -1.0094 0.1239
-8 12 12 0.3055 0.0046
-8 12 13 0.0959 0.3096
-8 12 14 -0.9329 -0.3887
-8 12 15 0.7034 0.0883
-8 13 1 0.7419 0.2972
-8 13 2 1.9804 1.1122
-8 13 3 2.6548 0.5572
-8 13 4 -0.7996 -0.4617
-8 13 5 -2.0944 0.0988
-8 13 6 -2.9730 0.0095
-8 13 7 0.1143 -0.0720
-8 13 8 1.8895 -0.3206
-8 13 9 2.3231 -0.1291
-8 13 10 -1.5404 0.1350
-8 13 11 0.5752 -0.3254
-8 13 12 -0.3044 0.3202
-8 13 13 -0.2947 -0.2447
-8 13 14 0.0147 -0.0293
-8 14 1 -1.3017 -1.0184
-8 14 2 1.0497 1.0746
-8 14 3 1.1080 0.4270
-8 14 4 2.4126 -0.0529
-8 14 5 0.2782 0.3159
-8 14 6 -3.0738 0.1766
-8 14 7 -1.5429 0.1030
-8 14 8 0.9617 -0.1557
-8 14 9 -0.1408 -0.0330
-8 14 10 0.9857 0.0449
-8 14 11 0.1723 -0.0093
-8 14 12 0.6765 -0.2485
-8 14 13 -0.9442 0.2996
-8 15 1 0.3221 -0.6410
-8 15 2 -1.6032 -0.5234
-8 15 3 -0.6652 -0.2168
-8 15 4 2.2068 0.4509
-8 15 5 1.0122 -0.0418
-8 15 6 -0.0686 0.2029
-8 15 7 -0.8613 0.1272
-8 15 8 -0.1548 -0.0055
-8 15 9 -1.2233 0.2940
-8 15 10 -0.3747 -0.0279
-8 15 11 1.6621 0.0098
-8 15 12 -0.1787 0.2113
-8 16 1 1.2016 0.2518
-8 16 2 -0.7291 -1.2207
-8 16 3 -0.4616 -0.3640
-8 16 4 -0.5429 0.1925
-8 16 5 0.3088 -0.3164
-8 16 6 -0.0471 -0.0278
-8 16 7 1.6627 0.0184
-8 16 8 -0.2965 0.0631
-8 16 9 -0.4978 0.0512
-8 16 10 -0.9983 0.2106
-8 16 11 0.3058 0.0559
-8 17 1 -0.1028 0.5813
-8 17 2 1.4372 -0.1540
-8 17 3 0.9206 0.1403
-8 17 4 -0.2370 -0.5573
-8 17 5 -1.4920 -0.0848
-8 17 6 -0.1222 -0.1281
-8 17 7 -0.3158 -0.1383
-8 17 8 1.7032 -0.0299
-8 17 9 -0.3862 -0.2306
-8 17 10 0.1346 0.0862
-8 18 1 -1.7712 0.0385
-8 18 2 0.7174 1.2425
-8 18 3 1.4598 0.3147
-8 18 4 0.6428 -0.4606
-8 18 5 0.5852 0.0082
-8 18 6 -1.3748 0.0741
-8 18 7 -0.5210 0.0602
-8 18 8 -0.2408 -0.3294
-8 19 1 -1.1000 -0.1522
-8 19 2 -1.1239 0.9118
-8 19 3 -0.4533 0.0123
-8 19 4 0.8914 0.4272
-8 19 5 1.1650 -0.1959
-8 19 6 0.3310 0.1840
-8 19 7 -0.3352 0.3768
-8 20 1 0.8000 -0.1618
-8 20 2 -0.8717 -0.7354
-8 20 3 -1.4183 0.4383
-8 20 4 -0.1031 0.1939
-8 20 5 -0.3743 -0.0039
-8 21 1 0.9208 -0.6691
-8 21 2 0.1936 -0.8864
-8 21 3 0.8141 0.0946
-7 -18 6 0.0349 -0.3615
-7 -18 7 -0.5174 -0.1636
-7 -18 8 -0.0466 0.1704
-7 -18 9 0.2845 -0.1128
-7 -18 10 0.1516 -0.0231
-7 -18 11 -0.0802 0.2111
-7 -18 12 0.0476 0.0303
-7 -17 2 -0.0008 0.0391
-7 -17 3 -0.5748 -0.5856
-7 -17 4 0.2414 0.1384
-7 -17 5 0.0503 0.7440
-7 -17 6 0.1596 -0.2396
-7 -17 7 -0.2123 -0.4956
-7 -17 8 -0.0990 -0.0718
-7 -17 9 -0.2683 0.3089
-7 -17 10 0.2065 -0.0243
-7 -17 11 -0.0269 0.0314
-7 -17 12 0.2915 0.0448
-7 -17 13 0.3115 -0.1605
-7 -17 14 -0.1378 -0.0004
-7 -17 15 -0.5529 0.1306
-7 -17 16 0.1489 -0.2523
-7 -16 1 0.3935 0.3299
-7 -16 2 -0.0491 0.3716
-7 -16 3 0.1088 -0.6930
-7 -16 4 -0.4936 0.2538
-7 -16 5 0.0784 0.4904
-7 -16 6 -0.0764 0.1363
-7 -16 7 0.8739 -0.6204
-7 -16 8 -0.3686 -0.2364
-7 -16 9 -0.4570 0.3923
-7 -16 10 -0.8330 0.0072
-7 -16 11 0.5357 -0.1245
-7 -16 12 0.6959 0.1086
-7 -16 13 0.3808 0.0396
-7 -16 14 -0.4842 -0.0526
-7 -16 15 -0.3672 -0.2764
-7 -16 16 -0.2420 0.1009
-7 -16 17 0.6376 0.0778
-7 -16 18 -0.3426 0.1594
-7 -15 1 0.4041 0.5347
-7 -15 2 0.4445 -0.3759
-7 -15 3 0.3740 0.1090
-7 -15 4 -0.1621 0.2392
-7 -15 5 -1.3721 0.1275
-7 -15 6 0.6686 0.1849
-7 -15 7 1.0814 -0.2317
-7 -15 8 0.6501 -0.1676
-7 -15 9 -1.6199 0.0913
-7 -15 10 -0.6198 -0.0154
-7 -15 11 -0.2583 0.0616
-7 -15 12 1.2522 -0.0142
-7 -15 13 0.6117 0.0582
-7 -15 14 -0.3405 -0.1222
-7 -15 15 -0.6303 -0.0757
-7 -15 16 0.3468 -0.0505
-7 -15 17 -0.5512 -0.0182
-7 -15 18 0.0503 0.0485
-7 -15 19 0.3836 0.0398
-7 -14 1 -0.9010 -0.6642
-7 -14 2 1.0703 -0.5979
-7 -14 3 1.0637 0.5179
-7 -14 4 -0.6310 0.0853
-7 -14 5 -1.2279 -0.0708
-7 -14 6 0.0473 0.1175
-7 -14 7 1.7664 0.0400
-7 -14 8 0.2896 0.1000
-7 -14 9 -0.3558 -0.2158
-7 -14 10 -1.5419 0.0733
-7 -14 11 -0.0294 0.1951
-7 -14 12 -0.0943 -0.0230
-7 -14 13 1.0751 -0.1048
-7 -14 14 0.3373 -0.0369
-7 -14 15 0.3130 0.0255
-7 -14 16 -0.2641 -0.0791
-7 -14 17 -1.1085 -0.0948
-7 -14 18 -0.5384 -0.1572
-7 -14 19 1.0583 0.0965
-7 -14 20 0.3735 0.2545
-7 -13 1 -0.7287 -0.6501
-7 -13 2 0.3609 -0.4943
-7 -13 3 1.2712 0.1092
-7 -13 4 -0.6855 -0.1004
-7 -13 5 -0.7660 -0.0110
-7 -13 6 -0.0684 -0.0596
-7 -13 7 0.9264 0.0919
-7 -13 8 0.5740 -0.0016
-7 -13 9 -0.1875 0.0466
-7 -13 10 0.6575 0.0319
-7 -13 11 -1.7311 0.0184
-7 -13 12 -0.7250 0.2543
-7 -13 13 -0.3253 -0.0946
-7 -13 14 1.5478 -0.0983
-7 -13 15 1.6974 0.1496
-7 -13 16 -0.2822 -0.0991
-7 -13 17 -1.5242 -0.1609
-7 -13 18 -0.7778 -0.0340
-7 -13 19 0.4288 -0.1067
-7 -13 20 0.5073 0.0033
-7 -13 21 0.0455 0.1655
-7 -12 1 -1.4176 0.4141
-7 -12 2 0.6469 0.3750
-7 -12 3 -0.0974 -0.6619
-7 -12 4 0.2787 -0.2160
-7 -12 5 -1.0715 0.2765
-7 -12 6 0.6960 -0.2102
-7 -12 7 -0.2812 -0.3129
-7 -12 8 -0.4328 0.0940
-7 -12 9 1.4367 0.2240
-7 -12 10 1.0164 -0.2022
-7 -12 11 0.0718 -0.0443
-7 -12 12 -2.9090 0.2697
-7 -12 13 -1.1863 0.0856
-7 -12 14 0.6730 -0.0130
-7 -12 15 2.2465 0.0070
-7 -12 16 1.0671 0.1108
-7 -12 17 -0.7251 -0.0735
-7 -12 18 -0.4379 -0.1535
-7 -12 19 -1.1006 0.0741
-7 -12 20 -0.2408 -0.3346
-7 -12 21 0.6313 -0.0421
-7 -12 22 0.0675 0.5697
-7 -11 1 0.3915 1.0802
-7 -11 2 -0.4433 0.7309
-7 -11 3 0.6758 -0.3009
-7 -11 4 -0.9575 -0.0280
-7 -11 5 0.6194 0.0657
-7 -11 6 -0.3059 -0.0033
-7 -11 7 -0.2537 -0.3871
-7 -11 8 -1.3097 -0.0518
-7 -11 9 0.8603 0.2400
-7 -11 10 2.6559 -0.3064
-7 -11 11 0.2004 -0.0814
-7 -11 12 -0.4051 0.0982
-7 -11 13 -2.8180 0.0721
-7 -11 14 -1.4447 0.0312
-7 -11 15 0.3337 0.0292
-7 -11 16 2.1689 0.1837
-7 -11 17 2.1582 -0.0172
-7 -11 18 -0.5206 0.0456
-7 -11 19 -1.0589 -0.0351
-7 -11 20 -1.4211 -0.3054
-7 -11 21 -0.4028 -0.0422
-7 -11 22 1.1157 0.2632
-7 -10 1 -0.5756 0.0333
-7 -10 2 0.5735 0.2240
-7 -10 3 -0.2021 0.7567
-7 -10 4 0.4497 0.0886
-7 -10 5 -0.6219 -0.0817
-7 -10 6 1.2519 0.1312
-7 -10 7 -1.6382 -0.0047
-7 -10 8 -0.8596 0.0275
-7 -10 9 0.3029 -0.2719
-7 -10 10 0.2569 0.0771
-7 -10 11 2.2539 0.0172
-7 -10 12 1.8423 -0.2609
-7 -10 13 0.0787 -0.0122
-7 -10 14 -5.0841 0.0063
-7 -10 15 -2.1888 0.0340
-7 -10 16 2.1764 0.0259
-7 -10 17 2.3226 0.1136
-7 -10 18 1.6059 0.1398
-7 -10 19 -0.4524 -0.0539
-7 -10 20 -1.7662 -0.1826
-7 -10 21 -1.0725 0.0307
-7 -10 22 0.5419 0.0541
-7 -9 1 -0.0265 -1.4871
-7 -9 2 -0.3316 -0.4148
-7 -9 3 0.5834 0.8133
-7 -9 4 -0.6129 0.0598
-7 -9 5 1.3005 -0.0747
-7 -9 6 -0.6678 0.1909
-7 -9 7 -0.2166 0.3147
-7 -9 8 -0.0989 -0.0254
-7 -9 9 -0.5666 -0.1673
-7 -9 10 -2.3385 0.1882
-7 -9 11 0.2739 0.0421
-7 -9 12 6.5451 -0.1076
-7 -9 13 0.8780 -0.1199
-7 -9 14 -3.5958 -0.0876
-7 -9 15 -3.3455 0.0228
-7 -9 16 -0.1193 -0.0950
-7 -9 17 0.8932 -0.0416
-7 -9 18 1.9453 0.2528
-7 -9 19 1.3818 -0.0812
-7 -9 20 -0.9481 -0.1369
-7 -9 21 -1.3346 0.1335
-7 -9 22 0.1702 0.0379
-7 -9 23 -0.1695 -0.2611
-7 -8 1 -0.5737 -0.8275
-7 -8 2 -0.0502 -0.5357
-7 -8 3 -0.3401 -0.5317
-7 -8 4 0.6958 0.1379
-7 -8 5 -0.0282 0.1173
-7 -8 6 -0.5009 -0.2331
-7 -8 7 -0.5221 0.2783
-7 -8 8 2.7408 0.0537
-7 -8 9 -0.9212 0.0625
-7 -8 10 -5.3175 0.0734
-7 -8 11 0.4010 0.0615
-7 -8 12 4.0136 0.1241
-7 -8 13 2.8985 0.0011
-7 -8 14 -1.7058 -0.0130
-7 -8 15 0.2804 -0.0767
-7 -8 16 -2.4447 -0.0935
-7 -8 17 -1.5537 0.0083
-7 -8 18 1.2835 -0.0503
-7 -8 19 1.5772 0.0501
-7 -8 20 0.0435 -0.0835
-7 -8 21 0.2987 0.0242
-7 -8 22 -1.1235 -0.0226
-7 -8 23 -0.3149 -0.0699
-7 -7 1 0.5037 1.1611
-7 -7 2 -0.3964 -0.0347
-7 -7 3 -0.0780 -1.1702
-7 -7 4 1.6444 0.0248
-7 -7 5 -0.2242 0.1990
-7 -7 6 -3.1507 -0.3643
-7 -7 7 1.4101 -0.3478
-7 -7 8 3.5565 0.2737
-7 -7 9 -1.4532 0.1115
-7 -7 10 -3.1295 -0.2674
-7 -7 11 -0.5182 0.1322
-7 -7 12 1.2547 0.2433
-7 -7 13 -1.7866 -0.0209
-7 -7 14 3.9376 0.1234
-7 -7 15 1.0203 0.0622
-7 -7 16 -1.0920 -0.0445
-7 -7 17 -1.8723 -0.0256
-7 -7 18 -0.3230 0.0461
-7 -7 19 -0.0209 -0.0564
-7 -7 20 1.6790 -0.0068
-7 -7 21 -0.0984 -0.0335
-7 -7 22 -0.4274 -0.1209
-7 -7 23 -0.2689 0.0127
-7 -6 1 -0.3691 1.6586
-7 -6 2 -1.2673 0.3092
-7 -6 3 1.3688 0.0492
-7 -6 4 2.8532 -0.0891
-7 -6 5 -0.9116 -0.1275
-7 -6 6 -3.5830 0.0582
-7 -6 7 1.7270 -0.3419
-7 -6 8 1.9271 -0.1502
-7 -6 9 -1.4809 -0.0049
-7 -6 10 0.5016 -0.1412
-7 -6 11 2.4366 -0.0697
-7 -6 12 -4.8286 -0.0103
-7 -6 13 -1.1646 0.1299
-7 -6 14 1.3716 -0.0408
-7 -6 15 2.9252 0.1474
-7 -6 16 -0.9696 0.0998
-7 -6 17 0.7337 -0.0421
-7 -6 18 -1.3450 0.1350
-7 -6 19 -0.4571 0.0225
-7 -6 20 0.7884 0.0445
-7 -6 21 0.1618 -0.0980
-7 -6 22 -0.6884 -0.0768
-7 -6 23 1.0857 0.1778
-7 -5 1 -1.0996 -0.3881
-7 -5 2 -2.6229 0.6578
-7 -5 3 1.0057 1.0138
-7 -5 4 4.8471 -0.0858
-7 -5 5 -1.9032 -0.0598
-7 -5 6 -1.1955 0.3189
-7 -5 7 1.1480 0.1819
-7 -5 8 -1.9750 -0.3105
-7 -5 9 -1.6555 -0.3074
-7 -5 10 5.3237 0.2153
-7 -5 11 0.9395 -0.1206
-7 -5 12 -2.6846 -0.3424
-7 -5 13 -2.6196 0.0326
-7 -5 14 2.0502 0.0552
-7 -5 15 -2.1415 -0.1314
-7 -5 16 1.7512 0.0200
-7 -5 17 0.6437 0.1656
-7 -5 18 -0.4085 0.0100
-7 -5 19 0.2667 0.0763
-7 -5 20 -0.0407 0.0772
-7 -5 21 -0.9972 0.0206
-7 -5 22 0.2887 0.0480
-7 -5 23 1.0415 0.0906
-7 -4 1 -1.9063 -2.0643
-7 -4 2 -4.4206 0.1630
-7 -4 3 1.7102 0.6252
-7 -4 4 2.1512 -0.0840
-7 -4 5 0.6702 0.1968
-7 -4 6 0.9149 0.3241
-7 -4 7 -0.0167 0.3188
-7 -4 8 -5.0867 -0.0397
-7 -4 9 0.4914 -0.0200
-7 -4 10 4.0182 0.1205
-7 -4 11 0.7394 -0.0690
-7 -4 12 -2.3215 -0.0288
-7 -4 13 2.7407 -0.2403
-7 -4 14 -1.8041 -0.0120
-7 -4 15 -0.9213 -0.0485
-7 -4 16 -0.9479 -0.2708
-7 -4 17 0.7196 0.1313
-7 -4 18 0.4404 0.0301
-7 -4 19 0.6051 -0.0992
-7 -4 20 0.1306 0.0488
-7 -4 21 -1.4717 0.1041
-7 -4 22 0.5282 0.2630
-7 -4 23 0.5784 -0.1302
-7 -3 1 -1.9297 -0.5785
-7 -3 2 -3.3330 -0.9013
-7 -3 3 -0.3224 -0.7570
-7 -3 4 1.6063 0.3324
-7 -3 5 1.0163 0.0636
-7 -3 6 3.5264 -0.1956
-7 -3 7 -2.9267 0.2104
-7 -3 8 -3.8864 0.2547
-7 -3 9 2.2113 0.2168
-7 -3 10 1.6740 -0.0683
-7 -3 11 -2.7942 0.1689
-7 -3 12 1.3898 0.1740
-7 -3 13 1.6474 -0.0737
-7 -3 14 1.4544 -0.0600
-7 -3 15 -2.0195 -0.0793
-7 -3 16 -0.4490 -0.0331
-7 -3 17 -1.0910 -0.1673
-7 -3 18 0.3927 -0.0310
-7 -3 19 1.1883 -0.0663
-7 -3 20 -0.8246 -0.1752
-7 -3 21 0.5020 0.1392
-7 -3 22 -0.6327 0.1602
-7 -3 23 0.5265 -0.0514
-7 -2 1 -2.4933 1.5442
-7 -2 2 -2.7918 -0.8204
-7 -2 3 0.3653 -1.0390
-7 -2 4 -0.5608 0.1974
-7 -2 5 3.6060 -0.1093
-7 -2 6 1.7474 -0.4302
-7 -2 7 -3.8409 -0.2898
-7 -2 8 -0.6749 0.3744
-7 -2 9 2.6214 0.0567
-7 -2 10 -0.7832 -0.2331
-7 -2 11 -2.5535 0.3309
-7 -2 12 -0.3907 0.1594
-7 -2 13 2.4489 0.0896
-7 -2 14 0.7600 0.0468
-7 -2 15 1.2602 0.0709
-7 -2 16 -1.7839 0.0558
-7 -2 17 -0.2882 -0.1220
-7 -2 18 -0.0096 -0.0326
-7 -2 19 -0.8650 -0.0651
-7 -2 20 1.0793 -0.1725
-7 -2 21 -0.3582 -0.0093
-7 -2 22 0.6822 0.0166
-7 -2 23 -0.3732 -0.0966
-7 -1 1 -2.4473 1.3467
-7 -1 2 -1.3844 0.4343
-7 -1 3 -1.5115 0.2333
-7 -1 4 0.8196 -0.3683
-7 -1 5 2.8943 -0.1566
-7 -1 6 0.1536 -0.0133
-7 -1 7 -2.0000 -0.3597
-7 -1 8 0.7272 -0.1580
-7 -1 9 2.0557 -0.0800
-7 -1 10 -1.4192 -0.0277
-7 -1 11 -1.3729 -0.1636
-7 -1 12 -1.2150 0.1180
-7 -1 13 -0.1610 0.1232
-7 -1 14 2.5706 0.0330
-7 -1 15 -0.0785 0.1658
-7 -1 16 0.5584 0.1071
-7 -1 17 -0.2331 0.0582
-7 -1 18 -0.7834 -0.0181
-7 -1 19 -0.4841 0.0664
-7 -1 20 -0.2893 -0.0212
-7 -1 21 1.0604 -0.1292
-7 -1 22 -0.0688 -0.0344
-7 -1 23 0.5237 -0.1048
-7 0 1 -1.4594 -0.6276
-7 0 2 -1.4945 1.4284
-7 0 3 -0.6006 0.9555
-7 0 4 -1.3904 -0.4435
-7 0 5 1.3495 0.2011
-7 0 6 -0.1426 0.2266
-7 0 7 0.4731 0.0561
-7 0 8 1.7104 -0.3673
-7 0 9 -0.4755 -0.1393
-7 0 10 0.8843 0.1391
-7 0 11 -1.1430 -0.3195
-7 0 12 -1.9984 -0.2109
-7 0 13 -0.2479 0.0717
-7 0 14 0.6311 -0.0238
-7 0 15 1.1277 -0.0238
-7 0 16 0.3871 0.0920
-7 0 17 0.7413 0.1360
-7 0 18 -1.5381 0.0518
-7 0 19 -0.2697 0.0216
-7 0 20 0.4304 0.1931
-7 0 21 -0.2905 0.0881
-7 0 22 0.6022 -0.1028
-7 0 23 0.2039 -0.2032
-7 1 1 -0.7608 -1.7060
-7 1 2 3.4789 0.3951
-7 1 3 -2.5739 0.4240
-7 1 4 -1.2139 0.2225
-7 1 5 -3.5437 0.1150
-7 1 6 1.1673 0.3174
-7 1 7 2.1762 0.2171
-7 1 8 -0.2402 -0.0196
-7 1 9 0.9622 0.1125
-7 1 10 1.1963 -0.0482
-7 1 11 0.1042 -0.0052
-7 1 12 -2.5604 -0.1136
-7 1 13 -0.8388 -0.2300
-7 1 14 0.1061 -0.0342
-7 1 15 0.4952 -0.1114
-7 1 16 2.3301 -0.0880
-7 1 17 -1.1512 0.0304
-7 1 18 -1.0372 0.0006
-7 1 19 0.0431 0.0143
-7 1 20 0.7588 0.0854
-7 1 21 0.2052 0.3431
-7 1 22 -0.7483 0.0574
-7 2 1 5.0305 -0.1900
-7 2 2 1.7374 -1.5883
-7 2 3 4.7288 -0.5682
-7 2 4 -6.9992 0.8029
-7 2 5 -1.4838 -0.2653
-7 2 6 0.1136 -0.1666
-7 2 7 0.5584 0.3508
-7 2 8 -1.1877 0.2443
-7 2 9 1.1982 0.0497
-7 2 10 3.2169 0.0461
-7 2 11 -0.3446 0.2722
-7 2 12 -0.8967 0.0227
-7 2 13 -1.7931 -0.0725
-7 2 14 -1.4417 -0.0450
-7 2 15 2.0758 -0.1151
-7 2 16 1.6460 -0.0092
-7 2 17 -1.0213 -0.2309
-7 2 18 -1.8124 -0.0719
-7 2 19 0.3179 0.0019
-7 2 20 1.3670 -0.1187
-7 2 21 0.4376 0.3120
-7 2 22 -1.2570 -0.0270
-7 3 1 -1.9329 0.9182
-7 3 2 10.4009 -1.1388
-7 3 3 -1.8734 -0.6304
-7 3 4 0.3387 -0.0859
-7 3 5 -3.4050 -0.0433
-7 3 6 2.9784 -0.3939
-7 3 7 -3.2399 -0.1660
-7 3 8 -2.0299 0.3238
-7 3 9 1.5882 -0.1327
-7 3 10 1.4720 0.0210
-7 3 11 1.6653 0.2722
-7 3 12 -0.0200 0.1105
-7 3 13 -1.6535 0.0925
-7 3 14 -1.7442 0.0605
-7 3 15 1.6717 0.1690
-7 3 16 1.7867 -0.1413
-7 3 17 -1.1353 -0.0596
-7 3 18 -1.4301 -0.0032
-7 3 19 -0.1815 -0.2406
-7 3 20 1.3405 0.1516
-7 3 21 0.2283 -0.1721
-7 3 22 -0.8360 -0.0590
-7 4 1 4.7068 0.8801
-7 4 2 0.4059 0.7763
-7 4 3 4.7060 0.1626
-7 4 4 -5.7340 -0.7692
-7 4 5 5.8745 0.0570
-7 4 6 -1.1858 0.0544
-7 4 7 -1.4366 -0.4262
-7 4 8 -1.0385 -0.2462
-7 4 9 -0.4138 0.0368
-7 4 10 -0.0135 0.0070
-7 4 11 0.4404 -0.2482
-7 4 12 2.1199 0.1181
-7 4 13 -1.4266 0.1952
-7 4 14 -1.0060 -0.0002
-7 4 15 1.3893 0.1647
-7 4 16 0.2608 0.1070
-7 4 17 -0.0479 -0.0160
-7 4 18 -0.5105 0.0661
-7 4 19 -0.3531 -0.0092
-7 4 20 0.6309 0.0889
-7 4 21 -0.5390 0.1029
-7 5 1 -3.5224 0.1654
-7 5 2 5.8695 1.7327
-7 5 3 -5.7307 0.2818
-7 5 4 3.5508 -0.1023
-7 5 5 -0.6989 0.2096
-7 5 6 0.9067 0.1080
-7 5 7 -0.9566 0.0122
-7 5 8 1.9692 -0.3704
-7 5 9 0.1967 0.0123
-7 5 10 -2.8821 -0.0065
-7 5 11 0.3811 -0.3369
-7 5 12 0.3276 -0.0787
-7 5 13 0.0238 -0.0085
-7 5 14 0.4367 0.0538
-7 5 15 0.0236 -0.1299
-7 5 16 -0.1077 0.0487
-7 5 17 -0.0113 0.3516
-7 5 18 0.3981 -0.2863
-7 5 19 0.5545 0.1582
-7 5 20 -0.3535 0.4285
-7 5 21 -0.7227 0.1340
-7 6 1 4.0367 -1.0611
-7 6 2 -3.1986 0.2832
-7 6 3 1.3204 0.2574
-7 6 4 -0.0934 0.5782
-7 6 5 1.0891 0.0486
-7 6 6 -4.6965 0.1549
-7 6 7 1.1684 0.2598
-7 6 8 3.3988 0.0997
-7 6 9 0.1731 0.0288
-7 6 10 -0.0919 -0.1517
-7 6 11 -1.5405 0.1003
-7 6 12 -0.5096 -0.1431
-7 6 13 -0.3246 -0.1663
-7 6 14 1.1170 -0.0372
-7 6 15 -0.0514 -0.2521
-7 6 16 -1.0610 0.0570
-7 6 17 0.4549 -0.0150
-7 6 18 0.1557 -0.0203
-7 6 19 0.9074 -0.2552
-7 6 20 -0.1283 0.5999
-7 7 1 -0.5125 -0.6512
-7 7 2 -0.8202 -1.9903
-7 7 3 -0.1018 0.2630
-7 7 4 4.6554 0.4804
-7 7 5 -2.2437 -0.4053
-7 7 6 -3.2475 0.0735
-7 7 7 -0.1645 0.2979
-7 7 8 0.3460 0.2662
-7 7 9 1.5429 0.0054
-7 7 10 0.7146 0.0783
-7 7 11 1.0535 0.2503
-7 7 12 -2.2719 0.0135
-7 7 13 0.4207 -0.0120
-7 7 14 0.4077 -0.1199
-7 7 15 -0.7696 -0.1161
-7 7 16 0.0919 -0.0556
-7 7 17 -0.5313 -0.0511
-7 7 18 0.4553 -0.2436
-7 7 19 0.0429 0.0318
-7 7 20 0.2157 0.0217
-7 8 1 0.6966 0.2182
-7 8 2 -2.8679 -0.9169
-7 8 3 1.4438 -0.4228
-7 8 4 3.0282 -0.3273
-7 8 5 -0.9163 -0.0427
-7 8 6 0.0766 -0.3002
-7 8 7 -0.3052 -0.1261
-7 8 8 -1.8763 0.2453
-7 8 9 -1.4947 -0.1512
-7 8 10 2.8084 0.2208
-7 8 11 -0.2102 0.1641
-7 8 12 0.6922 0.0936
-7 8 13 -0.0052 0.1962
-7 8 14 0.2241 -0.0363
-7 8 15 -1.0816 0.1118
-7 8 16 -0.2641 -0.2062
-7 8 17 0.4806 0.0724
-7 8 18 -0.2006 -0.0943
-7 8 19 0.1833 -0.0459
-7 9 1 0.3743 0.8434
-7 9 2 -1.6902 1.3048
-7 9 3 1.1546 -0.4779
-7 9 4 -0.8844 -0.6730
-7 9 5 0.0158 0.3403
-7 9 6 1.9915 -0.2375
-7 9 7 1.9008 -0.3909
-7 9 8 -2.4326 -0.2450
-7 9 9 -1.3124 0.1114
-7 9 10 -0.4440 -0.0752
-7 9 11 0.5791 -0.1358
-7 9 12 -0.2809 0.2079
-7 9 13 2.8461 0.0425
-7 9 14 -0.7928 0.2680
-7 9 15 -0.6203 -0.1474
-7 9 16 -0.9975 0.2125
-7 9 17 0.3880 -0.2056
-7 9 18 0.9162 0.2325
-7 10 1 -0.3520 0.8182
-7 10 2 0.5627 1.3939
-7 10 3 0.5104 0.0248
-7 10 4 -1.2012 0.2166
-7 10 5 -2.1025 0.0495
-7 10 6 2.4236 0.1181
-7 10 7 1.5125 -0.1006
-7 10 8 -0.6266 -0.3423
-7 10 9 0.1106 0.0921
-7 10 10 -0.8725 -0.2136
-7 10 11 -2.3748 -0.1781
-7 10 12 1.4600 -0.0827
-7 10 13 0.6902 0.0665
-7 10 14 2.1705 0.0117
-7 10 15 -1.7856 0.1243
-7 10 16 -0.8030 -0.2024
-7 10 17 -0.1400 0.4211
-7 11 1 -2.0487 -0.6083
-7 11 2 0.0681 -0.2229
-7 11 3 1.3354 0.6552
-7 11 4 -1.0370 0.4998
-7 11 5 -0.3851 -0.1159
-7 11 6 1.1768 0.2499
-7 11 7 -0.8666 0.2408
-7 11 8 0.5870 0.1124
-7 11 9 0.6448 -0.1787
-7 11 10 -0.3132 0.0719
-7 11 11 -1.3800 -0.0816
-7 11 12 -1.1063 -0.2496
-7 11 13 2.0243 0.0126
-7 11 14 0.1799 -0.1112
-7 11 15 0.9002 -0.0756
-7 11 16 -1.8675 0.3532
-7 11 17 0.2136 -0.4192
-7 12 1 -0.8455 -1.2557
-7 12 2 -1.6517 -1.3638
-7 12 3 -0.3177 0.5527
-7 12 4 -1.3927 -0.0537
-7 12 5 2.3642 -0.1658
-7 12 6 1.2148 0.2167
-7 12 7 -0.2800 0.1735
-7 12 8 -1.4889 0.2310
-7 12 9 1.2558 0.0388
-7 12 10 -0.8001 0.1086
-7 12 11 -0.2234 0.1638
-7 12 12 -0.0662 -0.0882
-7 12 13 -0.8112 -0.2351
-7 12 14 1.5909 0.0919
-7 12 15 -0.3772 -0.0464
-7 12 16 0.2390 0.1793
-7 13 1 -0.0310 -0.2459
-7 13 2 0.7524 -0.2391
-7 13 3 -3.6985 -0.6268
-7 13 4 -2.1314 -0.3650
-7 13 5 0.9438 0.0807
-7 13 6 3.0569 -0.2434
-7 13 7 -0.2149 0.0184
-7 13 8 1.0413 -0.0305
-7 13 9 -1.7114 0.1256
-7 13 10 0.0985 0.2096
-7 13 11 0.0987 0.0710
-7 13 12 -0.1937 -0.0196
-7 13 13 -0.2878 0.1485
-7 13 14 0.0283 -0.3848
-7 13 15 0.5294 0.6653
-7 14 1 3.6455 1.1977
-7 14 2 1.3652 0.8831
-7 14 3 -1.3020 -0.7999
-7 14 4 -3.3007 -0.1395
-7 14 5 -0.6834 0.1193
-7 14 6 -0.0147 -0.2978
-7 14 7 2.4569 -0.1844
-7 14 8 0.2165 -0.1565
-7 14 9 0.2457 -0.0061
-7 14 10 -0.8511 0.1115
-7 14 11 0.6495 -0.2191
-7 14 12 -0.7305 0.3265
-7 14 13 -0.2265 -0.4314
-7 14 14 0.5282 0.4902
-7 15 1 0.8895 1.0625
-7 15 2 2.1700 0.5116
-7 15 3 0.6057 0.2622
-7 15 4 -0.0437 0.2499
-7 15 5 -2.2313 -0.1364
-7 15 6 -0.9376 0.0920
-7 15 7 0.4669 -0.0969
-7 15 8 0.6125 -0.1051
-7 15 9 -0.2236 0.0641
-7 15 10 1.3234 -0.4187
-7 15 11 -0.1031 0.2882
-7 15 12 -1.0586 -0.4654
-7 15 13 -0.1125 0.2638
-7 16 1 -0.5518 -0.7489
-7 16 2 -0.7828 -0.3122
-7 16 3 1.6496 0.9471
-7 16 4 0.7386 0.1929
-7 16 5 -0.4216 -0.2657
-7 16 6 0.2478 0.4163
-7 16 7 -0.9269 0.0486
-7 16 8 -0.7244 0.2099
-7 16 9 -0.2560 -0.1780
-7 16 10 1.4337 0.1671
-7 16 11 0.4313 -0.3216
-7 17 1 -0.4227 -1.4597
-7 17 2 -0.4829 -0.3863
-7 17 3 -0.6663 0.2088
-7 17 4 -0.5829 -0.2777
-7 17 5 1.0851 0.2799
-7 17 6 0.5205 -0.1923
-7 17 7 0.7369 0.4562
-7 17 8 -1.6683 -0.0746
-7 17 9 -0.1023 0.1736
-7 17 10 0.2195 0.1789
-7 18 1 1.6296 -0.0602
-7 18 2 1.1797 0.0116
-7 18 3 -1.1900 -0.8375
-7 18 4 -1.0250 -0.1964
-7 18 5 -0.1335 -0.0136
-7 18 6 0.4307 0.1837
-7 18 7 -0.0702 -0.3852
-7 18 8 1.1371 0.0592
-7 18 9 -1.2542 0.1524
-7 19 1 1.0728 1.4220
-7 19 2 1.2482 0.1059
-7 19 3 0.0068 -0.5275
-7 19 4 0.7685 -0.1940
-7 19 5 -0.2477 0.0106
-7 19 6 -1.6366 -0.0443
-7 19 7 0.4234 -0.0913
-7 20 1 -0.2715 0.6277
-7 20 2 -1.4862 0.4779
-7 20 3 0.8492 0.2186
-7 20 4 1.8293 -0.0412
-7 20 5 0.3576 -0.2210
-7 21 1 -1.3612 -0.6388
-7 21 2 -1.4164 0.2503
-7 21 3 -0.5931 1.1209
-7 22 1 0.2670 -1.3549
-6 -19 6 -0.3358 0.0589
-6 -19 7 -0.1979 -0.0059
-6 -19 8 0.4535 -0.3291
-6 -19 9 0.1201 -0.1159
-6 -19 10 -0.1846 0.4249
-6 -19 11 -0.0532 0.1595
-6 -19 12 -0.1725 -0.2206
-6 -18 2 -0.4177 -0.0722
-6 -18 3 -0.0348 0.4892
-6 -18 4 0.5190 0.0920
-6 -18 5 0.1674 -0.3507
-6 -18 6 -0.5093 0.1690
-6 -18 7 -0.0280 0.1958
-6 -18 8 0.4047 -0.3670
-6 -18 9 0.0692 -0.1455
-6 -18 10 -0.1133 0.4022
-6 -18 11 0.1700 0.0667
-6 -18 12 -0.2262 -0.3146
-6 -18 13 -0.2725 0.0989
-6 -18 14 -0.1827 0.2411
-6 -18 15 0.2394 -0.1680
-6 -18 16 0.4823 -0.2777
-6 -17 1 0.1439 -0.3623
-6 -17 2 -0.8268 -0.0211
-6 -17 3 0.2030 0.0069
-6 -17 4 0.0420 0.4085
-6 -17 5 0.1891 -0.1111
-6 -17 6 -0.2677 -0.3121
-6 -17 7 0.2256 0.2706
-6 -17 8 -0.2174 -0.0383
-6 -17 9 0.0589 -0.0684
-6 -17 10 0.1929 0.1530
-6 -17 11 0.5119 0.0711
-6 -17 12 -0.0522 -0.2016
-6 -17 13 -0.8135 -0.0519
-6 -17 14 -0.3193 0.3587
-6 -17 15 0.2305 -0.3191
-6 -17 16 0.4858 0.0897
-6 -17 17 0.7616 0.2063
-6 -17 18 -0.8114 -0.3907
-6 -16 1 -0.4723 0.5754
-6 -16 2 0.2502 -0.5663
-6 -16 3 -0.6141 -0.2224
-6 -16 4 0.1901 0.4738
-6 -16 5 -0.3840 -0.0970
-6 -16 6 1.1089 -0.2632
-6 -16 7 -0.6329 -0.1564
-6 -16 8 -0.3524 0.2737
-6 -16 9 -0.6945 0.1301
-6 -16 10 1.0044 -0.1889
-6 -16 11 0.9696 0.2020
-6 -16 12 -0.1544 -0.0294
-6 -16 13 -0.8877 -0.0647
-6 -16 14 -0.5991 -0.0928
-6 -16 15 -0.0985 0.1030
-6 -16 16 1.1033 0.1296
-6 -16 17 -0.1891 0.0878
-6 -16 18 0.1514 -0.1770
-6 -16 19 -0.2239 -0.1736
-6 -15 1 0.1366 0.8087
-6 -15 2 -0.2234 -0.3539
-6 -15 3 0.3453 -0.1224
-6 -15 4 -1.8051 0.1754
-6 -15 5 1.3456 -0.0872
-6 -15 6 0.6586 -0.2044
-6 -15 7 0.3753 -0.1489
-6 -15 8 -2.2667 0.1442
-6 -15 9 -0.0971 -0.1106
-6 -15 10 0.6209 0.0909
-6 -15 11 1.5728 0.1097
-6 -15 12 0.1655 -0.1066
-6 -15 13 -0.6991 0.0322
-6 -15 14 -1.1563 -0.0491
-6 -15 15 0.2436 -0.0812
-6 -15 16 0.1025 0.2740
-6 -15 17 0.3126 0.0195
-6 -15 18 -0.1769 -0.0588
-6 -15 19 0.8480 0.0398
-6 -15 20 -0.6038 0.0816
-6 -14 1 0.6490 0.1299
-6 -14 2 1.1283 0.4779
-6 -14 3 -1.6320 0.4131
-6 -14 4 -0.3930 -0.4206
-6 -14 5 0.0258 0.0648
-6 -14 6 2.4937 0.0966
-6 -14 7 -0.9180 -0.0634
-6 -14 8 -0.9342 -0.1724
-6 -14 9 -1.8139 -0.1529
-6 -14 10 1.1110 0.2500
-6 -14 11 0.7735 -0.0316
-6 -14 12 1.2366 -0.2429
-6 -14 13 -0.0779 0.0553
-6 -14 14 -0.8568 0.0764
-6 -14 15 -0.8285 -0.0994
-6 -14 16 -0.0043 -0.0597
-6 -14 17 -0.4998 0.2017
-6 -14 18 1.3330 0.0544
-6 -14 19 0.1533 0.0849
-6 -14 20 -0.3020 0.0103
-6 -14 21 -0.5639 0.0271
-6 -13 1 1.0101 -0.8766
-6 -13 2 0.6488 0.7591
-6 -13 3 -0.4430 0.4429
-6 -13 4 -1.7755 -0.2816
-6 -13 5 1.5493 0.0589
-6 -13 6 0.5614 0.2507
-6 -13 7 1.0088 0.1755
-6 -13 8 -1.7115 -0.3011
-6 -13 9 -0.2725 -0.0050
-6 -13 10 -1.2870 0.2446
-6 -13 11 0.4178 -0.1377
-6 -13 12 1.2607 -0.1823
-6 -13 13 1.7076 -0.0182
-6 -13 14 -0.1244 0.0869
-6 -13 15 -1.0724 -0.1739
-6 -13 16 -1.8454 -0.1872
-6 -13 17 0.1728 0.2059
-6 -13 18 1.0782 0.0274
-6 -13 19 0.8107 0.0012
-6 -13 20 -0.8346 0.2599
-6 -13 21 -0.0342 -0.1241
-6 -13 22 -0.2803 0.1250
-6 -12 1 0.9905 -0.5197
-6 -12 2 0.5857 -0.1900
-6 -12 3 -0.9339 -0.2697
-6 -12 4 0.1218 0.3912
-6 -12 5 -0.3831 -0.0533
-6 -12 6 1.3508 -0.0406
-6 -12 7 -0.2976 0.2570
-6 -12 8 0.7455 0.1031
-6 -12 9 -0.3488 0.0229
-6 -12 10 -1.1249 -0.0186
-6 -12 11 -2.4683 0.1586
-6 -12 12 0.8801 -0.0327
-6 -12 13 2.4881 -0.0812
-6 -12 14 2.1065 0.0437
-6 -12 15 -1.0285 -0.1728
-6 -12 16 -1.9021 -0.1180
-6 -12 17 -0.7736 -0.0709
-6 -12 18 0.4115 0.0239
-6 -12 19 0.4549 0.0200
-6 -12 20 0.7558 -0.0246
-6 -12 21 -0.6398 0.3505
-6 -12 22 0.1175 -0.1542
-6 -11 1 -0.1594 0.5305
-6 -11 2 -0.1042 -1.0660
-6 -11 3 0.1613 -0.4945
-6 -11 4 -0.5348 0.3107
-6 -11 5 0.6499 -0.1405
-6 -11 6 -0.4835 -0.2699
-6 -11 7 -0.0827 0.0019
-6 -11 8 0.9880 0.3819
-6 -11 9 2.2664 -0.0605
-6 -11 10 -1.3992 -0.1102
-6 -11 11 -3.1633 0.2773
-6 -11 12 -1.9304 0.0709
-6 -11 13 2.0434 0.0654
-6 -11 14 2.1521 0.0664
-6 -11 15 1.6137 -0.0823
-6 -11 16 0.0392 -0.0334
-6 -11 17 -1.9505 -0.1541
-6 -11 18 -1.6305 -0.0742
-6 -11 19 0.3737 -0.0330
-6 -11 20 0.7478 -0.0132
-6 -11 21 0.8094 0.0860
-6 -11 22 0.0837 0.1759
-6 -11 23 -0.2316 -0.1573
-6 -10 1 0.0244 0.8871
-6 -10 2 -0.0515 -0.2018
-6 -10 3 -0.4372 -0.1607
-6 -10 4 0.5743 -0.2803
-6 -10 5 0.1298 -0.0514
-6 -10 6 -0.6691 -0.2289
-6 -10 7 -1.6283 -0.1509
-6 -10 8 1.5618 -0.0019
-6 -10 9 3.0908 -0.0766
-6 -10 10 0.6166 0.0753
-6 -10 11 -2.3336 -0.0586
-6 -10 12 -1.9607 0.0009
-6 -10 13 -2.7400 0.2723
-6 -10 14 0.2925 0.0942
-6 -10 15 3.9989 0.0543
-6 -10 16 3.0934 -0.0326
-6 -10 17 -1.5255 0.0556
-6 -10 18 -2.6467 -0.0817
-6 -10 19 -0.9890 -0.1372
-6 -10 20 0.3118 -0.0183
-6 -10 21 0.9461 0.0645
-6 -10 22 1.3774 0.0218
-6 -10 23 -0.3351 -0.0164
-6 -9 1 -0.3675 0.1150
-6 -9 2 -0.1906 1.2974
-6 -9 3 0.0960 0.3419
-6 -9 4 0.1262 -0.5882
-6 -9 5 1.4283 0.2013
-6 -9 6 -1.7749 0.1867
-6 -9 7 -2.0548 -0.2883
-6 -9 8 1.0471 -0.2821
-6 -9 9 1.6029 0.0214
-6 -9 10 1.1404 0.0694
-6 -9 11 2.9603 -0.3408
-6 -9 12 -0.6353 -0.0735
-6 -9 13 -5.8519 0.1703
-6 -9 14 -3.8866 0.0442
-6 -9 15 4.3281 0.0109
-6 -9 16 3.6356 0.1146
-6 -9 17 0.3909 0.0890
-6 -9 18 -0.6540 0.0630
-6 -9 19 -1.8629 -0.1465
-6 -9 20 -2.0333 0.0256
-6 -9 21 1.4157 0.0788
-6 -9 22 1.3148 -0.2346
-6 -9 23 -0.1830 0.1340
-6 -9 24 0.3939 0.2859
-6 -8 1 -0.4332 -0.5641
-6 -8 2 0.3611 0.8881
-6 -8 3 -1.2392 0.3701
-6 -8 4 1.5067 0.1683
-6 -8 5 0.8724 0.0141
-6 -8 6 -1.1226 0.3157
-6 -8 7 -1.0297 0.1989
-6 -8 8 0.1503 -0.3308
-6 -8 9 -2.3850 0.1480
-6 -8 10 0.3279 0.0041
-6 -8 11 6.3887 -0.2852
-6 -8 12 3.2747 -0.0439
-6 -8 13 -6.4717 -0.0571
-6 -8 14 -3.1961 -0.1225
-6 -8 15 0.1893 -0.0683
-6 -8 16 0.9258 0.1067
-6 -8 17 2.1339 0.0842
-6 -8 18 2.5940 -0.0714
-6 -8 19 -2.1020 0.1097
-6 -8 20 -2.0109 0.0747
-6 -8 21 -0.3857 -0.0669
-6 -8 22 0.9549 -0.1745
-6 -8 23 0.5606 -0.0436
-6 -8 24 0.1353 0.4936
-6 -7 1 1.0459 -0.6970
-6 -7 2 -1.4162 -0.8015
-6 -7 3 -0.1420 -0.0617
-6 -7 4 0.1764 0.6710
-6 -7 5 0.8680 -0.1324
-6 -7 6 -0.9896 -0.1021
-6 -7 7 2.4797 0.4495
-6 -7 8 -0.5234 0.2780
-6 -7 9 -5.2676 -0.1084
-6 -7 10 -1.3682 0.0083
-6 -7 11 5.9201 0.2732
-6 -7 12 1.5697 -0.1255
-6 -7 13 0.4582 -0.1546
-6 -7 14 -0.9365 -0.0533
-6 -7 15 -2.2209 -0.0887
-6 -7 16 -3.4680 -0.0593
-6 -7 17 2.7683 -0.0835
-6 -7 18 2.7346 0.0023
-6 -7 19 0.2150 0.0208
-6 -7 20 -2.0610 0.1221
-6 -7 21 -0.3633 -0.0527
-6 -7 22 -0.5313 -0.2261
-6 -7 23 0.7878 0.1344
-6 -7 24 0.5183 -0.0414
-6 -6 1 -0.3355 -0.0727
-6 -6 2 0.9825 -1.6326
-6 -6 3 -1.8706 -0.0516
-6 -6 4 1.6193 0.0175
-6 -6 5 -2.9437 -0.2691
-6 -6 6 0.6495 -0.0871
-6 -6 7 3.6892 -0.0860
-6 -6 8 0.5312 0.3488
-6 -6 9 -4.1493 0.0323
-6 -6 10 0.2917 0.0483
-6 -6 11 -1.8451 0.2676
-6 -6 12 -0.0797 0.1646
-6 -6 13 2.8826 -0.0709
-6 -6 14 5.0954 -0.0131
-6 -6 15 -4.3935 0.1520
-6 -6 16 -2.7502 -0.1782
-6 -6 17 0.5651 -0.1703
-6 -6 18 1.8709 0.0424
-6 -6 19 0.2420 0.0005
-6 -6 20 0.4755 -0.0600
-6 -6 21 -1.5101 -0.0796
-6 -6 22 0.1137 0.1355
-6 -6 23 0.2884 -0.0535
-6 -6 24 -0.1322 -0.3488
-6 -5 1 2.3676 0.7878
-6 -5 2 -2.5815 0.0403
-6 -5 3 4.1829 -0.3490
-6 -5 4 -1.3265 -0.4752
-6 -5 5 -3.1116 0.0175
-6 -5 6 -1.2441 -0.2013
-6 -5 7 3.2324 -0.3301
-6 -5 8 -0.9188 -0.2553
-6 -5 9 3.7567 0.1231
-6 -5 10 0.5706 0.1668
-6 -5 11 -4.6607 -0.1528
-6 -5 12 -5.4978 0.1746
-6 -5 13 5.9793 0.2595
-6 -5 14 1.7679 0.0216
-6 -5 15 -0.1825 0.0885
-6 -5 16 -1.6150 0.0907
-6 -5 17 0.2552 -0.0522
-6 -5 18 -0.4283 -0.0360
-6 -5 19 0.9517 0.0197
-6 -5 20 -0.1154 -0.0929
-6 -5 21 -0.1966 -0.0655
-6 -5 22 0.1507 0.1819
-6 -5 23 0.3868 -0.0090
-6 -5 24 -0.6624 -0.3426
-6 -4 1 -3.2573 0.6632
-6 -4 2 1.8901 1.8667
-6 -4 3 2.7670 -0.2331
-6 -4 4 2.9890 -0.3965
-6 -4 5 -5.5380 0.4725
-6 -4 6 -0.1849 -0.0476
-6 -4 7 -3.1396 -0.4128
-6 -4 8 0.6834 -0.3175
-6 -4 9 5.6413 0.0366
-6 -4 10 4.1381 -0.1948
-6 -4 11 -6.7639 -0.1954
-6 -4 12 -0.8009 0.0208
-6 -4 13 -0.3417 0.0670
-6 -4 14 1.3513 0.1203
-6 -4 15 -1.3299 -0.0180
-6 -4 16 2.0316 0.1657
-6 -4 17 -0.5320 0.1803
-6 -4 18 -0.2776 -0.0724
-6 -4 19 0.5284 0.0470
-6 -4 20 -0.6955 0.0020
-6 -4 21 -0.0147 0.0327
-6 -4 22 0.6273 0.0553
-6 -4 23 0.4902 -0.0906
-6 -4 24 -0.4756 0.1138
-6 -3 1 -2.0042 -0.1877
-6 -3 2 -1.6845 0.7617
-6 -3 3 8.2741 0.5402
-6 -3 4 -0.5872 0.3880
-6 -3 5 -0.1314 -0.0195
-6 -3 6 -2.5071 0.3448
-6 -3 7 -4.2936 0.1683
-6 -3 8 -0.7561 -0.1385
-6 -3 9 6.0271 -0.1023
-6 -3 10 -0.8558 -0.1753
-6 -3 11 0.7892 -0.1482
-6 -3 12 -0.2046 -0.1245
-6 -3 13 1.1255 -0.1367
-6 -3 14 -3.9986 -0.1121
-6 -3 15 0.9758 -0.0087
-6 -3 16 0.0730 0.0935
-6 -3 17 0.2556 0.0823
-6 -3 18 0.7589 0.0153
-6 -3 19 -0.2018 0.0412
-6 -3 20 0.0373 0.1368
-6 -3 21 -1.2180 0.0591
-6 -3 22 0.8922 -0.0811
-6 -3 23 0.4015 -0.0066
-6 -3 24 -0.0656 0.2872
-6 -2 1 -6.3502 -1.0644
-6 -2 2 3.7209 -1.2529
-6 -2 3 3.5891 0.6675
-6 -2 4 1.6793 0.5770
-6 -2 5 -0.1338 -0.3769
-6 -2 6 -1.3103 0.1839
-6 -2 7 -3.2234 0.6175
-6 -2 8 1.6365 0.2808
-6 -2 9 -0.6076 -0.2664
-6 -2 10 -1.4185 0.1509
-6 -2 11 0.2577 0.2313
-6 -2 12 4.9217 -0.2939
-6 -2 13 -1.4167 -0.1599
-6 -2 14 -0.2785 -0.0885
-6 -2 15 -1.8514 -0.1303
-6 -2 16 0.2268 -0.0793
-6 -2 17 -0.1917 -0.0620
-6 -2 18 -0.0939 0.0520
-6 -2 19 1.5604 -0.0530
-6 -2 20 -0.4307 0.1084
-6 -2 21 -0.2944 0.1291
-6 -2 22 -1.1375 -0.2242
-6 -2 23 1.0056 0.1346
-6 -2 24 -0.2112 0.2419
-6 -1 1 -3.6680 -0.9488
-6 -1 2 2.3528 -1.3677
-6 -1 3 3.8496 -0.0347
-6 -1 4 -0.2549 -0.2001
-6 -1 5 0.7209 -0.1656
-6 -1 6 -1.1547 -0.0972
-6 -1 7 -0.2720 0.1574
-6 -1 8 2.5349 0.2423
-6 -1 9 -2.4461 0.0963
-6 -1 10 -3.3784 0.2166
-6 -1 11 1.5544 0.2393
-6 -1 12 0.8946 0.0769
-6 -1 13 2.6452 -0.0521
-6 -1 14 -1.1598 -0.0223
-6 -1 15 0.2281 -0.0034
-6 -1 16 -0.8818 -0.1861
-6 -1 17 -0.6637 -0.1322
-6 -1 18 -0.5023 -0.0288
-6 -1 19 0.7716 0.0106
-6 -1 20 2.1812 -0.0864
-6 -1 21 -1.4447 -0.0659
-6 -1 22 -0.3352 0.0638
-6 -1 23 -0.6998 -0.1721
-6 0 1 -3.0480 0.8140
-6 0 2 2.4643 0.3708
-6 0 3 -0.3751 -1.0700
-6 0 4 1.1405 -0.3646
-6 0 5 1.2502 0.2241
-6 0 6 -1.3688 -0.4408
-6 0 7 2.4939 -0.3448
-6 0 8 -0.5960 -0.1321
-6 0 9 -0.4262 0.2191
-6 0 10 -1.4121 0.1208
-6 0 11 -1.5896 -0.0762
-6 0 12 1.1804 0.3182
-6 0 13 0.7447 0.1272
-6 0 14 1.4337 0.0925
-6 0 15 -1.0322 0.0797
-6 0 16 1.0670 -0.0168
-6 0 17 -1.6675 -0.0202
-6 0 18 -1.6276 -0.1403
-6 0 19 1.9154 0.0768
-6 0 20 0.9085 -0.0211
-6 0 21 0.5178 -0.2102
-6 0 22 -0.9680 -0.1722
-6 0 23 -0.3475 0.1170
-6 1 1 1.3066 1.5819
-6 1 2 -2.8560 1.3401
-6 1 3 -2.2804 -0.4358
-6 1 4 -0.2385 -0.1350
-6 1 5 2.2003 0.3338
-6 1 6 2.9359 -0.1422
-6 1 7 -1.2574 -0.5499
-6 1 8 0.4571 -0.1755
-6 1 9 -0.5590 0.0127
-6 1 10 0.1154 -0.2564
-6 1 11 -2.2801 -0.0432
-6 1 12 -0.3141 0.0143
-6 1 13 2.4232 0.1048
-6 1 14 -0.6766 0.1011
-6 1 15 1.2032 0.0905
-6 1 16 -0.1787 0.2177
-6 1 17 -1.4834 -0.0854
-6 1 18 -0.8974 0.0787
-6 1 19 1.0755 0.0996
-6 1 20 1.0244 0.0282
-6 1 21 -0.4648 -0.0053
-6 1 22 0.2821 -0.3048
-6 1 23 -0.0087 -0.1459
-6 2 1 1.2607 0.1737
-6 2 2 -0.4141 0.2409
-6 2 3 -8.2675 0.9803
-6 2 4 -0.9003 0.4249
-6 2 5 2.4577 -0.3319
-6 2 6 2.8842 0.5299
-6 2 7 0.0764 0.1055
-6 2 8 -0.7646 -0.2870
-6 2 9 3.1132 -0.0908
-6 2 10 -2.6828 -0.1510
-6 2 11 -2.4051 -0.1173
-6 2 12 0.4586 -0.2106
-6 2 13 0.7588 -0.0431
-6 2 14 1.2655 -0.0922
-6 2 15 0.4021 0.0735
-6 2 16 -0.0539 0.0879
-6 2 17 -2.3833 -0.0282
-6 2 18 0.5313 0.1180
-6 2 19 1.3418 0.0759
-6 2 20 -0.3296 0.2072
-6 2 21 -0.5042 0.0024
-6 2 22 -0.1789 -0.0768
-6 3 1 10.4425 -1.7588
-6 3 2 -4.4546 -0.7241
-6 3 3 -2.2277 0.9133
-6 3 4 -6.3653 0.1379
-6 3 5 3.9813 -0.1109
-6 3 6 -1.0672 0.2552
-6 3 7 -1.4542 0.5507
-6 3 8 4.6330 0.1975
-6 3 9 1.5710 -0.2961
-6 3 10 -1.2702 0.2615
-6 3 11 -2.9548 -0.0085
-6 3 12 -0.3678 -0.2357
-6 3 13 0.6875 -0.0952
-6 3 14 0.5853 -0.0719
-6 3 15 2.0845 -0.1041
-6 3 16 -1.6801 -0.1678
-6 3 17 -1.5244 0.0985
-6 3 18 0.5541 -0.0370
-6 3 19 1.2225 0.0175
-6 3 20 0.1454 0.0524
-6 3 21 -1.4536 0.1902
-6 3 22 0.1145 -0.1334
-6 4 1 0.9017 -1.4945
-6 4 2 7.3613 -0.6404
-6 4 3 -8.8416 -0.3218
-6 4 4 4.4714 -0.4321
-6 4 5 -1.7319 0.2194
-6 4 6 -3.2552 -0.1644
-6 4 7 -2.0814 0.0946
-6 4 8 3.8994 0.3220
-6 4 9 2.6754 0.2159
-6 4 10 -1.6719 0.0606
-6 4 11 0.1651 0.0677
-6 4 12 -0.7074 0.2373
-6 4 13 -1.3715 -0.1212
-6 4 14 1.4913 -0.0382
-6 4 15 0.7735 0.0157
-6 4 16 -0.4591 -0.2395
-6 4 17 -1.0133 0.0011
-6 4 18 -0.0553 0.0754
-6 4 19 0.5976 -0.2200
-6 4 20 0.1631 0.0926
-6 4 21 -0.3967 -0.2088
-6 4 22 -0.3125 0.0476
-6 5 1 9.4370 1.4607
-6 5 2 -5.4090 -0.0672
-6 5 3 3.4226 -1.3290
-6 5 4 -0.7031 0.0871
-6 5 5 4.7222 -0.0369
-6 5 6 -6.6857 -0.4934
-6 5 7 0.4984 -0.2206
-6 5 8 1.6317 -0.0299
-6 5 9 -1.8691 0.2846
-6 5 10 0.6072 -0.0754
-6 5 11 1.3466 0.0651
-6 5 12 0.5800 0.2426
-6 5 13 -0.9298 0.1154
-6 5 14 -0.5737 0.0396
-6 5 15 0.9018 -0.0592
-6 5 16 -0.1813 0.1493
-6 5 17 0.6351 -0.0486
-6 5 18 -0.6097 -0.0992
-6 5 19 -0.6246 0.2222
-6 5 20 0.2526 -0.1424
-6 5 21 -0.0441 -0.2657
-6 6 1 -1.5025 2.0990
-6 6 2 1.9768 0.6906
-6 6 3 -6.1488 -0.3266
-6 6 4 7.1902 0.1540
-6 6 5 -4.0293 -0.0465
-6 6 6 1.4012 -0.1726
-6 6 7 2.8249 -0.3915
-6 6 8 -0.3548 -0.1146
-6 6 9 -3.2470 -0.1266
-6 6 10 -1.8716 -0.1539
-6 6 11 2.3006 0.0666
-6 6 12 0.9869 -0.0266
-6 6 13 -0.1101 0.0575
-6 6 14 -0.0765 0.0657
-6 6 15 -1.4990 0.0567
-6 6 16 1.2795 0.1111
-6 6 17 1.0143 0.0571
-6 6 18 -0.1062 -0.0201
-6 6 19 -0.7871 0.2707
-6 6 20 -0.4255 0.1161
-6 7 1 4.6477 -0.4303
-6 7 2 -4.0876 0.5371
-6 7 3 3.4525 1.3210
-6 7 4 -3.8048 -0.1168
-6 7 5 -2.5220 -0.1383
-6 7 6 0.0679 0.5526
-6 7 7 5.7264 -0.0343
-6 7 8 1.2747 -0.2620
-6 7 9 -3.0075 -0.1344
-6 7 10 -1.0266 -0.0386
-6 7 11 -0.9546 -0.1179
-6 7 12 0.8457 -0.1884
-6 7 13 1.0187 -0.0555
-6 7 14 -0.5914 -0.0434
-6 7 15 -0.8261 0.0172
-6 7 16 -0.3331 0.0603
-6 7 17 1.6376 -0.0285
-6 7 18 0.2845 0.1457
-6 7 19 -0.2946 0.0854
-6 7 20 -0.3291 0.2443
-6 8 1 -1.3849 -1.9255
-6 8 2 2.2418 -0.1407
-6 8 3 3.0231 0.7871
-6 8 4 -0.7133 -0.0666
-6 8 5 -6.4840 0.1441
-6 8 6 -0.0923 0.2198
-6 8 7 2.3773 0.4637
-6 8 8 0.8515 0.0258
-6 8 9 1.9503 -0.1221
-6 8 10 -0.6350 0.2921
-6 8 11 -0.8938 -0.1563
-6 8 12 -1.1949 -0.1982
-6 8 13 1.1569 -0.0406
-6 8 14 0.0480 -0.1118
-6 8 15 -1.3349 -0.1088
-6 8 16 0.0552 -0.0567
-6 8 17 0.2733 0.0604
-6 8 18 0.6607 0.0415
-6 8 19 -0.1758 0.0140
-6 9 1 -2.6309 -0.8195
-6 9 2 0.7036 -0.5578
-6 9 3 4.2781 -0.8383
-6 9 4 1.1787 0.1418
-6 9 5 -1.9816 0.1464
-6 9 6 -0.9387 -0.2427
-6 9 7 -2.3645 0.1580
-6 9 8 -0.5871 0.3040
-6 9 9 1.7888 0.1969
-6 9 10 2.7814 0.0533
-6 9 11 -1.4262 0.1632
-6 9 12 0.1300 0.0536
-6 9 13 -0.1700 -0.1151
-6 9 14 -0.0152 -0.0151
-6 9 15 -0.8407 -0.0710
-6 9 16 -0.0485 -0.2399
-6 9 17 0.5359 0.2821
-6 9 18 -0.0803 -0.1515
-6 10 1 -2.2436 1.5389
-6 10 2 -2.7263 -0.6665
-6 10 3 2.2522 -1.0290
-6 10 4 0.7982 0.2188
-6 10 5 2.5499 -0.2757
-6 10 6 0.9243 -0.3005
-6 10 7 -2.6471 -0.1709
-6 10 8 -3.0023 0.0351
-6 10 9 0.9401 0.1808
-6 10 10 0.8828 -0.0489
-6 10 11 1.2786 0.2242
-6 10 12 -0.1502 0.1407
-6 10 13 1.2412 0.0176
-6 10 14 -1.7443 0.1344
-6 10 15 -0.3698 -0.2465
-6 10 16 0.3429 0.2967
-6 10 17 0.9380 -0.3476
-6 10 18 -0.1856 0.3091
-6 11 1 -1.5761 1.5173
-6 11 2 -1.0879 0.2900
-6 11 3 -1.1068 0.1879
-6 11 4 -0.1649 -0.2569
-6 11 5 1.5034 -0.1479
-6 11 6 2.5631 -0.0395
-6 11 7 -0.7007 -0.2476
-6 11 8 -1.9585 -0.2074
-6 11 9 -0.4217 -0.1390
-6 11 10 -0.5210 -0.0211
-6 11 11 -0.2124 0.0264
-6 11 12 2.7071 0.0320
-6 11 13 -0.4496 0.0836
-6 11 14 -0.2703 0.0199
-6 11 15 -1.5471 0.3031
-6 11 16 0.8009 -0.2997
-6 11 17 0.6629 0.2603
-6 12 1 -1.8500 -0.6364
-6 12 2 0.7687 1.0892
-6 12 3 0.3332 0.9258
-6 12 4 -1.1510 -0.4277
-6 12 5 0.6341 0.2122
-6 12 6 0.8082 0.2921
-6 12 7 -0.9177 -0.1327
-6 12 8 1.3392 -0.0282
-6 12 9 -0.9511 -0.3691
-6 12 10 -1.3895 0.1018
-6 12 11 0.3019 -0.1031
-6 12 12 0.6450 -0.3349
-6 12 13 1.2873 0.2151
-6 12 14 -1.2128 -0.0496
-6 12 15 0.0528 0.1167
-6 12 16 -0.4664 0.1912
-6 13 1 -2.1852 -1.3031
-6 13 2 -0.0986 0.3120
-6 13 3 0.7791 0.1770
-6 13 4 0.6478 0.1938
-6 13 5 2.1853 0.2302
-6 13 6 -1.9559 0.1019
-6 13 7 -0.0659 0.3715
-6 13 8 0.0252 -0.1201
-6 13 9 0.5513 0.1499
-6 13 10 -1.2963 -0.0407
-6 13 11 0.2727 -0.2161
-6 13 12 0.4764 0.1497
-6 13 13 -0.5643 -0.4988
-6 13 14 0.9065 0.4049
-6 13 15 -0.4868 -0.1398
-6 14 1 -2.0404 -0.2766
-6 14 2 -1.3074 -0.8587
-6 14 3 -2.5394 -0.7236
-6 14 4 2.7633 0.5388
-6 14 5 1.4374 -0.1299
-6 14 6 0.6972 -0.1059
-6 14 7 -1.3949 0.3043
-6 14 8 0.8427 0.0889
-6 14 9 -1.1986 0.1930
-6 14 10 0.2473 -0.0248
-6 14 11 0.3874 0.1839
-6 14 12 -0.5578 -0.2499
-6 14 13 0.0771 0.3859
-6 14 14 0.1771 -0.4819
-6 15 1 1.5883 0.9452
-6 15 2 -2.5626 -1.0060
-6 15 3 -1.6802 -0.2691
-6 15 4 -0.8055 -0.1305
-6 15 5 1.6733 -0.2795
-6 15 6 0.1908 0.0085
-6 15 7 1.1932 -0.2509
-6 15 8 -0.6577 0.2537
-6 15 9 -0.0308 -0.1794
-6 15 10 -0.0070 0.2025
-6 15 11 -0.2832 -0.0522
-6 15 12 -0.1631 0.3586
-6 15 13 0.5596 -0.2874
-6 16 1 0.9233 0.6116
-6 16 2 0.5805 0.4979
-6 16 3 -0.8516 0.2897
-6 16 4 -0.8012 -0.5911
-6 16 5 -0.6802 0.0151
-6 16 6 0.5277 0.0330
-6 16 7 -0.2895 -0.1276
-6 16 8 0.5796 -0.3793
-6 16 9 0.7832 0.1183
-6 16 10 -0.2309 -0.3254
-6 16 11 -0.8283 0.2964
-6 16 12 -0.2435 -0.2556
-6 17 1 -0.4444 -0.3179
-6 17 2 0.3940 1.1959
-6 17 3 0.8715 0.2687
-6 17 4 -0.1264 -0.1201
-6 17 5 0.4779 0.1412
-6 17 6 -0.6380 0.2505
-6 17 7 -1.5440 -0.0284
-6 17 8 0.7621 -0.0557
-6 17 9 1.0159 -0.4948
-6 17 10 0.5620 0.3512
-6 18 1 -0.8787 -0.5725
-6 18 2 -0.5337 0.1977
-6 18 3 -1.1314 -0.0671
-6 18 4 1.3960 0.2972
-6 18 5 1.5565 0.2531
-6 18 6 -1.3858 -0.0795
-6 18 7 -0.2289 0.6301
-6 18 8 -0.7243 -0.2663
-6 18 9 1.1901 0.3600
-6 19 1 1.4327 -0.0946
-6 19 2 -1.7242 -1.1788
-6 19 3 -1.1387 -0.0172
-6 19 4 0.8394 0.3154
-6 19 5 -0.0999 -0.6057
-6 19 6 0.1912 0.5863
-6 19 7 -0.3323 -0.2582
-6 20 1 1.1141 0.0395
-6 20 2 -0.1273 -0.5481
-6 20 3 0.1365 0.0312
-6 20 4 0.3564 -0.5428
-6 20 5 -1.3050 0.0790
-6 20 6 -0.5608 -0.5264
-6 21 1 -0.0076 0.1457
-6 21 2 -0.0344 0.8219
-6 21 3 1.9020 -0.1737
-6 21 4 0.1587 -0.4525
-6 22 1 -1.6294 0.3860
-5 -20 7 0.1095 -0.1252
-5 -20 8 0.4322 0.4735
-5 -20 9 -0.2508 0.2359
-5 -20 10 -0.6617 -0.1524
-5 -20 11 0.3407 -0.0889
-5 -20 12 0.6099 -0.2372
-5 -19 2 -0.1063 -0.2472
-5 -19 3 0.2778 -0.2642
-5 -19 4 -0.2815 0.1944
-5 -19 5 -0.4972 0.2358
-5 -19 6 -0.3832 -0.3533
-5 -19 7 0.9598 -0.3617
-5 -19 8 0.2460 0.2968
-5 -19 9 -0.4686 0.3193
-5 -19 10 -0.7088 0.1227
-5 -19 11 0.3986 -0.2236
-5 -19 12 0.1507 -0.0811
-5 -19 13 0.5970 -0.0668
-5 -19 14 -0.3390 0.1061
-5 -19 15 -0.3998 -0.0262
-5 -19 16 -0.1853 -0.0700
-5 -18 1 -0.2988 -0.1058
-5 -18 2 0.0007 0.5055
-5 -18 3 0.9092 -0.0973
-5 -18 4 0.1252 -0.4697
-5 -18 5 -1.0645 0.3500
-5 -18 6 0.0121 -0.0333
-5 -18 7 0.4266 -0.4186
-5 -18 8 0.5697 -0.1628
-5 -18 9 -0.5883 0.5145
-5 -18 10 -0.0307 0.0677
-5 -18 11 -0.5005 -0.2646
-5 -18 12 0.2561 0.0328
-5 -18 13 0.1069 0.1320
-5 -18 14 0.9411 -0.1127
-5 -18 15 -0.7128 -0.1723
-5 -18 16 -0.0751 0.1232
-5 -18 17 -0.1175 0.2615
-5 -18 18 -0.6039 -0.1997
-5 -17 1 -1.2787 0.2146
-5 -17 2 0.0011 0.7542
-5 -17 3 0.7641 -0.1679
-5 -17 4 0.4008 -0.0227
-5 -17 5 -0.5375 -0.0503
-5 -17 6 0.0349 0.1438
-5 -17 7 -0.0174 -0.2327
-5 -17 8 -0.1933 -0.1459
-5 -17 9 0.6957 0.2486
-5 -17 10 0.0159 -0.0207
-5 -17 11 -0.2874 -0.1456
-5 -17 12 -1.4665 -0.0166
-5 -17 13 1.0541 0.1408
-5 -17 14 0.5604 -0.0863
-5 -17 15 0.3616 -0.2027
-5 -17 16 -0.0170 0.2528
-5 -17 17 -0.5889 -0.0640
-5 -17 18 -0.7860 -0.0166
-5 -17 19 0.0801 0.0993
-5 -16 1 -0.1697 -0.0441
-5 -16 2 -0.9600 -0.0503
-5 -16 3 0.6343 0.2975
-5 -16 4 -0.3624 0.1674
-5 -16 5 1.3670 -0.0549
-5 -16 6 -0.5467 -0.0274
-5 -16 7 -0.8934 0.0230
-5 -16 8 -0.1334 0.1882
-5 -16 9 0.9383 -0.0783
-5 -16 10 1.2571 -0.0887
-5 -16 11 -1.1594 0.1450
-5 -16 12 -1.2257 -0.1380
-5 -16 13 -0.2753 -0.1155
-5 -16 14 1.2096 0.0846
-5 -16 15 0.4203 0.0091
-5 -16 16 0.4740 -0.0049
-5 -16 17 -0.4192 -0.0856
-5 -16 18 -0.5758 -0.0584
-5 -16 19 0.2823 0.2601
-5 -16 20 -0.7134 -0.0768
-5 -16 21 0.0242 -0.3006
-5 -15 1 -0.8902 -0.2655
-5 -15 2 0.6288 -0.9725
-5 -15 3 -2.0327 0.3394
-5 -15 4 1.4775 0.2312
-5 -15 5 0.7464 -0.2203
-5 -15 6 0.2919 0.0086
-5 -15 7 -2.3086 0.1491
-5 -15 8 0.0779 0.1429
-5 -15 9 1.3733 -0.0910
-5 -15 10 1.2670 0.1747
-5 -15 11 -0.3365 0.0465
-5 -15 12 -1.7369 -0.1206
-5 -15 13 -0.4192 -0.0049
-5 -15 14 -0.0117 -0.0945
-5 -15 15 1.1277 0.2202
-5 -15 16 0.4247 -0.0572
-5 -15 17 -0.4150 -0.2558
-5 -15 18 0.7156 0.1898
-5 -15 19 -0.2035 0.0826
-5 -15 20 -0.4097 -0.1595
-5 -15 21 -0.7632 -0.0566
-5 -14 1 1.3977 -0.0250
-5 -14 2 -1.9505 -0.2766
-5 -14 3 0.1815 -0.4421
-5 -14 4 -0.4407 -0.1890
-5 -14 5 2.9176 0.2473
-5 -14 6 -1.7985 -0.2511
-5 -14 7 -0.9265 -0.0178
-5 -14 8 -1.0150 0.0041
-5 -14 9 1.4403 0.0581
-5 -14 10 1.6246 0.2124
-5 -14 11 0.0706 -0.0972
-5 -14 12 -0.7014 -0.0028
-5 -14 13 -1.6158 0.1391
-5 -14 14 -0.6038 -0.0369
-5 -14 15 1.0256 -0.0061
-5 -14 16 0.2824 0.1017
-5 -14 17 0.1914 -0.0450
-5 -14 18 0.4152 -0.0627
-5 -14 19 0.1910 0.1444
-5 -14 20 -0.6107 0.0075
-5 -14 21 0.6306 -0.2939
-5 -14 22 -0.8102 0.1131
-5 -13 1 -0.6921 0.6937
-5 -13 2 0.7250 0.7985
-5 -13 3 -2.7032 -0.6751
-5 -13 4 2.8657 -0.3283
-5 -13 5 -0.2104 0.2995
-5 -13 6 0.5766 0.0074
-5 -13 7 -2.2554 -0.4294
-5 -13 8 -0.3761 -0.1686
-5 -13 9 0.3305 0.3313
-5 -13 10 1.2665 -0.1186
-5 -13 11 1.6250 -0.2738
-5 -13 12 0.2784 0.2541
-5 -13 13 -2.0007 0.0529
-5 -13 14 -1.4008 -0.0453
-5 -13 15 -0.0047 -0.0180
-5 -13 16 0.7844 0.1565
-5 -13 17 0.8187 0.0371
-5 -13 18 0.0146 -0.0797
-5 -13 19 -0.9795 0.1730
-5 -13 20 0.6828 -0.0115
-5 -13 21 0.3496 -0.0518
-5 -13 22 0.2705 -0.1694
-5 -13 23 -0.5716 0.1273
-5 -12 1 1.2622 0.8316
-5 -12 2 -2.3281 0.6111
-5 -12 3 1.4791 0.0600
-5 -12 4 -0.9910 0.1096
-5 -12 5 2.3444 0.0166
-5 -12 6 -1.1731 0.1117
-5 -12 7 -0.2161 -0.0819
-5 -12 8 -1.1586 -0.1747
-5 -12 9 -0.8238 0.0393
-5 -12 10 0.0907 -0.1278
-5 -12 11 2.3198 -0.1272
-5 -12 12 2.2520 -0.0579
-5 -12 13 -0.6027 0.0879
-5 -12 14 -2.6402 -0.1239
-5 -12 15 -1.4035 -0.0031
-5 -12 16 0.8953 0.0868
-5 -12 17 1.3804 0.0084
-5 -12 18 -0.3101 0.0560
-5 -12 19 -0.6259 0.0971
-5 -12 20 -0.1497 0.0706
-5 -12 21 0.5836 -0.1402
-5 -12 22 0.3055 0.0564
-5 -12 23 -0.0082 0.0158
-5 -11 1 -1.1229 -0.5920
-5 -11 2 1.1891 -0.3364
-5 -11 3 -1.7740 0.8059
-5 -11 4 2.1085 0.2927
-5 -11 5 -1.1244 -0.2872
-5 -11 6 0.9831 0.3147
-5 -11 7 0.1725 0.2580
-5 -11 8 0.0925 0.0556
-5 -11 9 -2.0896 -0.1635
-5 -11 10 -2.7562 -0.0079
-5 -11 11 1.4951 0.0823
-5 -11 12 4.0812 -0.1696
-5 -11 13 1.6730 -0.0866
-5 -11 14 -1.8393 -0.0212
-5 -11 15 -2.0938 -0.0890
-5 -11 16 -0.4580 -0.0408
-5 -11 17 0.2642 -0.0768
-5 -11 18 0.5971 0.1655
-5 -11 19 0.6596 0.0700
-5 -11 20 -0.5135 -0.1162
-5 -11 21 -0.4215 0.0948
-5 -11 22 0.4558 0.0046
-5 -11 23 -0.1360 -0.0668
-5 -11 24 -0.5638 0.0081
-5 -10 1 0.7620 -1.3308
-5 -10 2 -1.4907 -0.8678
-5 -10 3 2.3201 0.3569
-5 -10 4 -1.5146 0.0061
-5 -10 5 0.0587 -0.1371
-5 -10 6 -0.7705 0.0297
-5 -10 7 2.3321 0.3759
-5 -10 8 2.6378 0.1314
-5 -10 9 -2.6115 -0.0772
-5 -10 10 -4.4244 0.2458
-5 -10 11 -1.5771 -0.0023
-5 -10 12 3.1059 0.0096
-5 -10 13 2.8144 0.0365
-5 -10 14 1.3231 -0.0903
-5 -10 15 0.2527 -0.0749
-5 -10 16 -2.5241 -0.0971
-5 -10 17 -2.8836 -0.0239
-5 -10 18 1.6518 0.0017
-5 -10 19 1.9353 -0.0006
-5 -10 20 -0.4528 -0.0076
-5 -10 21 -0.2224 0.0348
-5 -10 22 0.3801 0.0603
-5 -10 23 -1.3168 -0.0740
-5 -10 24 0.2103 -0.1479
-5 -9 1 -1.7528 -0.1155
-5 -9 2 2.0063 -0.1270
-5 -9 3 -0.2072 -0.8297
-5 -9 4 1.5110 -0.3442
-5 -9 5 -3.2634 0.3355
-5 -9 6 -1.7662 -0.3888
-5 -9 7 3.3380 -0.1746
-5 -9 8 3.9198 0.2073
-5 -9 9 0.4562 0.1687
-5 -9 10 -4.1395 -0.0520
-5 -9 11 -2.2061 0.0733
-5 -9 12 -2.3836 0.2575
-5 -9 13 -0.0477 0.0319
-5 -9 14 5.5628 -0.0619
-5 -9 15 4.1934 0.0842
-5 -9 16 -3.7937 -0.0420
-5 -9 17 -3.6656 -0.0176
-5 -9 18 0.5886 -0.0625
-5 -9 19 0.9915 -0.0638
-5 -9 20 0.5185 0.0290
-5 -9 21 1.3249 0.0199
-5 -9 22 -0.4981 0.1008
-5 -9 23 -0.6777 0.0296
-5 -9 24 -0.4900 -0.0148
-5 -8 1 0.0485 1.6643
-5 -8 2 -1.1549 0.5472
-5 -8 3 3.6827 -0.8277
-5 -8 4 0.3926 -0.0389
-5 -8 5 -2.2597 0.0330
-5 -8 6 -3.9886 -0.1072
-5 -8 7 0.8931 -0.5161
-5 -8 8 4.4579 -0.1133
-5 -8 9 0.7616 0.2475
-5 -8 10 2.7599 -0.2923
-5 -8 11 -0.6104 -0.0282
-5 -8 12 -7.3292 0.2939
-5 -8 13 -4.5457 -0.0274
-5 -8 14 6.0674 -0.0469
-5 -8 15 5.2235 0.1543
-5 -8 16 -1.5293 0.1755
-5 -8 17 -1.6907 -0.1445
-5 -8 18 -0.9399 0.0143
-5 -8 19 -1.6526 0.0647
-5 -8 20 0.8389 -0.1207
-5 -8 21 2.4414 -0.0382
-5 -8 22 0.0116 0.0938
-5 -8 23 -1.1363 0.3878
-5 -8 24 0.8214 -0.0608
-5 -7 1 -3.0438 1.0939
-5 -7 2 0.3067 0.6030
-5 -7 3 0.7730 0.3876
-5 -7 4 4.9806 0.2471
-5 -7 5 -2.2741 -0.1367
-5 -7 6 -3.5991 0.0838
-5 -7 7 -0.2953 0.0342
-5 -7 8 -1.9581 -0.2829
-5 -7 9 1.0354 -0.2178
-5 -7 10 7.0233 0.0200
-5 -7 11 3.8161 -0.1083
-5 -7 12 -7.0126 -0.1646
-5 -7 13 -5.2781 0.0205
-5 -7 14 1.9236 0.0165
-5 -7 15 1.5532 0.0293
-5 -7 16 1.6804 0.0463
-5 -7 17 2.2266 0.0540
-5 -7 18 -1.8572 0.0427
-5 -7 19 -3.7283 0.0504
-5 -7 20 1.0402 -0.0578
-5 -7 21 1.6494 -0.1853
-5 -7 22 0.0276 0.0946
-5 -7 23 0.4156 0.3030
-5 -7 24 -0.2062 0.1053
-5 -6 1 0.8173 -1.5200
-5 -6 2 -5.4233 0.0873
-5 -6 3 2.9584 1.2795
-5 -6 4 2.6335 -0.1175
-5 -6 5 0.8563 0.0477
-5 -6 6 -0.2148 0.3986
-5 -6 7 0.4576 0.1979
-5 -6 8 -6.0340 0.0629
-5 -6 9 -2.9925 -0.1859
-5 -6 10 5.8417 0.0610
-5 -6 11 4.2260 0.0158
-5 -6 12 -0.7529 -0.3033
-5 -6 13 -0.3262 -0.1035
-5 -6 14 -3.3491 0.0782
-5 -6 15 -2.9290 -0.1060
-5 -6 16 3.0371 -0.1727
-5 -6 17 4.1712 0.1344
-5 -6 18 -1.9972 0.1090
-5 -6 19 -2.1949 -0.0641
-5 -6 20 -0.3826 -0.0204
-5 -6 21 0.6557 -0.0509
-5 -6 22 0.1334 -0.0255
-5 -6 23 0.3580 -0.0600
-5 -6 24 0.2912 0.0498
-5 -5 1 -4.3042 -1.7889
-5 -5 2 -0.2595 -0.7372
-5 -5 3 -1.6801 0.1927
-5 -5 4 1.2324 0.0164
-5 -5 5 -2.6889 -0.0088
-5 -5 6 6.5177 0.1569
-5 -5 7 2.8839 0.2689
-5 -5 8 -3.5096 0.1387
-5 -5 9 -4.5431 0.2207
-5 -5 10 -1.6520 0.1405
-5 -5 11 -0.9303 -0.0389
-5 -5 12 6.3113 0.0656
-5 -5 13 3.4167 -0.0552
-5 -5 14 -3.6898 -0.1011
-5 -5 15 -4.5126 -0.0737
-5 -5 16 2.6434 -0.1250
-5 -5 17 2.2142 0.0039
-5 -5 18 -0.4307 0.0227
-5 -5 19 -0.7927 -0.0728
-5 -5 20 -0.1847 0.0098
-5 -5 21 -0.6754 0.0686
-5 -5 22 0.1693 -0.0642
-5 -5 23 0.3380 -0.2664
-5 -5 24 -0.3309 -0.1281
-5 -4 1 3.0584 0.4915
-5 -4 2 -2.4242 -0.5413
-5 -4 3 4.3766 -1.4386
-5 -4 4 -8.7109 0.1854
-5 -4 5 -3.6254 0.1151
-5 -4 6 4.4104 -0.5750
-5 -4 7 7.0833 0.0123
-5 -4 8 1.6577 0.2450
-5 -4 9 0.8879 0.1122
-5 -4 10 -9.3446 0.0385
-5 -4 11 -3.4059 0.2440
-5 -4 12 4.1326 0.2168
-5 -4 13 5.2449 -0.0120
-5 -4 14 -3.0244 0.0156
-5 -4 15 -0.9302 -0.0294
-5 -4 16 0.7667 0.0363
-5 -4 17 0.0932 -0.0820
-5 -4 18 0.2803 -0.0740
-5 -4 19 0.2887 0.0100
-5 -4 20 -0.1540 -0.0654
-5 -4 21 -0.3823 0.1177
-5 -4 22 0.2156 -0.0040
-5 -4 23 -0.3969 -0.1983
-5 -4 24 -0.1706 -0.1637
-5 -3 1 -2.8628 2.0773
-5 -3 2 9.1243 0.1001
-5 -3 3 0.6528 -0.6815
-5 -3 4 -7.2169 -0.1512
-5 -3 5 -7.6921 -0.1163
-5 -3 6 1.9308 -0.2248
-5 -3 7 1.1540 -0.4556
-5 -3 8 9.3470 -0.0819
-5 -3 9 1.9065 -0.0129
-5 -3 10 -4.0009 -0.1761
-5 -3 11 -5.4783 0.2232
-5 -3 12 2.3783 0.1652
-5 -3 13 -0.9933 0.0223
-5 -3 14 0.7756 0.0595
-5 -3 15 0.4501 0.1965
-5 -3 16 0.2790 0.0621
-5 -3 17 -0.3477 -0.0827
-5 -3 18 0.0374 0.0231
-5 -3 19 0.5819 0.0371
-5 -3 20 -0.8117 -0.0550
-5 -3 21 0.9888 -0.0535
-5 -3 22 -0.2759 0.1629
-5 -3 23 0.0566 0.0054
-5 -3 24 -0.5716 -0.1131
-5 -2 1 3.5605 0.8384
-5 -2 2 6.9139 0.8642
-5 -2 3 3.1093 0.8849
-5 -2 4 -7.2558 -0.2769
-5 -2 5 -1.0771 -0.1176
-5 -2 6 -4.0615 0.3071
-5 -2 7 -1.8308 -0.2054
-5 -2 8 3.4769 -0.4164
-5 -2 9 4.9384 -0.2428
-5 -2 10 -0.9635 0.0582
-5 -2 11 2.2767 -0.2201
-5 -2 12 -3.2941 -0.1275
-5 -2 13 -1.0258 0.0912
-5 -2 14 -1.0151 0.0357
-5 -2 15 1.5186 0.1234
-5 -2 16 -0.2815 0.0498
-5 -2 17 -0.1922 0.0874
-5 -2 18 1.0826 0.0408
-5 -2 19 -0.9180 0.0093
-5 -2 20 0.3771 0.0672
-5 -2 21 -1.2183 -0.0936
-5 -2 22 1.5863 0.0390
-5 -2 23 -0.3476 0.2872
-5 -2 24 -0.0281 -0.0859
-5 -1 1 4.9622 -1.6129
-5 -1 2 7.2438 0.8364
-5 -1 3 -3.0503 1.0616
-5 -1 4 -2.0007 -0.1226
-5 -1 5 4.2652 0.2997
-5 -1 6 -2.9990 0.4056
-5 -1 7 -3.5250 0.1324
-5 -1 8 -1.5270 -0.0889
-5 -1 9 -0.8434 -0.0566
-5 -1 10 4.8866 -0.0330
-5 -1 11 1.4555 -0.2435
-5 -1 12 0.8510 -0.2077
-5 -1 13 -2.9047 -0.0969
-5 -1 14 0.4862 0.0016
-5 -1 15 -0.7587 -0.0905
-5 -1 16 -0.3534 0.0203
-5 -1 17 0.4130 0.0852
-5 -1 18 0.4109 0.0449
-5 -1 19 1.7596 0.0197
-5 -1 20 -2.2634 -0.0422
-5 -1 21 -0.4510 0.1551
-5 -1 22 -0.5944 -0.0970
-5 -1 23 1.7062 0.1166
-5 -1 24 -0.3040 0.3110
-5 0 1 5.5155 -1.4963
-5 0 2 5.1161 -0.6181
-5 0 3 -6.6902 -0.2681
-5 0 4 2.1834 0.5245
-5 0 5 2.6525 0.0898
-5 0 6 2.7690 -0.0575
-5 0 7 -3.6064 0.4663
-5 0 8 -2.6662 0.2719
-5 0 9 -1.8966 0.2188
-5 0 10 0.9867 -0.0526
-5 0 11 2.7320 -0.0226
-5 0 12 -0.1455 0.0029
-5 0 13 1.4104 -0.1330
-5 0 14 -1.4888 -0.1157
-5 0 15 0.1122 -0.1525
-5 0 16 -0.9844 -0.0019
-5 0 17 -1.1118 -0.0158
-5 0 18 2.3044 -0.0773
-5 0 19 1.5511 0.0210
-5 0 20 -0.3785 0.0248
-5 0 21 -3.2670 -0.1007
-5 0 22 0.7356 0.1435
-5 0 23 -0.1251 -0.0804
-5 1 1 6.6378 0.5545
-5 1 2 -1.8452 -1.3021
-5 1 3 -0.5691 -1.0939
-5 1 4 -0.2317 0.3920
-5 1 5 5.0606 -0.2219
-5 1 6 -1.9238 -0.5103
-5 1 7 1.8819 0.1497
-5 1 8 -3.8303 0.4729
-5 1 9 0.7712 0.0921
-5 1 10 -1.1908 -0.0195
-5 1 11 -0.4546 0.3131
-5 1 12 2.7323 0.1240
-5 1 13 -0.6077 -0.0480
-5 1 14 0.4601 -0.0311
-5 1 15 -0.4867 0.0279
-5 1 16 -0.9253 -0.1033
-5 1 17 -1.4208 -0.0938
-5 1 18 1.5254 0.0424
-5 1 19 2.9911 -0.1227
-5 1 20 -1.4370 -0.0581
-5 1 21 -0.4421 0.0578
-5 1 22 -1.3562 -0.2878
-5 1 23 0.5271 0.2597
-5 2 1 -4.6464 1.5521
-5 2 2 -1.3989 -0.3664
-5 2 3 -0.8577 0.0139
-5 2 4 4.7472 -0.5363
-5 2 5 0.1853 -0.3516
-5 2 6 2.8485 -0.0272
-5 2 7 -4.7908 -0.5395
-5 2 8 2.9390 0.0295
-5 2 9 -2.3663 0.0078
-5 2 10 -1.1431 0.0156
-5 2 11 1.1620 0.1481
-5 2 12 1.2649 0.1257
-5 2 13 0.5868 0.1197
-5 2 14 -1.3827 0.0142
-5 2 15 0.9459 0.1558
-5 2 16 -1.5408 0.0177
-5 2 17 -0.9468 -0.1046
-5 2 18 1.7986 0.0871
-5 2 19 0.1937 -0.0128
-5 2 20 0.4296 -0.0965
-5 2 21 -0.3563 -0.0937
-5 2 22 0.6457 -0.0071
-5 2 23 -0.9681 -0.1745
-5 3 1 -5.2674 0.5164
-5 3 2 -5.1923 1.4901
-5 3 3 -0.8162 0.5522
-5 3 4 2.0601 -0.4853
-5 3 5 4.1690 0.1431
-5 3 6 -1.4677 0.1117
-5 3 7 3.0050 -0.2253
-5 3 8 -1.9384 -0.5223
-5 3 9 -1.5804 -0.1144
-5 3 10 -3.1834 0.0965
-5 3 11 2.4111 -0.2239
-5 3 12 2.6209 -0.0246
-5 3 13 -1.1325 0.1250
-5 3 14 0.1089 0.0541
-5 3 15 -0.6293 0.0325
-5 3 16 -0.6416 0.0662
-5 3 17 0.1560 0.1510
-5 3 18 0.7685 -0.0339
-5 3 19 -0.2780 -0.0335
-5 3 20 -1.1054 0.1771
-5 3 21 1.4913 -0.1782
-5 3 22 0.1730 -0.0157
-5 4 1 -0.2109 -1.1959
-5 4 2 -5.2382 1.4074
-5 4 3 -1.3337 0.3651
-5 4 4 -1.6658 0.0380
-5 4 5 0.7024 0.5953
-5 4 6 1.1404 0.1369
-5 4 7 3.9851 0.1056
-5 4 8 2.8616 -0.0670
-5 4 9 -6.8256 -0.1547
-5 4 10 -1.0896 -0.1128
-5 4 11 1.7926 -0.1545
-5 4 12 0.9083 -0.0845
-5 4 13 0.4281 -0.1213
-5 4 14 -0.5970 0.0362
-5 4 15 0.0976 -0.0505
-5 4 16 -1.1188 -0.0226
-5 4 17 0.7515 0.2290
-5 4 18 0.7783 -0.1274
-5 4 19 -1.0613 0.0530
-5 4 20 0.0058 -0.0467
-5 4 21 -0.4763 0.1339
-5 4 22 1.1232 -0.0573
-5 5 1 -0.2001 -1.0080
-5 5 2 2.9521 -1.1043
-5 5 3 -4.6023 -0.0504
-5 5 4 2.7441 0.7605
-5 5 5 -7.1684 -0.1854
-5 5 6 0.3720 0.1308
-5 5 7 6.8997 0.4821
-5 5 8 -0.1848 0.1869
-5 5 9 -2.3170 0.1168
-5 5 10 -0.7107 -0.0922
-5 5 11 1.1741 -0.0135
-5 5 12 -0.1633 -0.0126
-5 5 13 -1.0942 -0.1439
-5 5 14 1.3736 -0.0767
-5 5 15 -0.2953 -0.0772
-5 5 16 -0.4352 0.0921
-5 5 17 -0.1532 -0.1075
-5 5 18 -0.1041 0.0895
-5 5 19 0.6361 -0.1023
-5 5 20 -0.5101 -0.1298
-5 5 21 0.0869 -0.0540
-5 6 1 4.9099 0.3630
-5 6 2 -5.2046 -1.8501
-5 6 3 7.5185 -0.5096
-5 6 4 -2.1331 0.3302
-5 6 5 -2.4025 -0.4263
-5 6 6 -1.5984 -0.2179
-5 6 7 3.2803 0.1951
-5 6 8 -1.9187 0.3430
-5 6 9 -1.4920 0.0756
-5 6 10 3.1406 0.0608
-5 6 11 0.9088 0.2754
-5 6 12 -1.8033 -0.0957
-5 6 13 -0.6516 -0.0070
-5 6 14 0.3588 0.0050
-5 6 15 1.4582 -0.0080
-5 6 16 -0.2179 -0.0258
-5 6 17 -0.8216 0.0075
-5 6 18 -0.6702 0.0622
-5 6 19 0.2460 -0.1383
-5 6 20 0.9001 -0.2162
-5 6 21 -0.6244 -0.0535
-5 7 1 -3.5364 0.8119
-5 7 2 -0.8218 0.1108
-5 7 3 -1.4370 -0.2315
-5 7 4 4.6207 -0.8181
-5 7 5 -2.9405 0.0350
-5 7 6 4.8621 -0.1067
-5 7 7 -0.7308 -0.5275
-5 7 8 -4.9044 0.0829
-5 7 9 -0.5693 0.0601
-5 7 10 2.4008 0.0752
-5 7 11 1.9151 0.0767
-5 7 12 -1.1802 0.0839
-5 7 13 -1.6377 0.0751
-5 7 14 0.7360 -0.0106
-5 7 15 0.5421 0.1104
-5 7 16 1.4831 -0.0078
-5 7 17 -0.4042 0.0830
-5 7 18 -1.4316 0.0111
-5 7 19 0.2137 -0.0641
-5 7 20 0.1909 -0.2430
-5 8 1 0.3228 0.6818
-5 8 2 -4.4117 1.7577
-5 8 3 0.1286 -0.0303
-5 8 4 -5.1899 -0.4461
-5 8 5 3.0467 0.2593
-5 8 6 4.9816 -0.0643
-5 8 7 0.8873 -0.2244
-5 8 8 -3.0637 -0.4058
-5 8 9 -2.0551 0.0076
-5 8 10 1.0855 0.0156
-5 8 11 0.6662 -0.2821
-5 8 12 0.1274 0.1790
-5 8 13 -0.5632 0.0078
-5 8 14 -1.2661 0.0420
-5 8 15 0.3892 0.0151
-5 8 16 1.6208 0.0993
-5 8 17 0.5947 0.2021
-5 8 18 -0.7427 -0.1152
-5 8 19 -0.5737 -0.2572
-5 9 1 2.5957 -0.0930
-5 9 2 1.9649 0.8679
-5 9 3 -2.2073 0.3335
-5 9 4 -4.6620 0.4271
-5 9 5 -2.0138 0.1485
-5 9 6 3.0177 0.0620
-5 9 7 2.3957 0.1812
-5 9 8 0.0820 -0.0755
-5 9 9 0.0925 -0.1503
-5 9 10 -1.5221 -0.1714
-5 9 11 0.1605 -0.0561
-5 9 12 0.3138 -0.2071
-5 9 13 0.4608 0.0816
-5 9 14 -1.7280 -0.0541
-5 9 15 -0.7347 -0.1173
-5 9 16 1.3496 0.3163
-5 9 17 0.7914 0.0155
-5 9 18 -0.6940 -0.1254
-5 9 19 0.1467 -0.0991
-5 10 1 -1.0847 -0.9642
-5 10 2 5.1197 -1.2404
-5 10 3 2.7158 0.5496
-5 10 4 -2.3874 0.6169
-5 10 5 -3.6484 -0.3189
-5 10 6 -1.0041 0.3491
-5 10 7 -0.1672 0.2773
-5 10 8 2.7131 0.1931
-5 10 9 0.9512 0.0365
-5 10 10 -0.0498 -0.0999
-5 10 11 -1.6586 0.0174
-5 10 12 1.5064 -0.0934
-5 10 13 -0.1669 -0.1303
-5 10 14 -1.0466 -0.0707
-5 10 15 -0.4595 0.0276
-5 10 16 0.8777 -0.0948
-5 10 17 -0.4600 0.2919
-5 10 18 -0.0679 -0.2715
-5 11 1 -2.8495 -0.6963
-5 11 2 1.3532 -1.3190
-5 11 3 5.4845 -0.1616
-5 11 4 0.2555 -0.1270
-5 11 5 -0.6286 -0.0608
-5 11 6 -2.4821 -0.0149
-5 11 7 -1.8884 0.1276
-5 11 8 0.5911 0.2420
-5 11 9 2.3190 0.0365
-5 11 10 -0.6462 0.1826
-5 11 11 0.6653 0.0918
-5 11 12 -0.2620 -0.0713
-5 11 13 0.1712 0.0152
-5 11 14 -1.0052 0.0558
-5 11 15 0.9978 -0.2541
-5 11 16 0.0039 0.1922
-5 11 17 0.0165 -0.3171
-5 12 1 -5.1290 0.5334
-5 12 2 1.5767 0.3786
-5 12 3 0.9426 -0.7227
-5 12 4 0.9848 -0.7058
-5 12 5 1.5669 0.3245
-5 12 6 -0.8643 -0.3740
-5 12 7 -1.7270 -0.1202
-5 12 8 -0.3679 -0.0421
-5 12 9 0.2346 0.0248
-5 12 10 0.7691 0.2472
-5 12 11 0.1691 -0.0918
-5 12 12 0.9732 0.1171
-5 12 13 -1.8226 0.1729
-5 12 14 0.5839 -0.0671
-5 12 15 0.3234 0.2306
-5 12 16 0.3897 -0.4893
-5 13 1 -0.0355 1.2713
-5 13 2 1.3518 1.2276
-5 13 3 -1.0845 -0.3933
-5 13 4 0.1769 0.0318
-5 13 5 0.6037 -0.1030
-5 13 6 0.1142 -0.0403
-5 13 7 -0.8480 -0.2584
-5 13 8 0.3601 -0.2253
-5 13 9 -1.0657 -0.0260
-5 13 10 0.1081 -0.0677
-5 13 11 1.7267 0.0539
-5 13 12 -1.1178 -0.1195
-5 13 13 0.1091 0.1415
-5 13 14 0.0535 0.2465
-5 13 15 0.0873 -0.2037
-5 14 1 1.6252 0.2001
-5 14 2 0.8309 0.2791
-5 14 3 0.4783 0.6592
-5 14 4 0.4384 0.4907
-5 14 5 0.3915 -0.2184
-5 14 6 -1.9034 0.2160
-5 14 7 1.1845 0.1510
-5 14 8 -0.6727 -0.3697
-5 14 9 -0.5056 0.0332
-5 14 10 0.5038 -0.1039
-5 14 11 0.1693 -0.1741
-5 14 12 -0.3919 0.1553
-5 14 13 -0.0800 -0.3069
-5 14 14 0.9321 0.1582
-5 15 1 -0.1232 -1.3360
-5 15 2 -0.5820 -0.7857
-5 15 3 0.2229 0.7669
-5 15 4 2.9778 0.1509
-5 15 5 -1.0342 0.0069
-5 15 6 0.2383 0.3076
-5 15 7 -0.7623 0.1533
-5 15 8 0.1594 0.1993
-5 15 9 -0.4621 -0.2032
-5 15 10 0.5301 0.0014
-5 15 11 -0.0303 0.2652
-5 15 12 -0.8914 -0.3901
-5 15 13 0.3842 0.1978
-5 16 1 -0.7156 -0.8831
-5 16 2 -2.0602 -0.6442
-5 16 3 0.6693 -0.2104
-5 16 4 -0.0225 -0.3622
-5 16 5 1.6631 0.2293
-5 16 6 -0.7341 -0.0752
-5 16 7 0.3593 0.0246
-5 16 8 -0.1002 0.3678
-5 16 9 -0.3059 -0.1484
-5 16 10 0.3174 0.2069
-5 16 11 -0.1786 0.0317
-5 16 12 0.0597 0.3389
-5 17 1 -0.1022 0.6545
-5 17 2 0.6642 0.3294
-5 17 3 -1.3515 -0.9275
-5 17 4 0.1718 -0.0192
-5 17 5 -0.0507 -0.0749
-5 17 6 -0.2195 -0.4076
-5 17 7 0.3577 0.1499
-5 17 8 0.7443 -0.3948
-5 17 9 -0.1255 0.3073
-5 17 10 -1.1072 -0.1052
-5 18 1 0.7717 1.2743
-5 18 2 0.8122 0.3428
-5 18 3 0.2059 0.0064
-5 18 4 0.3108 0.2200
-5 18 5 -0.7325 -0.2562
-5 18 6 -1.2050 0.1561
-5 18 7 0.7352 -0.3607
-5 18 8 1.4392 -0.1869
-5 18 9 -0.7749 -0.4201
-5 19 1 -0.5923 -0.3149
-5 19 2 -0.0179 0.2030
-5 19 3 0.5619 0.7994
-5 19 4 1.3954 -0.1324
-5 19 5 -0.9294 0.1833
-5 19 6 -1.3079 0.5433
-5 19 7 1.1471 0.0206
-5 19 8 0.2114 -0.6184
-5 20 1 -0.5254 -0.9929
-5 20 2 -1.9430 -0.2313
-5 20 3 1.1279 0.4550
-5 20 4 0.4403 -0.4125
-5 20 5 -1.0142 0.1823
-5 20 6 0.6996 0.8651
-5 21 1 -0.7400 -0.8044
-5 21 2 -0.3505 0.3741
-5 21 3 -0.0515 -0.7501
-5 21 4 -0.5762 -0.5233
-5 22 1 0.5389 0.9636
-4 -20 3 0.7107 1.0115
-4 -20 4 0.6187 -0.0663
-4 -20 5 -0.2505 -0.5370
-4 -20 6 -0.2511 0.2345
-4 -20 7 0.5989 0.4103
-4 -20 8 -0.3564 -0.1087
-4 -20 9 -0.6048 -0.2034
-4 -20 10 0.5248 -0.0142
-4 -20 11 0.9298 -0.2727
-4 -20 12 -1.0995 -0.0133
-4 -20 13 -0.3663 0.2939
-4 -20 14 0.3969 -0.0427
-4 -20 15 0.7707 -0.1634
-4 -19 1 -1.0007 -1.0084
-4 -19 2 -1.0209 -0.3189
-4 -19 3 0.3644 0.7501
-4 -19 4 0.5375 0.1363
-4 -19 5 -0.6701 -0.4416
-4 -19 6 0.9728 -0.0465
-4 -19 7 0.2135 0.5087
-4 -19 8 -0.8133 0.0981
-4 -19 9 -1.1200 -0.0722
-4 -19 10 1.6277 -0.0251
-4 -19 11 0.4301 -0.1665
-4 -19 12 -0.4641 -0.1526
-4 -19 13 -1.1510 0.1162
-4 -19 14 0.6302 0.0407
-4 -19 15 -0.0581 -0.1085
-4 -19 16 0.9302 0.0599
-4 -19 17 -0.5184 0.3115
-4 -19 18 -0.0794 -0.4362
-4 -18 1 -0.7171 -0.5656
-4 -18 2 -0.1609 -0.1426
-4 -18 3 0.4231 -0.2352
-4 -18 4 -1.0877 0.0685
-4 -18 5 0.1108 0.0532
-4 -18 6 0.9485 -0.1822
-4 -18 7 0.8239 0.0477
-4 -18 8 -1.8713 0.2814
-4 -18 9 0.0457 0.2089
-4 -18 10 0.0819 -0.1078
-4 -18 11 1.4408 -0.1360
-4 -18 12 -0.8505 0.1312
-4 -18 13 0.3906 -0.1392
-4 -18 14 -1.1477 -0.0432
-4 -18 15 0.3002 0.0481
-4 -18 16 0.0180 0.1969
-4 -18 17 0.5034 -0.1504
-4 -18 18 -0.5620 0.0266
-4 -18 19 1.3726 -0.2339
-4 -17 1 -0.3781 0.9376
-4 -17 2 0.8707 -0.2317
-4 -17 3 0.5687 -0.7826
-4 -17 4 -1.4101 0.1327
-4 -17 5 -0.3269 -0.0153
-4 -17 6 1.4023 -0.1837
-4 -17 7 -0.5553 -0.0927
-4 -17 8 0.5588 0.1345
-4 -17 9 -1.1670 0.1679
-4 -17 10 0.5877 -0.1068
-4 -17 11 -1.0271 0.0741
-4 -17 12 1.6962 -0.0042
-4 -17 13 -0.0008 0.0259
-4 -17 14 -0.0447 -0.1344
-4 -17 15 -1.5100 0.1161
-4 -17 16 0.7904 0.2010
-4 -17 17 -1.1035 -0.1148
-4 -17 18 0.5462 -0.2427
-4 -17 19 0.9080 0.2829
-4 -17 20 0.6862 -0.2477
-4 -16 1 -1.3099 1.1278
-4 -16 2 1.7390 0.1542
-4 -16 3 0.0301 -0.1220
-4 -16 4 0.0027 -0.1348
-4 -16 5 -0.2601 -0.1110
-4 -16 6 -1.0338 -0.0627
-4 -16 7 0.8852 -0.0772
-4 -16 8 0.2776 0.0488
-4 -16 9 1.1680 -0.1785
-4 -16 10 -2.0534 0.0305
-4 -16 11 -0.2844 0.1244
-4 -16 12 -0.1523 -0.1805
-4 -16 13 2.7525 -0.0060
-4 -16 14 -1.2007 0.1293
-4 -16 15 0.2829 0.0055
-4 -16 16 -0.7461 0.0755
-4 -16 17 -0.5047 -0.0465
-4 -16 18 -0.7325 0.0190
-4 -16 19 0.6967 -0.1502
-4 -16 20 0.3669 0.0862
-4 -16 21 0.5406 -0.0460
-4 -15 1 -0.0843 -0.3940
-4 -15 2 -0.8465 0.3739
-4 -15 3 1.6829 0.9130
-4 -15 4 0.3644 -0.2651
-4 -15 5 -0.1496 -0.2121
-4 -15 6 -1.7437 0.2848
-4 -15 7 -0.5157 0.0930
-4 -15 8 2.6096 -0.2200
-4 -15 9 0.1172 -0.1118
-4 -15 10 -0.1203 0.1945
-4 -15 11 -3.0234 -0.1751
-4 -15 12 1.1469 -0.1626
-4 -15 13 0.4805 0.0350
-4 -15 14 1.3532 0.0719
-4 -15 15 -0.2283 0.0469
-4 -15 16 0.4887 -0.1165
-4 -15 17 -1.0393 0.1448
-4 -15 18 -0.1432 0.0072
-4 -15 19 -1.0250 -0.1956
-4 -15 20 -0.3288 -0.0294
-4 -15 21 1.1922 0.0446
-4 -15 22 0.3290 0.0486
-4 -14 1 -2.6298 -1.1936
-4 -14 2 0.8695 -0.0138
-4 -14 3 -0.6197 0.4560
-4 -14 4 2.7062 0.1564
-4 -14 5 -1.1956 -0.0126
-4 -14 6 -1.8999 0.1032
-4 -14 7 0.2061 0.2779
-4 -14 8 0.6049 -0.0845
-4 -14 9 2.7136 0.0147
-4 -14 10 -1.4012 0.1529
-4 -14 11 -1.3786 -0.1545
-4 -14 12 -1.3224 -0.1084
-4 -14 13 0.8346 0.0535
-4 -14 14 0.4356 -0.0234
-4 -14 15 1.8403 -0.0363
-4 -14 16 -0.8916 0.0253
-4 -14 17 0.7672 0.0051
-4 -14 18 -0.1579 0.0598
-4 -14 19 -1.1469 -0.0577
-4 -14 20 -0.3163 -0.1904
-4 -14 21 -0.2579 -0.0202
-4 -14 22 0.3669 -0.0185
-4 -14 23 0.1756 0.1650
-4 -13 1 1.8144 -0.3633
-4 -13 2 -2.8816 -0.5806
-4 -13 3 2.3848 -0.6773
-4 -13 4 -0.0301 0.3381
-4 -13 5 0.1856 0.1966
-4 -13 6 -1.5197 -0.2984
-4 -13 7 -1.0916 0.1149
-4 -13 8 2.0217 0.2671
-4 -13 9 1.0201 0.1034
-4 -13 10 0.8392 -0.1390
-4 -13 11 -1.6886 0.1545
-4 -13 12 -1.5621 0.0921
-4 -13 13 -1.3499 -0.1450
-4 -13 14 2.0788 0.0323
-4 -13 15 0.4798 0.0262
-4 -13 16 0.4825 -0.0314
-4 -13 17 -0.4705 0.0254
-4 -13 18 0.3745 -0.0007
-4 -13 19 0.3793 0.1235
-4 -13 20 0.1137 -0.1239
-4 -13 21 -0.7344 -0.2619
-4 -13 22 -1.1237 0.1335
-4 -13 23 0.7560 0.0448
-4 -12 1 -2.1510 1.1191
-4 -12 2 2.3578 -0.7089
-4 -12 3 -1.8854 -0.6730
-4 -12 4 2.2651 0.1049
-4 -12 5 -0.9925 -0.1758
-4 -12 6 -1.4724 -0.1668
-4 -12 7 -0.0951 -0.1439
-4 -12 8 -0.0271 0.1380
-4 -12 9 2.2989 -0.0059
-4 -12 10 0.9516 -0.0632
-4 -12 11 0.5854 0.1638
-4 -12 12 -2.8899 0.1065
-4 -12 13 -2.0310 -0.0744
-4 -12 14 0.4895 0.0338
-4 -12 15 2.2737 0.0602
-4 -12 16 -0.1550 -0.0077
-4 -12 17 -0.6059 -0.0791
-4 -12 18 -1.2282 0.1907
-4 -12 19 1.9966 -0.0077
-4 -12 20 1.2575 -0.0897
-4 -12 21 -1.2476 0.0009
-4 -12 22 -0.5977 0.0409
-4 -12 23 -0.1285 0.0585
-4 -12 24 0.2945 -0.1971
-4 -11 1 3.0896 1.0057
-4 -11 2 -2.5075 0.4224
-4 -11 3 2.3884 0.2877
-4 -11 4 -0.7646 -0.4996
-4 -11 5 0.3557 -0.0982
-4 -11 6 -0.5731 0.1284
-4 -11 7 -1.7686 -0.2192
-4 -11 8 0.1458 -0.2028
-4 -11 9 -0.7581 -0.1505
-4 -11 10 3.8384 0.0804
-4 -11 11 2.3938 0.0356
-4 -11 12 -1.4821 -0.1373
-4 -11 13 -3.8223 0.1412
-4 -11 14 -0.8646 0.0300
-4 -11 15 1.6714 -0.0307
-4 -11 16 2.0682 -0.0589
-4 -11 17 -2.4955 0.1486
-4 -11 18 -0.2507 0.0217
-4 -11 19 0.9033 -0.0728
-4 -11 20 0.8053 -0.0445
-4 -11 21 -0.0881 0.0802
-4 -11 22 -0.0750 0.1231
-4 -11 23 -0.5590 0.0306
-4 -11 24 0.1828 -0.1274
-4 -10 1 -1.7521 -0.5476
-4 -10 2 2.4932 1.2649
-4 -10 3 -2.0239 0.7576
-4 -10 4 0.9551 -0.3620
-4 -10 5 0.6429 0.0613
-4 -10 6 0.4533 0.4023
-4 -10 7 0.7843 0.0070
-4 -10 8 -5.0033 -0.4145
-4 -10 9 -1.4446 0.0275
-4 -10 10 1.6513 0.0866
-4 -10 11 5.9051 -0.2806
-4 -10 12 1.3917 -0.0383
-4 -10 13 -3.3055 0.1006
-4 -10 14 -2.8426 -0.0066
-4 -10 15 1.3790 -0.1344
-4 -10 16 -0.5766 0.0423
-4 -10 17 0.7850 0.1139
-4 -10 18 0.2303 -0.0019
-4 -10 19 -0.1041 -0.1571
-4 -10 20 -1.2405 0.0314
-4 -10 21 1.4352 0.0249
-4 -10 22 -0.1874 -0.0039
-4 -10 23 -0.9198 -0.0255
-4 -10 24 0.5077 0.1230
-4 -9 1 3.1857 -1.2349
-4 -9 2 -1.0944 0.3270
-4 -9 3 -0.0039 0.0602
-4 -9 4 -2.2613 0.3921
-4 -9 5 0.1087 0.2736
-4 -9 6 5.6630 -0.0756
-4 -9 7 0.6103 0.3353
-4 -9 8 -2.1800 0.1451
-4 -9 9 -7.8016 -0.1303
-4 -9 10 0.0745 0.0764
-4 -9 11 4.0191 -0.0750
-4 -9 12 4.2251 -0.1231
-4 -9 13 0.1707 0.0116
-4 -9 14 0.0204 0.0335
-4 -9 15 -3.5350 -0.1117
-4 -9 16 -1.9493 -0.0165
-4 -9 17 1.5372 0.1316
-4 -9 18 3.5211 -0.1039
-4 -9 19 -2.4288 -0.0131
-4 -9 20 -0.6439 0.0395
-4 -9 21 1.1025 -0.0075
-4 -9 22 -0.3070 -0.1353
-4 -9 23 -1.4250 -0.0918
-4 -9 24 0.7895 -0.0448
-4 -9 25 0.0246 0.0237
-4 -8 1 0.2126 -0.3087
-4 -8 2 4.0969 -1.4999
-4 -8 3 -1.9783 -0.3738
-4 -8 4 -4.9912 0.4927
-4 -8 5 -0.7459 -0.0796
-4 -8 6 2.8643 -0.1642
-4 -8 7 8.7500 0.1226
-4 -8 8 -1.7687 0.4098
-4 -8 9 -4.4876 0.1007
-4 -8 10 -5.7986 -0.1763
-4 -8 11 0.0734 0.2821
-4 -8 12 0.5693 -0.0130
-4 -8 13 6.6588 -0.2023
-4 -8 14 3.4162 0.1085
-4 -8 15 -4.5427 0.0701
-4 -8 16 -5.7390 -0.1100
-4 -8 17 3.8478 -0.0330
-4 -8 18 1.5764 0.0995
-4 -8 19 -1.0623 -0.0340
-4 -8 20 0.4188 0.0346
-4 -8 21 1.1087 0.1063
-4 -8 22 -1.7553 -0.0414
-4 -8 23 0.1014 -0.1648
-4 -8 24 -0.0960 -0.1605
-4 -8 25 -0.7372 -0.1795
-4 -7 1 3.3058 1.0104
-4 -7 2 3.3195 -1.2006
-4 -7 3 2.6602 -0.5029
-4 -7 4 -4.7346 0.0522
-4 -7 5 -8.3875 -0.4782
-4 -7 6 2.5059 -0.1155
-4 -7 7 5.4534 0.0177
-4 -7 8 6.4159 -0.0674
-4 -7 9 -1.3948 0.0806
-4 -7 10 -0.9602 0.1641
-4 -7 11 -9.0840 0.0396
-4 -7 12 -3.0403 0.0397
-4 -7 13 6.8760 0.0433
-4 -7 14 6.8772 -0.0159
-4 -7 15 -4.5981 0.0627
-4 -7 16 -2.4401 -0.0128
-4 -7 17 0.4296 -0.0415
-4 -7 18 -0.2393 0.0376
-4 -7 19 -0.1076 0.0089
-4 -7 20 2.5137 0.0309
-4 -7 21 -0.2898 0.1077
-4 -7 22 -0.9929 0.1310
-4 -7 23 0.5203 0.0330
-4 -7 24 0.0017 -0.1728
-4 -7 25 -1.3981 -0.1077
-4 -6 1 -2.8282 0.7203
-4 -6 2 6.2678 1.2912
-4 -6 3 5.4490 -0.0617
-4 -6 4 -0.6444 -0.8503
-4 -6 5 -7.8939 0.2200
-4 -6 6 -4.9648 -0.1346
-4 -6 7 2.6759 -0.3254
-4 -6 8 0.5342 -0.1422
-4 -6 9 9.2909 -0.1400
-4 -6 10 3.0349 0.1258
-4 -6 11 -7.2874 -0.0632
-4 -6 12 -7.4714 -0.0337
-4 -6 13 4.3341 0.1480
-4 -6 14 2.5110 0.0166
-4 -6 15 0.6257 -0.0906
-4 -6 16 0.2976 0.0972
-4 -6 17 -1.0688 0.0267
-4 -6 18 -3.2459 -0.0870
-4 -6 19 1.3470 0.0344
-4 -6 20 2.2605 -0.0027
-4 -6 21 -0.6556 0.0328
-4 -6 22 -0.2418 0.1094
-4 -6 23 1.1328 0.1449
-4 -6 24 -0.4552 0.1279
-4 -6 25 -0.6794 0.0426
-4 -5 1 -0.7002 -0.0881
-4 -5 2 -1.8964 1.7077
-4 -5 3 8.5243 0.6283
-4 -5 4 1.7982 -0.3036
-4 -5 5 -0.1673 0.2361
-4 -5 6 -0.5601 0.2705
-4 -5 7 -8.5143 -0.2745
-4 -5 8 -5.7597 -0.2484
-4 -5 9 7.0509 0.1300
-4 -5 10 8.5520 -0.2186
-4 -5 11 -1.7996 -0.2016
-4 -5 12 -2.2558 0.0968
-4 -5 13 -2.7993 -0.0293
-4 -5 14 -0.9916 -0.0756
-4 -5 15 2.1815 0.0397
-4 -5 16 3.6047 0.0525
-4 -5 17 -2.7850 -0.0039
-4 -5 18 -2.5056 -0.1052
-4 -5 19 1.0686 0.0368
-4 -5 20 0.5388 0.0727
-4 -5 21 -0.4799 -0.1973
-4 -5 22 0.7279 0.0186
-4 -5 23 0.5074 0.1439
-4 -5 24 -0.1828 0.0586
-4 -5 25 -0.1635 0.3594
-4 -4 1 -6.6519 -0.7312
-4 -4 2 -1.1147 -0.2810
-4 -4 3 -3.9695 0.3139
-4 -4 4 2.3424 0.9990
-4 -4 5 8.7698 -0.0831
-4 -4 6 11.0293 0.1067
-4 -4 7 -10.4465 0.3896
-4 -4 8 -11.3941 -0.0189
-4 -4 9 -0.9832 -0.0180
-4 -4 10 3.8906 -0.0017
-4 -4 11 5.3838 -0.0785
-4 -4 12 2.9172 -0.1365
-4 -4 13 -3.5848 -0.0394
-4 -4 14 -3.8525 -0.0883
-4 -4 15 3.0917 0.0357
-4 -4 16 1.8789 0.0594
-4 -4 17 -1.2775 -0.1219
-4 -4 18 -0.9234 0.0007
-4 -4 19 0.4577 0.0218
-4 -4 20 -0.8903 -0.0148
-4 -4 21 -0.1098 -0.0209
-4 -4 22 0.2349 -0.1327
-4 -4 23 0.6464 -0.1729
-4 -4 24 -0.0465 0.1712
-4 -4 25 -0.1149 0.1017
-4 -3 1 4.4003 -0.9620
-4 -3 2 -6.8429 -1.9247
-4 -3 3 -8.7176 -0.0356
-4 -3 4 -11.4794 0.4233
-4 -3 5 16.5257 -0.0766
-4 -3 6 13.2980 0.0191
-4 -3 7 0.3970 0.2713
-4 -3 8 -8.2607 0.3429
-4 -3 9 -6.2873 -0.0075
-4 -3 10 -4.8602 0.1193
-4 -3 11 5.5296 0.1809
-4 -3 12 4.0734 -0.1199
-4 -3 13 -1.1424 -0.1487
-4 -3 14 -1.5839 0.0914
-4 -3 15 0.8334 -0.0093
-4 -3 16 0.6456 -0.0822
-4 -3 17 -0.7114 0.0030
-4 -3 18 1.1613 -0.0190
-4 -3 19 -0.6250 -0.0061
-4 -3 20 0.0585 -0.0497
-4 -3 21 -1.1217 0.1140
-4 -3 22 0.2251 -0.0517
-4 -3 23 0.2700 -0.2635
-4 -3 24 0.6435 -0.2357
-4 -2 1 3.5524 0.1141
-4 -2 2 4.1113 -0.8818
-4 -2 3 -17.4177 -0.4803
-4 -2 4 -9.7778 -0.6770
-4 -2 5 4.4312 -0.1129
-4 -2 6 10.0996 -0.0524
-4 -2 7 3.9944 -0.1455
-4 -2 8 6.0055 0.1152
-4 -2 9 -6.8301 0.1673
-4 -2 10 -4.8778 0.1516
-4 -2 11 -1.9862 0.0777
-4 -2 12 2.4424 0.0780
-4 -2 13 0.3720 0.0664
-4 -2 14 0.7472 0.0193
-4 -2 15 0.0704 -0.0005
-4 -2 16 -0.8898 -0.0378
-4 -2 17 0.9454 0.0544
-4 -2 18 -0.3073 -0.0529
-4 -2 19 1.1074 -0.0621
-4 -2 20 -0.9572 0.0694
-4 -2 21 0.2778 0.0284
-4 -2 22 -0.9730 0.1263
-4 -2 23 1.1856 -0.3232
-4 -2 24 0.1298 0.0197
-4 -1 1 5.2600 1.2052
-4 -1 2 2.8942 1.5859
-4 -1 3 -7.4527 -0.5568
-4 -1 4 -5.0683 -0.7599
-4 -1 5 -0.7059 0.1274
-4 -1 6 -6.6628 -0.3607
-4 -1 7 5.3302 -0.3320
-4 -1 8 7.8648 -0.1058
-4 -1 9 3.6332 0.0025
-4 -1 10 -4.1990 -0.0147
-4 -1 11 -2.1527 -0.0370
-4 -1 12 -2.5028 0.1422
-4 -1 13 1.5626 0.1362
-4 -1 14 0.1884 0.0065
-4 -1 15 -0.3052 0.0157
-4 -1 16 0.3485 0.0965
-4 -1 17 -0.0621 -0.0090
-4 -1 18 0.8605 -0.0362
-4 -1 19 -1.2117 0.0019
-4 -1 20 0.7727 0.0294
-4 -1 21 -1.5701 0.1130
-4 -1 22 1.8746 -0.1352
-4 -1 23 0.0396 0.1988
-4 -1 24 0.1590 -0.2062
-4 0 1 6.7997 0.8097
-4 0 2 -4.8461 1.5154
-4 0 3 0.4371 0.4312
-4 0 4 7.1854 0.3144
-4 0 5 -2.2089 -0.1471
-4 0 6 -12.4921 0.0002
-4 0 7 -1.3773 -0.0739
-4 0 8 5.2236 -0.3009
-4 0 9 4.7197 -0.1034
-4 0 10 2.1318 -0.2076
-4 0 11 -3.0425 -0.0699
-4 0 12 0.3581 0.0247
-4 0 13 -1.3616 -0.0064
-4 0 14 -0.2951 0.0191
-4 0 15 -0.3728 0.0107
-4 0 16 0.3453 0.1719
-4 0 17 1.4053 -0.0991
-4 0 18 -0.0486 -0.0490
-4 0 19 0.1522 0.1917
-4 0 20 -3.5725 -0.0484
-4 0 21 1.4082 -0.0182
-4 0 22 0.5993 0.0155
-4 0 23 1.3320 0.0906
-4 0 24 -0.4648 0.1973
-4 1 1 -4.2237 -0.9024
-4 1 2 -3.6751 -0.5449
-4 1 3 -1.4116 0.9407
-4 1 4 13.7133 0.8951
-4 1 5 -2.8091 -0.2085
-4 1 6 -4.5132 0.2896
-4 1 7 -6.9167 0.4090
-4 1 8 2.2056 -0.0815
-4 1 9 2.1764 -0.2777
-4 1 10 0.5905 -0.0012
-4 1 11 1.8908 0.0145
-4 1 12 -0.2222 -0.2578
-4 1 13 -0.1968 -0.0408
-4 1 14 -1.7925 0.0066
-4 1 15 -0.3761 0.0201
-4 1 16 0.2965 -0.0538
-4 1 17 1.1413 -0.0093
-4 1 18 2.6670 0.0469
-4 1 19 -2.1167 -0.0627
-4 1 20 -1.7225 0.2412
-4 1 21 -1.5695 -0.2195
-4 1 22 2.2216 0.0009
-4 1 23 -0.0668 0.2330
-4 2 1 8.3472 -1.8512
-4 2 2 -10.1319 -1.6293
-4 2 3 5.0842 0.3792
-4 2 4 1.8493 -0.0891
-4 2 5 5.6206 0.1946
-4 2 6 -6.5311 0.2785
-4 2 7 0.6976 0.1904
-4 2 8 -2.6355 0.2958
-4 2 9 1.3671 -0.0140
-4 2 10 -0.3278 0.1034
-4 2 11 1.4563 0.0338
-4 2 12 1.3056 -0.1138
-4 2 13 -1.6613 -0.0755
-4 2 14 -0.0215 -0.0141
-4 2 15 -0.7269 0.0458
-4 2 16 -0.8707 -0.1697
-4 2 17 1.5973 -0.0121
-4 2 18 1.7694 0.0270
-4 2 19 0.2714 0.0010
-4 2 20 -2.2771 -0.0423
-4 2 21 0.4601 0.1230
-4 2 22 -1.3141 -0.1549
-4 2 23 0.8766 0.1011
-4 3 1 -5.6482 0.1053
-4 3 2 5.1870 -0.6722
-4 3 3 -2.9142 -1.0134
-4 3 4 4.9959 -0.4677
-4 3 5 -1.0005 0.1573
-4 3 6 2.1590 -0.1688
-4 3 7 -6.0910 -0.1070
-4 3 8 2.7104 0.1771
-4 3 9 -2.2248 0.2231
-4 3 10 2.3825 0.1663
-4 3 11 1.6485 -0.0474
-4 3 12 -1.5887 0.1104
-4 3 13 -0.5313 0.0498
-4 3 14 0.1710 -0.0247
-4 3 15 0.4117 -0.0349
-4 3 16 -1.1810 0.0283
-4 3 17 0.0447 -0.0492
-4 3 18 1.2382 -0.1308
-4 3 19 -0.4194 0.0669
-4 3 20 1.6174 0.0107
-4 3 21 -0.8417 -0.0667
-4 3 22 -0.4236 0.1871
-4 4 1 5.0336 2.0024
-4 4 2 -2.4602 1.1391
-4 4 3 -0.6708 -1.2413
-4 4 4 1.8623 -0.1527
-4 4 5 6.1539 0.1125
-4 4 6 -3.3147 -0.5632
-4 4 7 0.4936 -0.1751
-4 4 8 -6.3566 -0.1115
-4 4 9 1.5042 0.0924
-4 4 10 3.5544 -0.0349
-4 4 11 1.3283 0.0384
-4 4 12 -1.9500 0.1723
-4 4 13 -1.7087 0.0017
-4 4 14 1.4998 0.0492
-4 4 15 0.4838 0.0230
-4 4 16 -0.4298 0.0798
-4 4 17 -0.0365 -0.0540
-4 4 18 -1.2217 -0.0660
-4 4 19 0.3410 -0.0659
-4 4 20 0.9509 0.0153
-4 4 21 1.2070 0.1109
-4 4 22 -1.0721 0.0905
-4 5 1 0.6070 1.0022
-4 5 2 -3.1906 1.0308
-4 5 3 -4.4881 0.6943
-4 5 4 1.4801 0.0853
-4 5 5 4.2741 -0.3027
-4 5 6 4.8264 0.1974
-4 5 7 -3.3402 -0.1769
-4 5 8 -4.7043 -0.3000
-4 5 9 -1.2876 -0.0335
-4 5 10 4.6828 -0.2122
-4 5 11 0.7672 0.0060
-4 5 12 -2.1839 0.0445
-4 5 13 -0.5519 0.0165
-4 5 14 0.5562 -0.0110
-4 5 15 0.4437 0.1174
-4 5 16 -0.0177 0.0390
-4 5 17 0.4516 -0.0232
-4 5 18 -0.6924 -0.0203
-4 5 19 -1.2816 -0.0949
-4 5 20 1.1208 -0.1274
-4 5 21 0.0975 0.3598
-4 6 1 4.9828 -1.2753
-4 6 2 -2.0907 -0.1887
-4 6 3 -5.6710 1.4454
-4 6 4 0.1235 0.2786
-4 6 5 -0.1691 -0.2310
-4 6 6 6.0628 0.4666
-4 6 7 -0.0791 0.1867
-4 6 8 -5.3066 -0.0552
-4 6 9 1.4797 -0.2439
-4 6 10 1.8012 0.0377
-4 6 11 -0.7636 -0.1150
-4 6 12 -0.6540 -0.1880
-4 6 13 0.1947 0.0619
-4 6 14 0.9779 0.0547
-4 6 15 -1.4460 -0.0373
-4 6 16 -0.0349 0.0129
-4 6 17 1.1487 0.0832
-4 6 18 -0.4283 -0.0143
-4 6 19 -0.1056 -0.2675
-4 6 20 -0.6256 0.1242
-4 6 21 0.1892 0.1744
-4 7 1 1.5649 -1.9755
-4 7 2 -1.6932 -0.7482
-4 7 3 4.7653 0.0852
-4 7 4 -5.4567 0.0144
-4 7 5 0.9467 0.4194
-4 7 6 1.4810 0.0065
-4 7 7 -1.3472 0.1877
-4 7 8 -0.9032 0.3085
-4 7 9 2.3010 0.0094
-4 7 10 0.5596 0.0068
-4 7 11 -1.8669 -0.0133
-4 7 12 -0.9974 -0.1225
-4 7 13 2.3556 -0.0462
-4 7 14 0.6716 0.0717
-4 7 15 -1.2603 -0.0332
-4 7 16 -0.6943 -0.0756
-4 7 17 0.1570 0.0710
-4 7 18 0.4110 0.0059
-4 7 19 0.0355 -0.2374
-4 7 20 0.0944 0.2149
-4 8 1 -5.1615 0.2510
-4 8 2 1.6131 -0.7672
-4 8 3 1.7949 -1.3330
-4 8 4 3.1949 0.0733
-4 8 5 -0.8852 0.1745
-4 8 6 0.4944 -0.2872
-4 8 7 -3.7723 0.0549
-4 8 8 -0.0852 0.1301
-4 8 9 2.9957 0.2370
-4 8 10 0.3128 0.0305
-4 8 11 -2.0010 0.0335
-4 8 12 -1.3009 0.0582
-4 8 13 1.5922 0.0074
-4 8 14 1.6358 -0.0089
-4 8 15 -0.3559 -0.0060
-4 8 16 -0.0284 -0.0280
-4 8 17 -0.8629 0.0077
-4 8 18 -0.5588 -0.2997
-4 8 19 0.9968 0.2915
-4 9 1 -6.7778 2.0577
-4 9 2 -3.8871 0.0809
-4 9 3 1.9234 -0.8796
-4 9 4 0.5176 -0.0913
-4 9 5 4.0523 -0.2319
-4 9 6 0.4867 -0.2258
-4 9 7 -2.6184 -0.1209
-4 9 8 -0.9802 -0.0927
-4 9 9 0.7862 -0.0138
-4 9 10 1.8741 0.0921
-4 9 11 -1.7192 -0.0132
-4 9 12 -1.3400 0.2012
-4 9 13 0.1214 -0.0235
-4 9 14 0.3040 0.0423
-4 9 15 1.6375 0.1099
-4 9 16 0.7407 -0.0132
-4 9 17 -1.4033 -0.2624
-4 9 18 -0.0052 0.0226
-4 9 19 0.0173 -0.0498
-4 10 1 0.1748 0.8597
-4 10 2 -2.3204 0.8470
-4 10 3 -3.2346 0.9505
-4 10 4 -2.1210 -0.4358
-4 10 5 2.2822 -0.2589
-4 10 6 2.8399 0.2577
-4 10 7 0.6114 -0.2875
-4 10 8 -2.3675 -0.1916
-4 10 9 0.6255 -0.1083
-4 10 10 0.2847 -0.1581
-4 10 11 0.7363 0.1683
-4 10 12 -1.0927 -0.1615
-4 10 13 -1.1628 0.1352
-4 10 14 -0.6497 0.0934
-4 10 15 1.5608 0.0174
-4 10 16 0.3323 0.1514
-4 10 17 -0.1941 -0.2468
-4 10 18 -0.2472 -0.1393
-4 11 1 1.4473 -1.4318
-4 11 2 4.3485 0.7794
-4 11 3 -2.6769 1.0644
-4 11 4 -5.2792 0.0444
-4 11 5 -0.7323 0.1271
-4 11 6 3.3581 0.2340
-4 11 7 0.3361 0.0482
-4 11 8 0.6986 -0.1149
-4 11 9 -1.5065 -0.2030
-4 11 10 0.9317 0.0642
-4 11 11 -0.1538 -0.1426
-4 11 12 0.9883 -0.0884
-4 11 13 -1.5098 0.0001
-4 11 14 -0.2639 -0.0248
-4 11 15 0.2254 0.2318
-4 11 16 -0.0443 -0.2309
-4 11 17 -0.6276 0.2029
-4 12 1 4.0755 -1.5429
-4 12 2 5.6557 -0.3533
-4 12 3 -0.4494 -0.2999
-4 12 4 -3.7797 0.4427
-4 12 5 -0.5393 0.4397
-4 12 6 -0.5882 -0.1471
-4 12 7 1.4791 0.4106
-4 12 8 0.2386 0.0014
-4 12 9 0.8951 -0.0291
-4 12 10 -1.7394 0.1441
-4 12 11 1.2922 -0.1637
-4 12 12 -0.4262 0.0509
-4 12 13 0.1254 -0.1949
-4 12 14 0.3259 0.1686
-4 12 15 0.0488 -0.2814
-4 12 16 -1.0010 0.2385
-4 13 1 0.7672 0.5350
-4 13 2 3.5917 -1.2618
-4 13 3 -0.5599 -0.9387
-4 13 4 -0.1262 0.2510
-4 13 5 -0.3794 -0.1507
-4 13 6 -1.5342 -0.0149
-4 13 7 0.0102 0.1325
-4 13 8 1.6836 0.0886
-4 13 9 -0.5089 0.1748
-4 13 10 0.8270 -0.0135
-4 13 11 -0.9759 0.1793
-4 13 12 0.0172 -0.1580
-4 13 13 0.0100 0.2257
-4 13 14 0.7710 -0.2691
-4 13 15 -0.4017 0.2095
-4 14 1 2.1656 1.5238
-4 14 2 -0.5526 -0.2553
-4 14 3 -0.4727 -0.2225
-4 14 4 1.7686 -0.3441
-4 14 5 -1.5248 -0.4749
-4 14 6 -0.8161 0.1246
-4 14 7 -0.0443 -0.3376
-4 14 8 0.2373 0.0439
-4 14 9 0.7005 0.1012
-4 14 10 0.0231 -0.0163
-4 14 11 0.4453 0.0894
-4 14 12 -1.0424 0.1561
-4 14 13 0.8170 -0.2750
-4 14 14 -0.1408 0.4321
-4 15 1 0.6603 0.1943
-4 15 2 -1.4054 1.2001
-4 15 3 2.1638 0.6933
-4 15 4 -0.1038 -0.5017
-4 15 5 -0.6764 0.0792
-4 15 6 -1.2030 -0.1198
-4 15 7 0.4799 -0.1194
-4 15 8 -0.3491 -0.2525
-4 15 9 -0.0552 -0.1256
-4 15 10 0.7305 0.1155
-4 15 11 -0.7496 0.0788
-4 15 12 0.5312 -0.2195
-4 15 13 0.6709 0.1037
-4 16 1 -1.3306 -0.9283
-4 16 2 0.2589 0.8191
-4 16 3 1.2251 0.4681
-4 16 4 1.3736 0.1722
-4 16 5 -1.5223 0.3149
-4 16 6 0.0309 0.0415
-4 16 7 -0.0790 0.1039
-4 16 8 0.0182 -0.0353
-4 16 9 -0.0921 -0.4421
-4 16 10 -0.2458 0.2798
-4 16 11 -0.4105 0.1230
-4 16 12 0.0102 -0.2914
-4 17 1 -0.8478 -0.6828
-4 17 2 -0.7229 -0.6239
-4 17 3 0.9260 -0.2325
-4 17 4 0.1779 0.4774
-4 17 5 0.5699 -0.0815
-4 17 6 -0.9145 0.1860
-4 17 7 0.6586 0.4739
-4 17 8 0.1912 -0.2894
-4 17 9 -0.4468 0.1303
-4 17 10 0.2502 0.1072
-4 18 1 0.9580 0.2390
-4 18 2 -0.4693 -1.0367
-4 18 3 -1.4397 -0.3081
-4 18 4 1.2659 0.0650
-4 18 5 -0.6069 -0.4864
-4 18 6 0.0087 0.2082
-4 18 7 0.9441 -0.0178
-4 18 8 -0.6806 -0.0440
-4 18 9 -0.1321 0.1673
-4 19 1 2.3731 0.5197
-4 19 2 -1.1101 -0.0085
-4 19 3 -0.1871 0.2422
-4 19 4 0.1652 -0.6078
-4 19 5 -0.7303 0.1395
-4 19 6 0.6682 -0.1216
-4 19 7 0.5290 -0.6284
-4 20 1 0.2686 -0.1444
-4 20 2 0.0024 1.0910
-4 20 3 0.3822 0.0565
-4 20 4 -0.3429 -0.1476
-4 20 5 -0.2406 0.5455
-4 20 6 0.4399 -0.1151
-4 21 1 -0.6790 0.0368
-4 21 2 -0.3601 0.4263
-4 21 3 0.7293 -0.2441
-4 21 4 -0.2386 0.3133
-4 22 1 -1.4929 -0.1949
-3 -21 4 0.3991 0.3395
-3 -21 5 -0.4418 0.2836
-3 -21 6 0.0574 -0.6086
-3 -21 7 0.1978 -0.2154
-3 -21 8 -0.2369 0.4220
-3 -21 9 -0.3837 0.0076
-3 -21 10 0.4304 -0.3167
-3 -21 11 0.2824 0.3490
-3 -21 12 -0.3423 0.3785
-3 -21 13 0.0813 -0.1959
-3 -21 14 0.1542 -0.3102
-3 -20 1 -0.0739 0.1902
-3 -20 2 0.3870 0.0805
-3 -20 3 0.8509 0.0306
-3 -20 4 -0.2441 -0.3658
-3 -20 5 -0.9379 0.1028
-3 -20 6 0.4334 0.1381
-3 -20 7 0.4030 -0.3674
-3 -20 8 -0.5268 0.0535
-3 -20 9 -0.2350 -0.0357
-3 -20 10 0.7601 -0.1789
-3 -20 11 -0.4963 0.0489
-3 -20 12 -0.3225 0.3478
-3 -20 13 0.8697 -0.0502
-3 -20 14 0.3201 -0.0973
-3 -20 15 -0.9915 0.2189
-3 -20 16 -0.2698 0.0129
-3 -20 17 0.1216 -0.2492
-3 -19 1 -0.8188 -0.2451
-3 -19 2 0.6794 1.1019
-3 -19 3 2.0139 0.2293
-3 -19 4 -0.8519 -0.6648
-3 -19 5 -0.8162 0.1934
-3 -19 6 0.5262 0.2173
-3 -19 7 0.0808 -0.0848
-3 -19 8 -1.0856 -0.2077
-3 -19 9 1.5039 0.0328
-3 -19 10 0.0851 -0.1114
-3 -19 11 -1.2262 -0.2080
-3 -19 12 -0.5977 0.0942
-3 -19 13 1.7031 0.1237
-3 -19 14 0.2693 0.0143
-3 -19 15 -0.3700 0.0529
-3 -19 16 -0.8356 0.1738
-3 -19 17 0.3219 -0.2045
-3 -19 18 -0.2070 -0.0898
-3 -19 19 0.3807 0.0225
-3 -18 1 -1.6904 -0.4563
-3 -18 2 1.1648 0.8851
-3 -18 3 1.0943 0.0239
-3 -18 4 -0.3432 0.0322
-3 -18 5 -0.1098 0.1900
-3 -18 6 0.6916 0.0853
-3 -18 7 -1.9911 -0.0508
-3 -18 8 0.6761 0.0830
-3 -18 9 0.8867 0.1228
-3 -18 10 1.1171 -0.3071
-3 -18 11 -2.1866 -0.0930
-3 -18 12 -0.2397 0.0360
-3 -18 13 0.4875 -0.0905
-3 -18 14 1.1374 0.0838
-3 -18 15 -0.7334 0.1401
-3 -18 16 0.6854 -0.0650
-3 -18 17 -0.5981 0.0356
-3 -18 18 0.6838 -0.2365
-3 -18 19 -0.7391 0.1979
-3 -18 20 -0.4757 -0.1074
-3 -17 1 -1.1373 -0.2601
-3 -17 2 0.7145 -0.8668
-3 -17 3 0.1381 0.0468
-3 -17 4 -0.5428 0.5054
-3 -17 5 1.7289 -0.0044
-3 -17 6 -0.9265 0.0026
-3 -17 7 -0.5677 0.0876
-3 -17 8 -1.2229 0.2104
-3 -17 9 2.4516 0.0690
-3 -17 10 -0.6173 -0.1407
-3 -17 11 0.2469 -0.0475
-3 -17 12 -1.2160 0.0365
-3 -17 13 0.7548 -0.0848
-3 -17 14 -1.2032 -0.0183
-3 -17 15 1.0780 0.1934
-3 -17 16 -0.4785 -0.0299
-3 -17 17 1.1373 -0.2944
-3 -17 18 0.1043 0.2846
-3 -17 19 0.4391 -0.2138
-3 -17 20 -1.4645 0.1801
-3 -17 21 -0.4679 -0.1269
-3 -16 1 0.5003 0.0899
-3 -16 2 0.2856 -1.1975
-3 -16 3 -0.7531 -0.3796
-3 -16 4 0.2340 0.2346
-3 -16 5 0.0840 -0.0752
-3 -16 6 1.1952 -0.0745
-3 -16 7 -1.6628 0.0916
-3 -16 8 1.0874 0.1892
-3 -16 9 -1.5467 -0.0841
-3 -16 10 1.5365 0.0801
-3 -16 11 -1.1110 0.0798
-3 -16 12 1.9533 -0.1678
-3 -16 13 -1.1311 0.0934
-3 -16 14 -0.3572 0.1224
-3 -16 15 -1.1910 -0.0610
-3 -16 16 0.9555 -0.0170
-3 -16 17 -1.0283 -0.0336
-3 -16 18 2.0282 -0.1195
-3 -16 19 0.4033 0.2450
-3 -16 20 -0.2536 -0.1547
-3 -16 21 -0.7016 0.2097
-3 -16 22 -0.3149 -0.2249
-3 -15 1 -0.0398 0.3217
-3 -15 2 1.5944 0.2267
-3 -15 3 -0.7116 -0.2069
-3 -15 4 -0.9552 -0.8253
-3 -15 5 0.6375 0.2539
-3 -15 6 -0.9765 0.0745
-3 -15 7 2.7301 -0.3390
-3 -15 8 -1.5630 -0.0132
-3 -15 9 0.7363 0.1890
-3 -15 10 -2.7253 -0.0555
-3 -15 11 1.3747 -0.0943
-3 -15 12 0.9742 0.0743
-3 -15 13 1.5048 0.0611
-3 -15 14 -1.9136 0.0464
-3 -15 15 0.9491 0.0334
-3 -15 16 -2.3397 -0.1120
-3 -15 17 0.0554 0.0430
-3 -15 18 -0.1663 -0.0930
-3 -15 19 1.4691 -0.0423
-3 -15 20 0.9026 0.3288
-3 -15 21 -0.1144 -0.2144
-3 -15 22 -0.5713 0.2249
-3 -15 23 -0.4407 -0.0709
-3 -14 1 1.6458 0.5118
-3 -14 2 0.3988 1.3785
-3 -14 3 0.6580 -0.1331
-3 -14 4 -0.5559 -0.3759
-3 -14 5 -2.2926 0.1834
-3 -14 6 1.7529 0.0456
-3 -14 7 -0.3517 -0.2449
-3 -14 8 3.0008 -0.1700
-3 -14 9 -1.9426 0.0894
-3 -14 10 -1.6006 0.0190
-3 -14 11 -1.4029 -0.2557
-3 -14 12 3.0015 0.1202
-3 -14 13 -0.3813 0.1195
-3 -14 14 2.1210 -0.0775
-3 -14 15 -1.1627 -0.0159
-3 -14 16 -0.2151 0.1171
-3 -14 17 -1.8907 -0.1413
-3 -14 18 -0.3559 -0.1045
-3 -14 19 -0.0153 0.0684
-3 -14 20 1.3453 -0.0371
-3 -14 21 0.5744 0.0733
-3 -14 22 -0.6334 0.0023
-3 -14 23 0.4084 0.3453
-3 -13 1 -1.7528 0.0641
-3 -13 2 2.0789 0.5116
-3 -13 3 -0.0828 0.2247
-3 -13 4 -0.6230 0.4889
-3 -13 5 -0.1577 0.0246
-3 -13 6 -2.1585 -0.0275
-3 -13 7 2.8381 0.1280
-3 -13 8 0.6984 -0.0390
-3 -13 9 0.6587 -0.0949
-3 -13 10 -3.4115 -0.1258
-3 -13 11 -0.0567 0.0937
-3 -13 12 -0.4820 -0.0813
-3 -13 13 2.2453 -0.0100
-3 -13 14 0.5757 0.0531
-3 -13 15 1.1796 -0.0050
-3 -13 16 -1.5747 0.0297
-3 -13 17 0.6675 -0.0683
-3 -13 18 -1.3798 0.0007
-3 -13 19 -0.2371 -0.0074
-3 -13 20 0.0203 -0.1825
-3 -13 21 -0.6279 -0.0724
-3 -13 22 0.9304 0.1828
-3 -13 23 0.2840 -0.0022
-3 -13 24 0.0756 0.1427
-3 -12 1 2.7744 -0.9202
-3 -12 2 -2.1185 -1.0728
-3 -12 3 0.8138 0.4283
-3 -12 4 0.5068 0.5315
-3 -12 5 -1.9352 -0.1433
-3 -12 6 0.7351 0.0590
-3 -12 7 -0.2840 0.3452
-3 -12 8 3.1769 0.0439
-3 -12 9 -1.1320 -0.1518
-3 -12 10 -0.9458 0.0992
-3 -12 11 -1.9921 0.0345
-3 -12 12 -0.6857 -0.1022
-3 -12 13 0.9612 -0.0205
-3 -12 14 2.9470 0.0745
-3 -12 15 -1.7413 0.0269
-3 -12 16 0.6001 -0.0930
-3 -12 17 -0.6133 0.0925
-3 -12 18 1.7002 0.0796
-3 -12 19 0.3437 -0.0404
-3 -12 20 -2.3856 -0.1185
-3 -12 21 -0.9233 -0.0438
-3 -12 22 1.0400 -0.0186
-3 -12 23 0.7331 -0.0340
-3 -12 24 -0.9144 -0.1649
-3 -11 1 -1.8172 -0.6771
-3 -11 2 0.9745 -1.1161
-3 -11 3 -1.0997 -0.1753
-3 -11 4 -0.1314 -0.2036
-3 -11 5 0.2342 0.0675
-3 -11 6 -2.5357 0.0712
-3 -11 7 2.9578 -0.0647
-3 -11 8 0.2847 0.1544
-3 -11 9 1.8294 0.0485
-3 -11 10 -0.0172 0.1061
-3 -11 11 -2.9732 -0.0018
-3 -11 12 -2.7370 -0.0816
-3 -11 13 1.9820 0.0841
-3 -11 14 1.4802 -0.0055
-3 -11 15 1.2685 -0.0645
-3 -11 16 -3.4957 0.0276
-3 -11 17 0.5007 0.0135
-3 -11 18 2.8637 0.1204
-3 -11 19 1.4843 -0.0438
-3 -11 20 -2.7964 0.0614
-3 -11 21 -1.0525 0.0869
-3 -11 22 1.3835 0.0245
-3 -11 23 -0.3718 -0.2778
-3 -11 24 0.1177 -0.0212
-3 -11 25 -0.3462 0.1391
-3 -10 1 3.4222 0.8272
-3 -10 2 -2.6332 0.4063
-3 -10 3 0.7401 -0.8985
-3 -10 4 1.4384 -0.5498
-3 -10 5 -3.0347 0.2716
-3 -10 6 0.7206 -0.0812
-3 -10 7 -3.0363 -0.3865
-3 -10 8 2.2683 -0.0186
-3 -10 9 3.2534 0.3091
-3 -10 10 2.6390 -0.0949
-3 -10 11 -2.2416 -0.1252
-3 -10 12 -4.2911 0.2480
-3 -10 13 -1.4446 -0.0020
-3 -10 14 4.3230 -0.1469
-3 -10 15 0.1349 0.0259
-3 -10 16 -1.9962 0.0199
-3 -10 17 -1.9268 -0.0116
-3 -10 18 3.8751 -0.1231
-3 -10 19 0.1045 0.1094
-3 -10 20 -1.1970 0.0568
-3 -10 21 0.3678 0.0893
-3 -10 22 -0.3888 0.1447
-3 -10 23 0.0162 -0.0774
-3 -10 24 0.7945 -0.1480
-3 -10 25 0.0351 0.3767
-3 -9 1 -1.5226 1.5632
-3 -9 2 -0.6242 1.2676
-3 -9 3 1.1050 -0.4500
-3 -9 4 0.4497 0.0063
-3 -9 5 3.6267 0.0105
-3 -9 6 -4.3980 -0.2524
-3 -9 7 -2.5134 -0.0005
-3 -9 8 -4.1065 -0.2005
-3 -9 9 4.8238 -0.0298
-3 -9 10 5.6736 -0.0104
-3 -9 11 1.9153 -0.1050
-3 -9 12 -5.1515 0.1493
-3 -9 13 -2.9529 0.1062
-3 -9 14 1.0644 -0.1662
-3 -9 15 2.5158 0.0213
-3 -9 16 -2.5756 0.1241
-3 -9 17 1.7943 -0.1916
-3 -9 18 -0.6677 -0.0902
-3 -9 19 -0.8291 0.0597
-3 -9 20 1.1556 -0.0832
-3 -9 21 0.7745 0.0066
-3 -9 22 -2.0407 0.1001
-3 -9 23 0.2883 -0.0626
-3 -9 24 1.8674 0.1618
-3 -9 25 -0.3016 0.0929
-3 -8 1 1.3341 -0.1840
-3 -8 2 -2.8733 0.4863
-3 -8 3 -3.1123 1.0445
-3 -8 4 4.6186 0.2381
-3 -8 5 2.9946 -0.2234
-3 -8 6 5.4001 0.1404
-3 -8 7 -8.1584 0.1068
-3 -8 8 -5.6664 0.0200
-3 -8 9 -3.8503 -0.2970
-3 -8 10 8.5500 -0.0649
-3 -8 11 5.5056 0.1229
-3 -8 12 -0.8169 -0.1265
-3 -8 13 -3.6811 -0.0020
-3 -8 14 -0.9627 0.1530
-3 -8 15 -2.9266 -0.0201
-3 -8 16 4.0130 -0.0003
-3 -8 17 1.6834 0.0012
-3 -8 18 -2.1323 -0.0689
-3 -8 19 -2.2020 -0.0145
-3 -8 20 3.1226 -0.0587
-3 -8 21 -0.1870 -0.1599
-3 -8 22 -2.5035 -0.0758
-3 -8 23 0.6287 -0.0094
-3 -8 24 0.8623 -0.0804
-3 -8 25 0.2339 0.1145
-3 -7 1 2.0788 -1.8369
-3 -7 2 -2.4052 -0.9641
-3 -7 3 -6.1562 1.1717
-3 -7 4 -4.9570 0.2497
-3 -7 5 10.4083 -0.2848
-3 -7 6 6.4808 0.5163
-3 -7 7 4.9295 0.1889
-3 -7 8 -13.2410 -0.1509
-3 -7 9 -6.4508 0.1341
-3 -7 10 0.3974 0.0077
-3 -7 11 6.8648 -0.1305
-3 -7 12 3.7182 -0.0548
-3 -7 13 2.6081 -0.0302
-3 -7 14 -7.0962 0.0637
-3 -7 15 -3.0325 0.0764
-3 -7 16 3.2950 0.0009
-3 -7 17 4.1912 0.0457
-3 -7 18 -4.0533 0.0570
-3 -7 19 0.0594 0.0072
-3 -7 20 2.2548 -0.0150
-3 -7 21 -1.2943 -0.0525
-3 -7 22 -0.9394 -0.1790
-3 -7 23 0.1809 -0.0191
-3 -7 24 -0.6818 -0.1303
-3 -7 25 0.2150 -0.3403
-3 -6 1 10.3226 -0.9983
-3 -6 2 -0.1675 -0.8078
-3 -6 3 -8.3502 -0.9192
-3 -6 4 -8.6063 0.0766
-3 -6 5 -3.5736 0.3972
-3 -6 6 16.0943 -0.2295
-3 -6 7 6.8369 0.1946
-3 -6 8 -0.9735 0.1215
-3 -6 9 -9.5412 0.0810
-3 -6 10 -4.2699 0.2086
-3 -6 11 -3.2704 -0.1170
-3 -6 12 9.7774 -0.1015
-3 -6 13 4.1170 0.0659
-3 -6 14 -4.4543 -0.0965
-3 -6 15 -5.4087 0.0069
-3 -6 16 4.1954 0.0875
-3 -6 17 0.0142 0.0130
-3 -6 18 -0.6298 0.0844
-3 -6 19 1.3572 0.0482
-3 -6 20 0.3200 0.0696
-3 -6 21 -0.9302 0.0128
-3 -6 22 0.3155 0.0317
-3 -6 23 0.0545 0.0553
-3 -6 24 -1.6697 -0.1558
-3 -6 25 0.1952 -0.2125
-3 -5 1 3.5162 1.3539
-3 -5 2 9.3617 0.0037
-3 -5 3 -0.5925 -1.4336
-3 -5 4 -10.6171 -0.3754
-3 -5 5 -9.9149 0.3008
-3 -5 6 0.9905 -0.3582
-3 -5 7 9.7012 -0.3512
-3 -5 8 5.9301 0.3647
-3 -5 9 5.5139 0.1128
-3 -5 10 -11.1758 -0.1624
-3 -5 11 -5.9771 0.2102
-3 -5 12 3.7384 0.0891
-3 -5 13 6.2290 -0.1740
-3 -5 14 -3.3366 0.0168
-3 -5 15 -0.2387 -0.0160
-3 -5 16 -1.0127 -0.0389
-3 -5 17 -0.7836 -0.0025
-3 -5 18 0.6260 0.0324
-3 -5 19 1.9868 0.1089
-3 -5 20 -0.7983 -0.0602
-3 -5 21 -0.2366 0.0550
-3 -5 22 1.3451 0.2594
-3 -5 23 -0.8935 -0.0191
-3 -5 24 -0.6319 0.0844
-3 -5 25 -0.0455 0.1357
-3 -4 1 -1.1430 2.1850
-3 -4 2 0.5931 0.5155
-3 -4 3 18.9360 0.1703
-3 -4 4 -1.7125 -0.0369
-3 -4 5 -6.9429 -0.6201
-3 -4 6 -13.2921 -0.0599
-3 -4 7 -8.4587 -0.1172
-3 -4 8 13.3965 -0.2137
-3 -4 9 12.2131 0.0487
-3 -4 10 -3.0535 -0.0809
-3 -4 11 -7.4032 0.0277
-3 -4 12 1.1864 0.1594
-3 -4 13 -0.4443 -0.0505
-3 -4 14 1.9901 -0.0385
-3 -4 15 0.3879 0.1034
-3 -4 16 -1.1631 -0.1521
-3 -4 17 -2.4213 -0.0658
-3 -4 18 1.7892 0.1101
-3 -4 19 0.1634 -0.1047
-3 -4 20 -0.5293 -0.0094
-3 -4 21 0.8137 0.0520
-3 -4 22 0.6094 -0.0062
-3 -4 23 -0.0687 0.1005
-3 -4 24 -0.7936 0.1196
-3 -4 25 0.0846 0.4155
-3 -3 1 -27.1326 -0.6109
-3 -3 2 2.3231 0.9685
-3 -3 3 7.8159 1.5123
-3 -3 4 24.0936 0.0375
-3 -3 5 4.7270 -0.2255
-3 -3 6 -16.4308 0.1709
-3 -3 7 -21.8926 -0.0106
-3 -3 8 5.5088 -0.1779
-3 -3 9 10.6391 -0.2592
-3 -3 10 2.5691 0.0371
-3 -3 11 0.6388 0.0069
-3 -3 12 -1.9997 -0.1568
-3 -3 13 -1.5934 0.1195
-3 -3 14 0.3050 0.0729
-3 -3 15 2.3202 -0.0465
-3 -3 16 -1.9084 -0.0079
-3 -3 17 0.0224 -0.0211
-3 -3 18 -0.0825 -0.0415
-3 -3 19 -0.4732 0.0018
-3 -3 20 -0.8291 -0.0729
-3 -3 21 0.9595 0.0224
-3 -3 22 0.8301 -0.0592
-3 -3 23 0.1961 -0.3632
-3 -3 24 -0.7524 0.6251
-3 -3 25 -0.8001 0.0317
-3 -2 1 -16.0709 -2.4759
-3 -2 2 -22.5697 0.0291
-3 -2 3 5.5235 0.8182
-3 -2 4 15.9722 0.0242
-3 -2 5 28.3097 0.5510
-3 -2 6 -12.8379 0.2954
-3 -2 7 -13.7229 0.0596
-3 -2 8 -5.3743 0.0026
-3 -2 9 0.2696 -0.0552
-3 -2 10 1.7118 -0.0112
-3 -2 11 5.4394 -0.1209
-3 -2 12 0.7295 -0.0271
-3 -2 13 -2.0139 -0.0385
-3 -2 14 -0.0733 0.0479
-3 -2 15 -0.0055 -0.0340
-3 -2 16 0.7707 0.0401
-3 -2 17 0.0151 0.0399
-3 -2 18 0.5783 -0.1003
-3 -2 19 -1.7024 0.0635
-3 -2 20 -0.1965 0.0284
-3 -2 21 -0.6137 0.0268
-3 -2 22 2.0715 -0.3655
-3 -2 23 0.5705 0.0653
-3 -2 24 -1.7903 0.0219
-3 -1 1 -10.2995 -0.6188
-3 -1 2 -8.8939 -0.9981
-3 -1 3 -23.6171 -1.3620
-3 -1 4 17.4622 0.3195
-3 -1 5 11.5264 0.4811
-3 -1 6 6.5323 -0.0826
-3 -1 7 -0.9415 0.2655
-3 -1 8 -2.0137 0.1991
-3 -1 9 -10.3035 0.0823
-3 -1 10 -1.1247 -0.0080
-3 -1 11 2.4461 -0.0047
-3 -1 12 3.7477 0.0466
-3 -1 13 -0.6922 -0.0625
-3 -1 14 -1.1259 -0.0908
-3 -1 15 0.2571 0.0453
-3 -1 16 0.2180 0.0300
-3 -1 17 1.2691 -0.0883
-3 -1 18 -0.8361 0.0851
-3 -1 19 0.6852 0.0003
-3 -1 20 -2.2519 0.0936
-3 -1 21 0.8777 -0.0303
-3 -1 22 1.5063 -0.0909
-3 -1 23 0.4662 -0.2284
-3 -1 24 -1.4129 0.3393
-3 0 1 8.8140 1.9351
-3 0 2 -8.5964 -0.8680
-3 0 3 -6.2572 -1.3294
-3 0 4 -7.6065 -0.1090
-3 0 5 0.1039 -0.2452
-3 0 6 2.7326 -0.1719
-3 0 7 14.2774 0.0094
-3 0 8 1.4940 0.1677
-3 0 9 -5.5856 0.1441
-3 0 10 -6.4902 -0.0534
-3 0 11 1.6219 0.1603
-3 0 12 0.9767 0.0733
-3 0 13 0.2201 -0.0190
-3 0 14 -0.5183 -0.0871
-3 0 15 0.5726 0.0745
-3 0 16 0.8413 -0.0157
-3 0 17 -0.8327 -0.1528
-3 0 18 0.7976 0.1378
-3 0 19 -1.6869 0.0487
-3 0 20 0.3057 -0.1167
-3 0 21 0.3527 0.1488
-3 0 22 2.0321 -0.0927
-3 0 23 -0.4858 0.0924
-3 0 24 -0.8753 -0.2670
-3 1 1 8.1999 1.7451
-3 1 2 4.8136 0.5758
-3 1 3 2.6686 0.4115
-3 1 4 -3.4411 -0.4240
-3 1 5 -16.3261 -0.6389
-3 1 6 -0.8595 0.0158
-3 1 7 10.7667 -0.2221
-3 1 8 5.4903 -0.1721
-3 1 9 -1.3442 0.0372
-3 1 10 -2.0167 0.0619
-3 1 11 -1.3321 0.0044
-3 1 12 0.1451 0.0787
-3 1 13 -1.9862 0.0483
-3 1 14 0.6611 0.0274
-3 1 15 1.5923 -0.0035
-3 1 16 0.4999 -0.0558
-3 1 17 0.1781 0.0569
-3 1 18 -1.4905 -0.0246
-3 1 19 -0.8622 -0.0120
-3 1 20 -1.3959 -0.0076
-3 1 21 2.9485 -0.0778
-3 1 22 0.3929 0.1548
-3 1 23 -0.4303 -0.0603
-3 2 1 -8.2360 -0.9480
-3 2 2 5.5841 1.7249
-3 2 3 12.0713 1.2882
-3 2 4 -0.5205 -0.3468
-3 2 5 -12.1294 0.1279
-3 2 6 -2.7040 0.0138
-3 2 7 0.3249 -0.2424
-3 2 8 5.6150 -0.1152
-3 2 9 0.2504 -0.1494
-3 2 10 0.4221 0.0110
-3 2 11 1.2194 -0.0832
-3 2 12 -2.4656 -0.0073
-3 2 13 -1.6191 0.1067
-3 2 14 0.1991 -0.0180
-3 2 15 1.3685 -0.0078
-3 2 16 1.0051 0.0149
-3 2 17 0.7617 0.0470
-3 2 18 -0.1943 0.0698
-3 2 19 -3.3426 -0.1348
-3 2 20 0.4176 0.0614
-3 2 21 0.5569 -0.0317
-3 2 22 0.8360 -0.0664
-3 2 23 -0.1125 0.0004
-3 3 1 0.7495 -1.9266
-3 3 2 -3.0309 0.1718
-3 3 3 7.7864 0.6263
-3 3 4 1.8925 0.4090
-3 3 5 -0.3754 0.3868
-3 3 6 -8.2591 -0.0010
-3 3 7 2.9220 0.1615
-3 3 8 -0.3624 -0.0390
-3 3 9 1.7487 -0.0474
-3 3 10 0.7258 -0.0516
-3 3 11 0.3718 -0.1618
-3 3 12 -1.0994 0.0496
-3 3 13 -0.9208 0.0102
-3 3 14 0.2563 -0.0810
-3 3 15 -0.4247 0.0066
-3 3 16 0.2714 0.0365
-3 3 17 2.0974 0.0612
-3 3 18 0.1209 -0.0661
-3 3 19 -1.0142 0.1353
-3 3 20 -1.1460 -0.0297
-3 3 21 0.2467 0.0939
-3 3 22 -0.4069 -0.1800
-3 4 1 -5.2504 -0.3683
-3 4 2 -1.6145 -1.6293
-3 4 3 0.1757 -0.8241
-3 4 4 7.3147 0.9250
-3 4 5 -3.8458 -0.0566
-3 4 6 -2.4055 -0.0869
-3 4 7 -2.8311 0.3667
-3 4 8 4.7043 0.1178
-3 4 9 0.0337 0.0347
-3 4 10 0.8160 -0.0628
-3 4 11 -1.9596 0.0628
-3 4 12 -0.6569 -0.0099
-3 4 13 1.6366 -0.1236
-3 4 14 0.5869 0.0375
-3 4 15 -1.7415 -0.0386
-3 4 16 -1.0946 -0.0264
-3 4 17 1.4484 -0.0312
-3 4 18 0.9316 0.0468
-3 4 19 0.2062 -0.0242
-3 4 20 0.5950 0.2052
-3 4 21 -1.3979 0.1892
-3 4 22 -0.3932 -0.2639
-3 5 1 4.4149 1.0027
-3 5 2 -8.3222 -1.1517
-3 5 3 2.7743 -0.7470
-3 5 4 8.0628 -0.2272
-3 5 5 -1.4134 -0.1373
-3 5 6 -8.1797 0.0408
-3 5 7 0.7439 -0.1074
-3 5 8 1.0053 0.1553
-3 5 9 4.9046 0.1062
-3 5 10 -0.7944 -0.0426
-3 5 11 -3.3671 0.1565
-3 5 12 -0.7494 0.0355
-3 5 13 2.3261 -0.0905
-3 5 14 1.7166 0.0220
-3 5 15 -1.7818 0.0342
-3 5 16 -0.9936 -0.1271
-3 5 17 -0.0423 -0.0733
-3 5 18 -0.4387 0.0346
-3 5 19 1.4306 -0.1423
-3 5 20 1.2364 0.3225
-3 5 21 -0.6709 0.1707
-3 6 1 -6.0322 1.0823
-3 6 2 -9.7035 0.8881
-3 6 3 6.2532 0.0709
-3 6 4 6.1748 -0.9254
-3 6 5 -0.3036 -0.0221
-3 6 6 -3.6374 0.0563
-3 6 7 -4.6703 -0.2930
-3 6 8 2.0537 -0.0893
-3 6 9 4.1484 0.0339
-3 6 10 -0.0393 0.0398
-3 6 11 -2.5934 0.0296
-3 6 12 -1.0958 0.0319
-3 6 13 1.5049 0.1125
-3 6 14 0.6073 0.0189
-3 6 15 -0.1403 -0.0464
-3 6 16 0.4701 -0.0568
-3 6 17 -0.7860 0.0504
-3 6 18 -1.8388 -0.2459
-3 6 19 1.0170 0.0061
-3 6 20 1.1982 0.1602
-3 6 21 -0.0903 0.1933
-3 7 1 -5.2499 0.1716
-3 7 2 -4.1636 1.8418
-3 7 3 -0.1142 0.3817
-3 7 4 4.4974 -0.1700
-3 7 5 0.2465 0.1616
-3 7 6 -0.0001 -0.1480
-3 7 7 -3.5011 -0.1111
-3 7 8 0.3824 -0.0266
-3 7 9 1.6829 -0.2063
-3 7 10 0.1971 0.0420
-3 7 11 -0.4177 -0.0859
-3 7 12 0.2901 0.0108
-3 7 13 -0.2881 0.1489
-3 7 14 -0.8278 0.0174
-3 7 15 -0.3199 -0.0335
-3 7 16 2.2992 0.0171
-3 7 17 -0.7604 0.0605
-3 7 18 -1.6404 -0.1082
-3 7 19 0.3524 -0.1451
-3 7 20 0.4596 0.2804
-3 8 1 -1.4406 -0.9310
-3 8 2 -0.2722 0.0398
-3 8 3 3.2636 0.5130
-3 8 4 -4.9355 0.8006
-3 8 5 2.3599 -0.0373
-3 8 6 -0.0390 -0.0193
-3 8 7 -0.1201 0.2297
-3 8 8 0.0752 -0.1319
-3 8 9 -0.6716 0.0274
-3 8 10 -0.9871 -0.1200
-3 8 11 0.9886 -0.0846
-3 8 12 1.6032 0.0448
-3 8 13 0.9375 -0.0447
-3 8 14 -2.9057 0.0519
-3 8 15 0.1291 -0.0869
-3 8 16 1.2491 0.1215
-3 8 17 -0.5044 -0.0038
-3 8 18 -0.2292 0.0728
-3 8 19 0.2461 0.0345
-3 9 1 -1.1221 -0.9387
-3 9 2 7.5918 -1.7619
-3 9 3 0.0308 0.0101
-3 9 4 -0.9330 0.6429
-3 9 5 -1.9833 -0.1033
-3 9 6 0.7826 0.1489
-3 9 7 0.3728 0.2210
-3 9 8 0.6575 0.0253
-3 9 9 -0.4771 0.0584
-3 9 10 -2.1056 -0.0530
-3 9 11 -0.6356 0.0977
-3 9 12 2.7063 -0.0600
-3 9 13 1.1425 -0.0801
-3 9 14 -0.7401 -0.0414
-3 9 15 -0.5737 0.0161
-3 9 16 0.1068 -0.2199
-3 9 17 -0.5400 0.2930
-3 9 18 0.2576 0.0080
-3 9 19 0.3365 0.1229
-3 10 1 -3.2790 0.0582
-3 10 2 2.8292 -0.9046
-3 10 3 3.1136 -0.5189
-3 10 4 -1.0680 -0.6504
-3 10 5 1.1123 0.2073
-3 10 6 -0.3335 0.1020
-3 10 7 -1.5257 -0.2025
-3 10 8 1.6264 0.2978
-3 10 9 0.4328 -0.0883
-3 10 10 -1.0654 0.1286
-3 10 11 -2.6260 0.0963
-3 10 12 1.1563 0.0307
-3 10 13 1.4690 -0.0344
-3 10 14 -0.0524 -0.0350
-3 10 15 0.9202 -0.1250
-3 10 16 -0.6973 -0.0531
-3 10 17 -0.4630 -0.1220
-3 10 18 0.4710 0.4013
-3 11 1 -2.1353 1.3009
-3 11 2 -0.5102 1.1033
-3 11 3 -1.9876 -0.5960
-3 11 4 0.8709 -0.6918
-3 11 5 4.1449 0.0592
-3 11 6 -1.0958 -0.2260
-3 11 7 -1.3961 -0.1068
-3 11 8 -0.8142 -0.0702
-3 11 9 3.1880 0.0646
-3 11 10 -1.5344 0.0093
-3 11 11 -0.8152 0.0991
-3 11 12 -0.5289 0.0365
-3 11 13 -0.4314 0.0516
-3 11 14 0.8098 0.0901
-3 11 15 0.4769 -0.1826
-3 11 16 -0.1596 -0.0884
-3 11 17 0.5091 0.1214
-3 12 1 1.2266 0.7761
-3 12 2 -1.9890 1.4870
-3 12 3 -5.3590 0.1137
-3 12 4 1.1897 0.3101
-3 12 5 3.0969 -0.2119
-3 12 6 1.4353 -0.1982
-3 12 7 -2.9289 0.0078
-3 12 8 1.1612 -0.2394
-3 12 9 -0.8453 0.0136
-3 12 10 1.2512 -0.0136
-3 12 11 -0.2517 -0.0592
-3 12 12 -0.1115 0.0459
-3 12 13 -0.8030 0.1217
-3 12 14 0.0002 -0.1084
-3 12 15 -0.3322 0.1640
-3 12 16 0.2585 -0.1520
-3 13 1 5.4203 -0.7848
-3 13 2 -1.7487 -0.3709
-3 13 3 -4.4829 0.9485
-3 13 4 0.0418 0.5709
-3 13 5 1.9361 -0.1130
-3 13 6 -0.2227 0.1666
-3 13 7 2.0047 0.1022
-3 13 8 -1.6591 -0.1389
-3 13 9 0.2001 -0.0716
-3 13 10 -1.1227 0.0424
-3 13 11 1.3317 -0.1668
-3 13 12 -0.2381 0.1548
-3 13 13 0.1436 -0.2216
-3 13 14 -0.1069 0.2246
-3 13 15 -0.4700 -0.1898
-3 14 1 3.0974 -1.2009
-3 14 2 -1.2308 -1.3165
-3 14 3 -0.7190 0.2642
-3 14 4 -0.8916 0.0501
-3 14 5 -1.4610 0.0286
-3 14 6 1.4447 0.3883
-3 14 7 1.0874 -0.0327
-3 14 8 1.2780 0.2056
-3 14 9 -1.7960 -0.0104
-3 14 10 0.5875 -0.2206
-3 14 11 -0.7671 0.4169
-3 14 12 -0.0615 -0.4486
-3 14 13 0.4878 0.2241
-3 14 14 0.2182 -0.1348
-3 15 1 0.2224 0.0151
-3 15 2 0.7470 -0.2583
-3 15 3 0.6160 -0.6993
-3 15 4 -1.3515 -0.5370
-3 15 5 -2.1249 0.1709
-3 15 6 0.5277 -0.1316
-3 15 7 1.3766 0.0825
-3 15 8 -0.1321 0.1427
-3 15 9 0.9495 -0.1206
-3 15 10 -0.1965 0.3505
-3 15 11 -0.0905 -0.2563
-3 15 12 -0.5805 0.1475
-3 15 13 -0.0451 -0.2745
-3 16 1 -1.0328 1.1200
-3 16 2 1.4518 0.8794
-3 16 3 1.7744 -0.6069
-3 16 4 -2.2723 -0.1139
-3 16 5 -0.6814 -0.0663
-3 16 6 0.0790 -0.4218
-3 16 7 -0.0072 0.1903
-3 16 8 -0.2436 -0.3148
-3 16 9 0.1350 0.1192
-3 16 10 1.0095 0.2137
-3 16 11 -0.0908 0.0285
-3 16 12 0.2924 -0.5535
-3 17 1 -1.0464 0.7523
-3 17 2 2.0720 0.3797
-3 17 3 -0.0492 0.4909
-3 17 4 -0.1037 0.3541
-3 17 5 -0.6901 -0.3564
-3 17 6 0.4437 0.2749
-3 17 7 0.1148 -0.2951
-3 17 8 -0.9620 -0.1085
-3 17 9 -0.2159 0.0457
-3 17 10 0.1272 0.2533
-3 18 1 -0.0635 -0.9210
-3 18 2 -0.6258 -0.3170
-3 18 3 0.9796 0.8278
-3 18 4 -0.1008 0.1097
-3 18 5 -0.5256 -0.0433
-3 18 6 0.6616 0.1616
-3 18 7 0.2883 0.1577
-3 18 8 -0.4549 -0.2260
-3 18 9 -0.1703 0.3276
-3 19 1 -0.9564 -1.0490
-3 19 2 -1.0714 -0.4121
-3 19 3 0.8772 0.1562
-3 19 4 0.4616 -0.0884
-3 19 5 -0.8102 -0.0714
-3 19 6 0.1365 -0.0219
-3 19 7 0.3663 -0.1032
-3 20 1 -0.9360 -0.0807
-3 20 2 -1.2230 0.0444
-3 20 3 1.2870 -0.2788
-3 20 4 0.4073 -0.1470
-3 20 5 -0.5345 0.1146
-3 21 1 -1.2792 0.7411
-3 21 2 -0.2765 0.2011
-3 21 3 0.7938 -0.3711
-3 22 1 -0.3518 0.6216
-2 -22 6 0.1751 0.0412
-2 -22 7 0.3750 0.1291
-2 -22 8 0.4209 0.1261
-2 -22 9 -0.6472 -0.0508
-2 -22 10 0.0364 -0.0775
-2 -22 11 0.1775 0.0910
-2 -22 12 -0.1194 -0.3202
-2 -22 13 -0.0301 -0.0992
-2 -21 2 -0.1196 -0.6157
-2 -21 3 0.6541 0.7712
-2 -21 4 -0.4104 0.3598
-2 -21 5 -0.7104 -0.6407
-2 -21 6 0.0810 0.0126
-2 -21 7 0.6141 0.4520
-2 -21 8 -0.1530 0.0186
-2 -21 9 0.2309 -0.3171
-2 -21 10 0.1753 0.3907
-2 -21 11 -0.1118 0.1737
-2 -21 12 -0.9964 -0.3905
-2 -21 13 0.6952 -0.2388
-2 -21 14 0.2128 0.2985
-2 -21 15 -0.0959 -0.0534
-2 -21 16 0.0517 -0.1955
-2 -20 1 -0.2513 -1.2088
-2 -20 2 0.2194 -0.4510
-2 -20 3 0.4751 0.4296
-2 -20 4 -0.8069 -0.2031
-2 -20 5 -0.6027 -0.0137
-2 -20 6 0.6582 -0.0163
-2 -20 7 -0.1896 0.1895
-2 -20 8 -0.5220 -0.0740
-2 -20 9 0.6437 -0.1320
-2 -20 10 0.9797 0.2777
-2 -20 11 -1.0295 0.1945
-2 -20 12 0.1551 -0.2229
-2 -20 13 -0.3666 0.0089
-2 -20 14 -0.0951 0.1176
-2 -20 15 0.0322 0.0126
-2 -20 16 0.3483 -0.3279
-2 -20 17 0.4299 0.0745
-2 -20 18 -0.3838 0.0797
-2 -19 1 -0.0429 0.0814
-2 -19 2 1.2684 0.0295
-2 -19 3 0.0826 -0.6509
-2 -19 4 -1.7927 -0.1521
-2 -19 5 0.2569 0.1573
-2 -19 6 1.1743 -0.0533
-2 -19 7 -0.9199 -0.0170
-2 -19 8 -0.3885 -0.0734
-2 -19 9 0.6200 -0.0017
-2 -19 10 -0.2464 0.0609
-2 -19 11 0.4043 -0.0901
-2 -19 12 0.4923 0.1310
-2 -19 13 0.0378 0.1670
-2 -19 14 -1.3903 0.0120
-2 -19 15 -0.1143 -0.0922
-2 -19 16 0.6673 0.0291
-2 -19 17 0.1614 -0.1958
-2 -19 18 0.1942 0.0665
-2 -19 19 -0.5538 0.1284
-2 -19 20 0.5518 -0.1374
-2 -18 1 0.9299 1.2271
-2 -18 2 1.9671 0.4677
-2 -18 3 -0.4497 -0.6971
-2 -18 4 -1.8869 0.0734
-2 -18 5 0.4523 0.0861
-2 -18 6 0.4120 -0.2939
-2 -18 7 0.3824 -0.0277
-2 -18 8 -0.0794 0.1730
-2 -18 9 -0.0736 -0.1064
-2 -18 10 -1.3017 -0.2737
-2 -18 11 0.2744 0.0951
-2 -18 12 1.8984 0.0884
-2 -18 13 0.0629 0.0160
-2 -18 14 -1.1450 0.1248
-2 -18 15 -0.3581 -0.0179
-2 -18 16 0.2251 -0.0846
-2 -18 17 0.4091 -0.0652
-2 -18 18 -0.9649 0.0016
-2 -18 19 0.2831 0.0635
-2 -18 20 0.4399 0.1618
-2 -18 21 0.3915 -0.2081
-2 -17 1 0.5549 0.4696
-2 -17 2 2.6418 0.1772
-2 -17 3 -0.5019 0.5934
-2 -17 4 -1.1622 0.2078
-2 -17 5 -0.6564 -0.3370
-2 -17 6 0.3191 0.0363
-2 -17 7 -0.2080 0.0804
-2 -17 8 2.4323 -0.0286
-2 -17 9 -1.2235 -0.0807
-2 -17 10 -1.5891 -0.1493
-2 -17 11 -0.2265 0.0459
-2 -17 12 1.6129 0.0370
-2 -17 13 0.2916 -0.0624
-2 -17 14 -0.4211 0.0912
-2 -17 15 -0.2698 0.0921
-2 -17 16 1.1199 -0.2004
-2 -17 17 -0.6140 -0.0111
-2 -17 18 -0.5848 -0.0045
-2 -17 19 -0.8817 0.0621
-2 -17 20 0.7596 0.0005
-2 -17 21 0.2430 0.1979
-2 -17 22 0.4317 -0.3942
-2 -16 1 0.3392 -1.1099
-2 -16 2 1.5143 -0.2906
-2 -16 3 0.7549 1.0220
-2 -16 4 -0.9915 0.1245
-2 -16 5 0.2406 -0.2279
-2 -16 6 -2.2726 0.2925
-2 -16 7 1.6905 0.1579
-2 -16 8 0.3024 -0.1656
-2 -16 9 1.1892 -0.1457
-2 -16 10 -2.1262 0.1926
-2 -16 11 0.0549 -0.0407
-2 -16 12 0.8272 -0.1491
-2 -16 13 -0.0106 0.1904
-2 -16 14 -1.6553 -0.0144
-2 -16 15 1.5977 -0.0588
-2 -16 16 0.3080 0.0304
-2 -16 17 0.9513 -0.0810
-2 -16 18 -0.7571 0.0322
-2 -16 19 -0.5057 -0.0706
-2 -16 20 -0.8477 0.2262
-2 -16 21 0.3828 -0.2289
-2 -16 22 0.3514 0.1107
-2 -16 23 0.0093 -0.3049
-2 -15 1 0.2902 -1.2760
-2 -15 2 0.8930 -0.1647
-2 -15 3 -0.7507 -0.2524
-2 -15 4 1.9551 -0.1166
-2 -15 5 -1.5046 0.4737
-2 -15 6 0.6310 -0.0263
-2 -15 7 -1.7633 -0.0279
-2 -15 8 1.8122 0.1466
-2 -15 9 -1.0767 -0.0873
-2 -15 10 0.0441 0.0163
-2 -15 11 0.3750 0.0438
-2 -15 12 2.0644 -0.0247
-2 -15 13 -2.4481 0.0272
-2 -15 14 -0.4790 0.0958
-2 -15 15 -0.9466 -0.1736
-2 -15 16 1.2321 0.1300
-2 -15 17 0.5577 0.0382
-2 -15 18 1.6086 -0.1832
-2 -15 19 -0.3692 0.2972
-2 -15 20 -1.0102 -0.0700
-2 -15 21 -0.7156 0.0249
-2 -15 22 0.3131 -0.1803
-2 -15 23 0.1334 0.1053
-2 -14 1 0.5857 0.5597
-2 -14 2 -0.7655 -0.3745
-2 -14 3 0.1888 -1.0091
-2 -14 4 -0.7924 0.0231
-2 -14 5 2.5836 0.2734
-2 -14 6 -1.4675 -0.2609
-2 -14 7 1.2533 -0.0333
-2 -14 8 -1.3309 0.1128
-2 -14 9 -0.7474 0.0995
-2 -14 10 -1.8091 -0.1075
-2 -14 11 3.6797 -0.0278
-2 -14 12 0.7522 0.1568
-2 -14 13 -0.0006 -0.0353
-2 -14 14 -1.9862 -0.1964
-2 -14 15 -0.5984 0.1923
-2 -14 16 -2.0963 -0.0660
-2 -14 17 1.6315 -0.0884
-2 -14 18 1.4099 0.1075
-2 -14 19 1.3417 0.0766
-2 -14 20 -0.6006 0.1190
-2 -14 21 -1.3142 -0.1034
-2 -14 22 0.3208 0.2395
-2 -14 23 0.6072 -0.1494
-2 -14 24 -0.3571 -0.1386
-2 -13 1 2.0948 1.6892
-2 -13 2 -0.9104 -0.1477
-2 -13 3 -1.8364 -0.4430
-2 -13 4 1.5441 0.2277
-2 -13 5 -0.9644 -0.3029
-2 -13 6 2.1634 -0.2060
-2 -13 7 0.1062 0.0620
-2 -13 8 0.5277 -0.0334
-2 -13 9 -3.6204 -0.0918
-2 -13 10 -0.5092 0.0971
-2 -13 11 1.6378 0.0709
-2 -13 12 2.2430 -0.0499
-2 -13 13 -0.0183 -0.0292
-2 -13 14 1.3707 0.0090
-2 -13 15 -3.2499 -0.0826
-2 -13 16 -0.7637 0.0314
-2 -13 17 -0.9379 -0.1517
-2 -13 18 1.0162 0.0678
-2 -13 19 1.6463 0.0577
-2 -13 20 -0.4809 -0.1409
-2 -13 21 -0.4669 0.1715
-2 -13 22 0.5550 0.1390
-2 -13 23 0.6217 0.2262
-2 -13 24 -0.4362 -0.3345
-2 -12 1 -0.5546 0.2000
-2 -12 2 -0.6418 0.6086
-2 -12 3 0.0444 0.8267
-2 -12 4 -0.6973 -0.1508
-2 -12 5 1.0083 -0.3909
-2 -12 6 -0.7511 0.2722
-2 -12 7 2.5783 0.0056
-2 -12 8 -0.1793 -0.3542
-2 -12 9 -2.8513 0.0476
-2 -12 10 -0.5757 0.1364
-2 -12 11 0.4804 -0.0232
-2 -12 12 0.1747 -0.0163
-2 -12 13 3.2234 0.0598
-2 -12 14 -0.8338 0.0059
-2 -12 15 0.0528 -0.0336
-2 -12 16 -1.1431 -0.0980
-2 -12 17 -0.4270 0.0633
-2 -12 18 -0.1739 -0.0157
-2 -12 19 -0.4189 -0.1587
-2 -12 20 -0.3593 -0.0717
-2 -12 21 0.5076 -0.0839
-2 -12 22 1.1417 0.2049
-2 -12 23 -0.6454 0.1179
-2 -12 24 0.2527 -0.0867
-2 -12 25 0.4559 -0.1319
-2 -11 1 1.0118 -1.4226
-2 -11 2 -2.4862 0.6952
-2 -11 3 0.0806 0.8650
-2 -11 4 2.1491 -0.2143
-2 -11 5 -2.0925 0.1547
-2 -11 6 1.1663 0.1696
-2 -11 7 1.9795 0.0069
-2 -11 8 -1.2403 -0.1047
-2 -11 9 -0.1958 -0.1143
-2 -11 10 -1.8536 0.1468
-2 -11 11 -0.8182 -0.0832
-2 -11 12 1.6076 -0.0419
-2 -11 13 0.8993 0.1878
-2 -11 14 0.4939 -0.0208
-2 -11 15 -1.4437 -0.0902
-2 -11 16 1.4236 0.0957
-2 -11 17 0.9273 0.1265
-2 -11 18 -0.0752 -0.0630
-2 -11 19 -2.5372 -0.0525
-2 -11 20 -1.5076 -0.0516
-2 -11 21 2.8615 -0.1569
-2 -11 22 -0.1791 -0.0338
-2 -11 23 -1.3984 0.0822
-2 -11 24 0.6926 -0.1160
-2 -11 25 0.7098 -0.0493
-2 -10 1 -3.5683 -0.9722
-2 -10 2 -1.5604 -0.4982
-2 -10 3 1.3619 -0.1808
-2 -10 4 -1.3164 0.3150
-2 -10 5 0.1115 0.2793
-2 -10 6 0.6706 -0.0552
-2 -10 7 1.4655 -0.0270
-2 -10 8 1.9689 0.2204
-2 -10 9 -1.9608 -0.0151
-2 -10 10 -1.3954 -0.2107
-2 -10 11 -2.0562 0.0941
-2 -10 12 1.2819 0.0570
-2 -10 13 2.3284 -0.1156
-2 -10 14 -1.2580 0.0122
-2 -10 15 -1.0354 0.0469
-2 -10 16 -0.5410 0.0253
-2 -10 17 4.2195 0.1057
-2 -10 18 0.7308 0.0652
-2 -10 19 -4.6271 0.0562
-2 -10 20 0.1264 0.0271
-2 -10 21 2.3692 -0.0100
-2 -10 22 -0.7277 -0.0463
-2 -10 23 -1.1111 -0.1076
-2 -10 24 0.6225 0.1518
-2 -10 25 -0.2399 -0.1993
-2 -9 1 0.2778 0.6733
-2 -9 2 -0.9814 -1.3202
-2 -9 3 0.3921 -0.9435
-2 -9 4 -0.3393 0.5968
-2 -9 5 -4.0903 -0.1811
-2 -9 6 1.0307 -0.1833
-2 -9 7 1.3850 0.3112
-2 -9 8 3.2367 -0.0780
-2 -9 9 2.5235 0.0437
-2 -9 10 -3.7920 0.0435
-2 -9 11 -2.5420 -0.0422
-2 -9 12 -0.8285 0.0885
-2 -9 13 2.2709 -0.1865
-2 -9 14 2.5415 -0.0547
-2 -9 15 -4.3041 0.0702
-2 -9 16 -0.1551 -0.0832
-2 -9 17 3.6323 -0.0289
-2 -9 18 0.2575 0.1590
-2 -9 19 -2.5491 0.0054
-2 -9 20 0.6708 0.0561
-2 -9 21 0.9135 0.1890
-2 -9 22 -1.0332 -0.0380
-2 -9 23 1.0552 0.0555
-2 -9 24 0.0942 0.3231
-2 -9 25 -1.4084 -0.0461
-2 -8 1 -2.4022 1.1546
-2 -8 2 1.7956 -0.1043
-2 -8 3 3.4601 -0.3266
-2 -8 4 -1.8418 -0.4939
-2 -8 5 0.3726 -0.0792
-2 -8 6 -7.9452 -0.0028
-2 -8 7 -0.4386 -0.0410
-2 -8 8 4.1362 -0.0126
-2 -8 9 5.5658 -0.1088
-2 -8 10 2.6619 0.2062
-2 -8 11 -5.7114 0.1318
-2 -8 12 -5.2941 -0.2129
-2 -8 13 3.6869 0.0751
-2 -8 14 1.7900 0.0493
-2 -8 15 -0.6182 -0.1424
-2 -8 16 -1.2166 -0.1349
-2 -8 17 1.3696 -0.0017
-2 -8 18 -1.3358 -0.0215
-2 -8 19 0.6259 -0.0369
-2 -8 20 1.5159 -0.0788
-2 -8 21 -2.4466 0.1609
-2 -8 22 0.0537 0.0076
-2 -8 23 2.6028 0.0271
-2 -8 24 -0.2318 0.4281
-2 -8 25 -1.0611 0.1878
-2 -7 1 -0.9450 0.2796
-2 -7 2 -2.4556 1.5036
-2 -7 3 1.3991 0.6890
-2 -7 4 10.9702 -0.9270
-2 -7 5 -0.1929 -0.0124
-2 -7 6 -4.9508 0.3759
-2 -7 7 -12.3317 -0.4820
-2 -7 8 -0.3276 -0.1298
-2 -7 9 8.6428 0.2406
-2 -7 10 9.5881 -0.1127
-2 -7 11 -4.4567 -0.0049
-2 -7 12 -5.9413 0.0919
-2 -7 13 -1.6422 0.0373
-2 -7 14 2.5925 0.1539
-2 -7 15 1.0025 -0.0923
-2 -7 16 2.6709 -0.1003
-2 -7 17 -3.5048 -0.0062
-2 -7 18 -1.7254 -0.0468
-2 -7 19 3.5220 -0.1729
-2 -7 20 0.0232 -0.0293
-2 -7 21 -3.1407 -0.1033
-2 -7 22 0.3739 -0.0703
-2 -7 23 2.0833 0.0569
-2 -7 24 0.0222 -0.1211
-2 -7 25 0.1735 0.3003
-2 -6 1 -7.8948 -0.5312
-2 -6 2 -9.6555 1.0528
-2 -6 3 -1.7108 0.4926
-2 -6 4 10.2010 0.4628
-2 -6 5 15.1641 -0.0308
-2 -6 6 -2.6367 -0.0650
-2 -6 7 -10.7832 0.0906
-2 -6 8 -15.2914 -0.1863
-2 -6 9 8.3943 0.0341
-2 -6 10 9.0802 -0.0115
-2 -6 11 3.0803 -0.2535
-2 -6 12 -3.9638 0.1200
-2 -6 13 -3.8536 0.1871
-2 -6 14 -3.4363 -0.0479
-2 -6 15 6.3203 0.1079
-2 -6 16 1.9062 0.0986
-2 -6 17 -3.3674 -0.0518
-2 -6 18 -1.2852 -0.0249
-2 -6 19 3.0738 -0.0116
-2 -6 20 -0.4628 -0.0904
-2 -6 21 -2.5367 -0.0963
-2 -6 22 0.6982 -0.0431
-2 -6 23 -0.0790 -0.1478
-2 -6 24 0.4504 -0.3703
-2 -6 25 0.9262 -0.0159
-2 -5 1 3.5145 -1.1893
-2 -5 2 -17.9808 -0.9299
-2 -5 3 -6.2569 -0.0021
-2 -5 4 -1.1660 0.9241
-2 -5 5 12.2282 0.1706
-2 -5 6 19.3926 -0.2859
-2 -5 7 -9.3712 0.3901
-2 -5 8 -11.5950 0.2168
-2 -5 9 -5.9422 -0.3136
-2 -5 10 5.3512 -0.0464
-2 -5 11 5.1189 0.0811
-2 -5 12 4.5909 -0.1938
-2 -5 13 -7.6429 0.0221
-2 -5 14 -2.7956 0.0443
-2 -5 15 3.0888 0.0479
-2 -5 16 3.2534 0.1438
-2 -5 17 -2.8420 0.0305
-2 -5 18 0.7348 0.0130
-2 -5 19 1.1622 0.0771
-2 -5 20 -1.1741 0.0298
-2 -5 21 0.2117 -0.0274
-2 -5 22 -0.8127 0.0779
-2 -5 23 -0.3685 -0.1384
-2 -5 24 0.1163 -0.2370
-2 -5 25 0.5403 -0.2311
-2 -4 1 -8.0753 -0.3160
-2 -4 2 16.8314 -2.0885
-2 -4 3 -15.5441 -0.0541
-2 -4 4 -20.5747 -0.0633
-2 -4 5 0.3734 -0.2844
-2 -4 6 18.4493 0.4493
-2 -4 7 11.6680 0.0913
-2 -4 8 -4.1598 0.0922
-2 -4 9 -7.9791 0.0573
-2 -4 10 -8.4953 -0.0552
-2 -4 11 8.0666 0.0936
-2 -4 12 3.9574 -0.0657
-2 -4 13 -2.7869 -0.2174
-2 -4 14 -4.1288 0.0566
-2 -4 15 2.5187 0.0186
-2 -4 16 -0.3201 -0.0623
-2 -4 17 0.7919 0.1237
-2 -4 18 0.5669 -0.0254
-2 -4 19 -0.1669 0.0641
-2 -4 20 0.1644 0.1443
-2 -4 21 0.0864 0.0277
-2 -4 22 -0.1520 0.0525
-2 -4 23 -1.0463 0.0677
-2 -4 24 0.4372 0.1583
-2 -4 25 -0.1251 -0.2016
-2 -3 1 16.9159 0.9048
-2 -3 2 23.7364 0.1516
-2 -3 3 16.8466 -0.6225
-2 -3 4 -38.3024 -0.9288
-2 -3 5 -15.5276 -0.0469
-2 -3 6 1.3984 0.0816
-2 -3 7 16.8110 -0.0641
-2 -3 8 15.0103 -0.0477
-2 -3 9 -8.2459 0.0976
-2 -3 10 -8.4031 0.2495
-2 -3 11 2.0420 -0.0830
-2 -3 12 3.6208 -0.0255
-2 -3 13 -2.6918 0.0652
-2 -3 14 0.1842 -0.1114
-2 -3 15 -0.7971 -0.0499
-2 -3 16 0.0315 0.0105
-2 -3 17 0.0425 -0.1073
-2 -3 18 0.7699 0.0032
-2 -3 19 -0.6969 0.0148
-2 -3 20 1.0812 0.0378
-2 -3 21 0.6186 0.0984
-2 -3 22 -0.8410 -0.1320
-2 -3 23 -0.0835 0.2351
-2 -3 24 -0.7146 0.4240
-2 -3 25 0.6395 -0.3077
-2 -2 1 -19.6977 1.0506
-2 -2 2 61.5255 2.0633
-2 -2 3 8.7049 -0.3227
-2 -2 4 1.5466 -0.5928
-2 -2 5 -32.4240 0.3275
-2 -2 6 -17.1102 -0.3928
-2 -2 7 9.6776 -0.3590
-2 -2 8 16.9449 0.0417
-2 -2 9 -1.4539 0.0786
-2 -2 10 -2.4672 -0.0009
-2 -2 11 1.3755 0.0249
-2 -2 12 -1.2092 0.0396
-2 -2 13 -1.2786 0.0831
-2 -2 14 0.2590 0.0011
-2 -2 15 1.0003 -0.0551
-2 -2 16 -1.1086 0.0535
-2 -2 17 0.3188 -0.0710
-2 -2 18 -1.4539 -0.1395
-2 -2 19 0.5657 0.0582
-2 -2 20 0.5267 -0.0350
-2 -2 21 1.1805 -0.1477
-2 -2 22 0.2947 -0.0087
-2 -2 23 -2.1094 0.1829
-2 -2 24 -0.2244 0.2870
-2 -1 1 4.0059 0.0716
-2 -1 2 1.6568 0.7816
-2 -1 3 40.9678 0.5066
-2 -1 4 7.0052 0.7983
-2 -1 5 -5.8426 -0.0443
-2 -1 6 -27.2398 -0.2989
-2 -1 7 1.9777 0.0114
-2 -1 8 2.7591 -0.1442
-2 -1 9 1.5434 -0.0320
-2 -1 10 3.0447 -0.0803
-2 -1 11 4.1409 -0.0621
-2 -1 12 -2.7271 0.1151
-2 -1 13 -2.4192 -0.0220
-2 -1 14 1.1320 0.0045
-2 -1 15 1.0384 0.1071
-2 -1 16 0.4653 0.0120
-2 -1 17 -1.4469 0.0112
-2 -1 18 -0.2933 0.0327
-2 -1 19 -1.2131 -0.0976
-2 -1 20 1.1799 -0.0220
-2 -1 21 1.5803 -0.0669
-2 -1 22 0.2220 -0.2739
-2 -1 23 -2.1636 0.3936
-2 -1 24 -1.3340 -0.0069
-2 0 1 -23.9048 -1.4651
-2 0 2 3.1367 -1.1158
-2 0 3 -6.1949 0.7534
-2 0 4 35.2875 0.8552
-2 0 5 -4.9150 -0.2467
-2 0 6 -1.0432 0.2011
-2 0 7 -5.4700 0.2586
-2 0 8 -6.3576 -0.0519
-2 0 9 -4.6178 -0.1403
-2 0 10 6.4392 -0.0683
-2 0 11 2.9805 0.0284
-2 0 12 -0.3009 -0.0719
-2 0 13 -2.5347 -0.0581
-2 0 14 1.0507 0.0099
-2 0 15 1.2585 0.0373
-2 0 16 -0.4686 0.0282
-2 0 17 0.0085 0.0602
-2 0 18 -1.1246 0.1292
-2 0 19 -0.0053 -0.1029
-2 0 20 -0.2419 0.0674
-2 0 21 2.5634 -0.0566
-2 0 22 -0.1557 -0.1035
-2 0 23 -2.3934 0.0017
-2 0 24 -0.1824 0.2747
-2 1 1 13.5291 -1.0103
-2 1 2 -33.9676 -1.3322
-2 1 3 5.5370 0.1650
-2 1 4 -4.9593 -0.3430
-2 1 5 12.7193 -0.0425
-2 1 6 8.4029 0.4220
-2 1 7 2.3000 0.0741
-2 1 8 -9.1681 0.1301
-2 1 9 -3.9884 0.0006
-2 1 10 -0.0630 -0.0199
-2 1 11 3.4464 0.0735
-2 1 12 -1.3226 -0.1294
-2 1 13 0.4807 -0.0434
-2 1 14 1.1409 -0.0135
-2 1 15 0.2996 -0.0643
-2 1 16 -0.8531 -0.0271
-2 1 17 -0.7405 0.1233
-2 1 18 0.5458 -0.0620
-2 1 19 -1.2193 0.0191
-2 1 20 1.6206 0.1397
-2 1 21 1.1952 0.0021
-2 1 22 -0.6417 -0.1167
-2 1 23 -0.5521 0.0851
-2 2 1 3.3119 0.9046
-2 2 2 4.9649 0.4916
-2 2 3 -18.8131 -1.1090
-2 2 4 -4.6696 -0.6464
-2 2 5 -1.8732 0.2822
-2 2 6 11.4588 -0.1956
-2 2 7 5.3065 -0.0029
-2 2 8 -2.0440 0.1593
-2 2 9 -3.2599 0.0449
-2 2 10 -0.7179 0.1193
-2 2 11 -1.4694 -0.0282
-2 2 12 -0.4872 0.0587
-2 2 13 1.0894 -0.0492
-2 2 14 2.5786 -0.0607
-2 2 15 -0.3544 0.0206
-2 2 16 -1.2542 -0.0711
-2 2 17 -0.3062 -0.0199
-2 2 18 -1.1708 -0.0684
-2 2 19 0.1626 -0.0356
-2 2 20 1.2836 0.1124
-2 2 21 0.8055 0.0202
-2 2 22 -0.7000 -0.1832
-2 2 23 -0.1098 0.2067
-2 3 1 10.9640 1.6610
-2 3 2 0.7225 1.1508
-2 3 3 3.9075 -0.5642
-2 3 4 -12.9818 -0.1593
-2 3 5 -3.3320 0.0127
-2 3 6 3.1051 -0.3046
-2 3 7 3.0268 -0.1068
-2 3 8 3.6447 -0.0233
-2 3 9 -1.3989 0.0928
-2 3 10 -0.6428 0.0294
-2 3 11 -1.8688 -0.0056
-2 3 12 -1.8266 0.1286
-2 3 13 1.5355 -0.0077
-2 3 14 1.5984 -0.0206
-2 3 15 0.4641 0.0487
-2 3 16 -0.2501 0.0666
-2 3 17 -0.2026 -0.1791
-2 3 18 -1.5417 -0.0309
-2 3 19 -0.7848 0.0416
-2 3 20 1.5537 -0.0012
-2 3 21 0.0248 -0.2102
-2 3 22 -0.7902 -0.0950
-2 4 1 -3.1947 0.3382
-2 4 2 8.5086 0.0749
-2 4 3 0.9493 0.9144
-2 4 4 0.7347 0.4000
-2 4 5 -6.0354 -0.4458
-2 4 6 -3.2087 0.0577
-2 4 7 6.3587 0.0140
-2 4 8 -0.4431 -0.2408
-2 4 9 0.3284 0.0284
-2 4 10 -0.4467 -0.0175
-2 4 11 -0.7537 0.0078
-2 4 12 -0.6049 0.0123
-2 4 13 0.2548 0.0273
-2 4 14 -0.0295 0.0600
-2 4 15 -0.3741 0.0974
-2 4 16 1.8923 -0.0437
-2 4 17 0.6708 0.0623
-2 4 18 -1.7341 -0.0468
-2 4 19 -0.3807 0.0704
-2 4 20 0.5686 0.1333
-2 4 21 -0.9244 -0.3479
-2 4 22 0.0530 -0.3493
-2 5 1 -5.1593 -1.7702
-2 5 2 -3.8951 -0.4131
-2 5 3 11.1235 0.9243
-2 5 4 -1.6227 0.2396
-2 5 5 -7.9569 -0.0975
-2 5 6 2.4257 0.2720
-2 5 7 3.3915 -0.0596
-2 5 8 1.2652 -0.0504
-2 5 9 -2.5045 -0.0329
-2 5 10 -0.7786 -0.0741
-2 5 11 0.1249 0.0190
-2 5 12 1.6914 -0.0853
-2 5 13 0.4375 -0.0346
-2 5 14 -2.2664 0.1053
-2 5 15 -1.0219 -0.0217
-2 5 16 1.7604 0.0098
-2 5 17 1.2871 0.0800
-2 5 18 -0.8487 0.0242
-2 5 19 0.9265 0.2043
-2 5 20 -0.4769 0.1007
-2 5 21 -0.9968 -0.1808
-2 6 1 -10.8467 -1.3019
-2 6 2 5.2566 -0.4559
-2 6 3 6.2365 -0.3188
-2 6 4 -2.3557 -0.1633
-2 6 5 -8.2012 0.4601
-2 6 6 1.9675 0.0099
-2 6 7 5.0481 -0.0020
-2 6 8 0.9454 0.1353
-2 6 9 -1.3965 -0.0708
-2 6 10 -2.7478 0.0620
-2 6 11 -0.2705 -0.0584
-2 6 12 2.5938 -0.0902
-2 6 13 1.2620 0.0264
-2 6 14 -1.5865 -0.0616
-2 6 15 -1.9442 -0.1291
-2 6 16 1.1941 0.0754
-2 6 17 -0.6065 -0.0209
-2 6 18 0.8260 0.0755
-2 6 19 1.6256 0.0764
-2 6 20 -0.1458 0.3288
-2 6 21 -1.4443 -0.2877
-2 7 1 -7.1804 1.2653
-2 7 2 2.3871 -0.2044
-2 7 3 10.7570 -1.2355
-2 7 4 -7.2118 -0.0391
-2 7 5 -3.3303 0.2119
-2 7 6 -0.3596 -0.2621
-2 7 7 2.2649 0.1641
-2 7 8 1.8579 0.0449
-2 7 9 0.9434 0.0428
-2 7 10 -2.3887 0.0545
-2 7 11 -1.1810 -0.0204
-2 7 12 0.3524 0.0687
-2 7 13 2.1785 -0.0245
-2 7 14 -0.9681 -0.1099
-2 7 15 0.2856 -0.0520
-2 7 16 -0.7218 -0.1381
-2 7 17 -1.4959 0.1236
-2 7 18 0.5599 -0.1905
-2 7 19 2.3008 0.2136
-2 7 20 -0.7871 -0.0782
-2 8 1 -8.0545 1.9453
-2 8 2 8.0193 0.2782
-2 8 3 -1.4848 -0.2289
-2 8 4 0.5539 -0.0164
-2 8 5 -1.6182 -0.4510
-2 8 6 0.2382 0.0540
-2 8 7 -2.6891 -0.0859
-2 8 8 2.0033 -0.0347
-2 8 9 1.1962 0.1072
-2 8 10 1.4594 -0.0153
-2 8 11 -1.9865 0.0382
-2 8 12 -0.2272 0.0909
-2 8 13 -0.8271 0.0542
-2 8 14 0.8455 -0.0516
-2 8 15 0.9531 -0.0414
-2 8 16 -0.3295 0.0347
-2 8 17 -2.1812 -0.1359
-2 8 18 1.1266 0.0585
-2 8 19 0.3786 -0.2618
-2 9 1 3.9827 -0.1791
-2 9 2 -1.4510 0.5595
-2 9 3 -0.5018 1.1052
-2 9 4 -2.6904 -0.0987
-2 9 5 4.7844 -0.3031
-2 9 6 -1.3539 0.1364
-2 9 7 -2.0168 -0.1339
-2 9 8 -2.0348 -0.1645
-2 9 9 2.0031 0.0884
-2 9 10 1.5515 -0.0454
-2 9 11 1.2476 0.0403
-2 9 12 -1.0661 -0.0079
-2 9 13 -0.8572 -0.0317
-2 9 14 -1.1985 0.2276
-2 9 15 2.1843 -0.1254
-2 9 16 -0.9056 0.1235
-2 9 17 -0.6897 0.1589
-2 9 18 0.4094 -0.3373
-2 10 1 3.7558 -1.8722
-2 10 2 3.4774 0.2378
-2 10 3 -6.2544 0.6175
-2 10 4 0.7907 0.0313
-2 10 5 2.3052 0.4005
-2 10 6 0.8111 -0.0198
-2 10 7 -1.8035 -0.0759
-2 10 8 -1.5033 0.0441
-2 10 9 -0.5398 -0.1569
-2 10 10 0.5139 0.0971
-2 10 11 1.6547 -0.0214
-2 10 12 2.0145 -0.1953
-2 10 13 -2.4893 0.0832
-2 10 14 0.3877 -0.0621
-2 10 15 0.2760 0.1515
-2 10 16 -0.5005 0.0456
-2 10 17 -0.1806 0.2341
-2 10 18 0.3510 -0.1728
-2 11 1 4.7848 -0.6219
-2 11 2 0.8141 -0.7143
-2 11 3 -1.2043 -0.6481
-2 11 4 -0.0786 0.2101
-2 11 5 1.1702 0.3349
-2 11 6 -0.2771 -0.0377
-2 11 7 -0.5989 0.1527
-2 11 8 1.1786 0.0667
-2 11 9 -2.0008 -0.1090
-2 11 10 -1.2375 0.1320
-2 11 11 1.5082 -0.0391
-2 11 12 0.8966 -0.1462
-2 11 13 -0.1439 -0.0538
-2 11 14 -0.0726 -0.0051
-2 11 15 0.7934 -0.1647
-2 11 16 -0.7323 0.3523
-2 11 17 -0.2523 -0.0698
-2 12 1 0.2697 1.3770
-2 12 2 0.2382 -0.5842
-2 12 3 0.1911 -0.9843
-2 12 4 2.3332 0.1487
-2 12 5 0.3856 -0.3012
-2 12 6 -3.1555 -0.0008
-2 12 7 1.6032 0.2412
-2 12 8 0.2898 -0.1023
-2 12 9 0.2823 0.1508
-2 12 10 -1.7430 -0.0159
-2 12 11 0.8059 0.0646
-2 12 12 -0.1942 0.0099
-2 12 13 -0.7133 -0.1895
-2 12 14 1.2324 -0.0009
-2 12 15 0.2220 0.0519
-2 12 16 0.0436 -0.1848
-2 13 1 -1.5980 1.0779
-2 13 2 -3.0075 0.4029
-2 13 3 1.0775 0.2912
-2 13 4 4.0251 -0.4138
-2 13 5 -1.1989 -0.3372
-2 13 6 -0.1633 0.1401
-2 13 7 -1.6608 -0.1691
-2 13 8 1.2858 -0.0007
-2 13 9 -1.2004 0.0447
-2 13 10 1.1281 0.0277
-2 13 11 0.1899 0.1494
-2 13 12 -0.8067 -0.0976
-2 13 13 -0.2623 -0.0516
-2 13 14 0.1579 0.0652
-2 13 15 0.1521 0.0517
-2 14 1 -1.8672 -0.4660
-2 14 2 -3.4266 0.7588
-2 14 3 0.7338 0.8359
-2 14 4 1.1301 -0.3046
-2 14 5 1.6739 0.1743
-2 14 6 -0.1234 -0.0165
-2 14 7 0.7972 -0.1322
-2 14 8 -2.4661 0.0055
-2 14 9 0.0561 -0.2091
-2 14 10 0.1627 0.2257
-2 14 11 0.4866 0.0788
-2 14 12 -0.0573 -0.1883
-2 14 13 0.3776 -0.0685
-2 14 14 -0.4870 0.3427
-2 15 1 -0.5916 -1.0789
-2 15 2 -1.9330 0.1449
-2 15 3 -0.6664 -0.0240
-2 15 4 -0.8597 0.2752
-2 15 5 0.8160 0.2286
-2 15 6 2.7618 0.0131
-2 15 7 -0.2649 0.0483
-2 15 8 -0.0567 -0.0714
-2 15 9 -1.2374 -0.0436
-2 15 10 -0.2142 0.0643
-2 15 11 -0.6786 0.1027
-2 15 12 0.5011 -0.3133
-2 15 13 0.7157 0.1922
-2 16 1 0.1841 -0.1914
-2 16 2 0.9411 -0.7234
-2 16 3 -1.9905 -0.4473
-2 16 4 -1.5715 0.3114
-2 16 5 0.6118 -0.1029
-2 16 6 0.7456 -0.0605
-2 16 7 0.9901 0.2721
-2 16 8 0.2679 -0.1906
-2 16 9 0.7670 0.0743
-2 16 10 -0.8784 0.2088
-2 16 11 -1.0891 -0.3812
-2 17 1 1.3989 0.5691
-2 17 2 0.4018 -0.4242
-2 17 3 -0.6642 -0.0585
-2 17 4 -0.7473 -0.0942
-2 17 5 -0.0502 -0.2375
-2 17 6 -0.3117 0.0586
-2 17 7 -0.4377 -0.0614
-2 17 8 0.7613 0.0229
-2 17 9 1.1749 0.1118
-2 17 10 0.1552 -0.1477
-2 18 1 0.0147 0.3194
-2 18 2 0.4565 0.3853
-2 18 3 -0.3236 0.3917
-2 18 4 0.2769 -0.3553
-2 18 5 0.3319 -0.1718
-2 18 6 -0.4403 0.3459
-2 18 7 -1.0259 -0.1388
-2 18 8 -0.0609 0.0448
-2 19 1 -0.1952 -0.3872
-2 19 2 -0.2160 0.6954
-2 19 3 0.3149 0.2720
-2 19 4 -0.2073 -0.4437
-2 19 5 0.1925 0.0561
-2 19 6 0.5675 0.0744
-2 19 7 -0.5820 0.5569
-2 20 1 -0.7215 -0.3460
-2 20 2 0.8771 0.3054
-2 20 3 0.3623 0.0074
-2 20 4 -1.0961 -0.1600
-2 20 5 0.0694 -0.5099
-2 21 1 -0.4453 -0.2170
-2 21 2 1.3714 -0.1345
-2 21 3 0.4769 0.3035
-1 -22 3 -0.0443 -0.2115
-1 -22 4 0.1786 0.3014
-1 -22 5 0.8393 -0.1770
-1 -22 6 -0.1248 -0.2473
-1 -22 7 -0.2088 0.2343
-1 -22 8 -0.5128 0.2295
-1 -22 9 -0.1039 -0.3815
-1 -22 10 0.2559 -0.1272
-1 -22 11 0.5809 0.2082
-1 -22 12 -0.5184 -0.0668
-1 -22 13 -0.0541 0.0502
-1 -22 14 -0.0770 -0.0622
-1 -22 15 -0.2105 0.1913
-1 -21 1 0.0134 0.1276
-1 -21 2 -0.6126 0.0137
-1 -21 3 -0.5707 0.5293
-1 -21 4 0.0379 -0.2904
-1 -21 5 0.4898 -0.2429
-1 -21 6 0.8739 0.1461
-1 -21 7 -0.0079 0.1085
-1 -21 8 -0.1985 -0.0481
-1 -21 9 -0.8936 -0.0222
-1 -21 10 0.4098 0.0401
-1 -21 11 -0.6753 -0.1550
-1 -21 12 0.9915 -0.1551
-1 -21 13 0.3038 0.1962
-1 -21 14 -0.7292 0.0793
-1 -21 15 -0.2520 -0.2367
-1 -21 16 0.2883 0.0580
-1 -21 17 0.2537 0.1230
-1 -20 1 0.2669 -0.6709
-1 -20 2 -0.3628 0.8147
-1 -20 3 -0.6983 0.1929
-1 -20 4 -0.8760 -0.2438
-1 -20 5 0.4950 0.2497
-1 -20 6 0.5654 0.0158
-1 -20 7 0.6421 -0.1610
-1 -20 8 -0.0731 0.0013
-1 -20 9 0.6772 0.2069
-1 -20 10 -1.7868 0.0755
-1 -20 11 -0.0386 -0.3061
-1 -20 12 0.1600 0.0926
-1 -20 13 1.0460 0.1502
-1 -20 14 -0.4681 -0.0749
-1 -20 15 -0.0752 -0.1864
-1 -20 16 0.1251 -0.0104
-1 -20 17 -0.0092 0.0142
-1 -20 18 -0.3398 0.0851
-1 -20 19 0.0445 -0.0376
-1 -19 1 0.0085 -0.5392
-1 -19 2 0.4591 0.0211
-1 -19 3 -0.9497 -0.2136
-1 -19 4 -0.7319 0.2237
-1 -19 5 0.2179 0.3015
-1 -19 6 0.3147 -0.0897
-1 -19 7 -0.6842 -0.1359
-1 -19 8 1.3587 0.0105
-1 -19 9 0.4506 0.1708
-1 -19 10 -0.0614 -0.1076
-1 -19 11 -1.8661 -0.0713
-1 -19 12 1.0577 0.2845
-1 -19 13 -0.9099 0.0709
-1 -19 14 0.6405 -0.2707
-1 -19 15 0.3711 0.1373
-1 -19 16 0.1529 -0.1022
-1 -19 17 -0.0567 -0.1103
-1 -19 18 -0.4643 0.0737
-1 -19 19 -0.0694 0.0593
-1 -19 20 0.5009 -0.0085
-1 -18 1 0.2513 0.2687
-1 -18 2 0.1290 -0.8253
-1 -18 3 -0.8539 -0.4569
-1 -18 4 -0.6115 0.4912
-1 -18 5 1.2973 -0.1111
-1 -18 6 -0.2238 -0.1873
-1 -18 7 -1.1114 0.2941
-1 -18 8 -0.1077 -0.0160
-1 -18 9 1.5580 -0.2682
-1 -18 10 -0.4961 -0.0512
-1 -18 11 1.2104 0.2329
-1 -18 12 -1.6157 0.0359
-1 -18 13 -0.1051 -0.0301
-1 -18 14 -0.5938 0.0720
-1 -18 15 0.8208 -0.0843
-1 -18 16 0.3879 0.0451
-1 -18 17 -0.2534 -0.0999
-1 -18 18 -0.2947 0.0647
-1 -18 19 0.5919 0.0495
-1 -18 20 0.1380 0.0146
-1 -18 21 -0.7644 0.1060
-1 -18 22 -0.0361 -0.2009
-1 -17 1 1.1742 0.3002
-1 -17 2 0.1524 -0.2560
-1 -17 3 -2.3101 0.1019
-1 -17 4 -0.3629 -0.2796
-1 -17 5 2.1133 -0.2903
-1 -17 6 0.3728 0.2817
-1 -17 7 -0.7366 -0.0267
-1 -17 8 -0.7230 -0.0270
-1 -17 9 -1.1235 -0.0846
-1 -17 10 1.7548 -0.1075
-1 -17 11 0.6420 0.1268
-1 -17 12 0.5340 0.0244
-1 -17 13 -1.8297 -0.1581
-1 -17 14 0.1843 0.1446
-1 -17 15 0.2115 0.0035
-1 -17 16 0.2616 -0.2479
-1 -17 17 -0.7015 0.1993
-1 -17 18 -0.3666 0.0243
-1 -17 19 1.3203 -0.0909
-1 -17 20 0.1124 0.2673
-1 -17 21 -0.6876 -0.1603
-1 -17 22 0.2356 -0.0717
-1 -16 1 2.1335 0.1914
-1 -16 2 0.7749 0.7099
-1 -16 3 -3.2254 0.3452
-1 -16 4 -0.7061 -0.6039
-1 -16 5 0.7021 0.1144
-1 -16 6 1.9105 0.2082
-1 -16 7 0.4862 -0.2451
-1 -16 8 -1.1165 -0.0923
-1 -16 9 -1.4286 0.1957
-1 -16 10 -0.1651 0.0616
-1 -16 11 2.2383 -0.1670
-1 -16 12 -0.1593 -0.0007
-1 -16 13 -1.1223 0.1415
-1 -16 14 0.0642 -0.1514
-1 -16 15 1.3864 -0.0532
-1 -16 16 -0.2696 0.0115
-1 -16 17 -1.3017 -0.0868
-1 -16 18 -0.2159 0.0360
-1 -16 19 0.3485 0.0742
-1 -16 20 0.3850 -0.0184
-1 -16 21 0.0421 0.0315
-1 -16 22 0.1760 -0.3157
-1 -16 23 -0.3822 0.2969
-1 -15 1 3.5778 0.0349
-1 -15 2 0.1094 0.8402
-1 -15 3 -0.7267 -0.2821
-1 -15 4 -2.2747 0.1597
-1 -15 5 -0.0645 0.4324
-1 -15 6 0.4208 -0.2681
-1 -15 7 1.9380 -0.2007
-1 -15 8 -0.3142 0.1405
-1 -15 9 -1.3392 0.0735
-1 -15 10 0.0252 0.0237
-1 -15 11 1.7464 -0.0304
-1 -15 12 -0.9978 0.0658
-1 -15 13 -1.9069 0.0597
-1 -15 14 0.7251 -0.0815
-1 -15 15 1.9385 0.0069
-1 -15 16 0.3031 0.0347
-1 -15 17 -0.2231 -0.1280
-1 -15 18 -0.7924 0.0067
-1 -15 19 -0.5981 0.1127
-1 -15 20 -0.5915 -0.0634
-1 -15 21 0.9841 -0.2431
-1 -15 22 0.1343 -0.0329
-1 -15 23 -0.2478 -0.0508
-1 -15 24 0.0875 0.4246
-1 -14 1 0.9352 -0.2332
-1 -14 2 1.8289 -0.4145
-1 -14 3 -0.5198 -0.0867
-1 -14 4 0.6409 0.5107
-1 -14 5 -2.1926 0.1032
-1 -14 6 -0.3619 -0.2896
-1 -14 7 0.3504 0.0899
-1 -14 8 0.5206 0.0742
-1 -14 9 -0.9284 -0.0437
-1 -14 10 1.8814 -0.0859
-1 -14 11 1.7141 0.0969
-1 -14 12 -1.6291 0.1279
-1 -14 13 -3.1564 -0.1696
-1 -14 14 0.5802 0.1054
-1 -14 15 0.2520 0.1393
-1 -14 16 1.7968 -0.0805
-1 -14 17 1.4933 -0.0063
-1 -14 18 -0.0067 0.1310
-1 -14 19 -1.7694 0.0416
-1 -14 20 -1.0164 -0.0683
-1 -14 21 0.6688 -0.1043
-1 -14 22 0.9277 -0.2381
-1 -14 23 -0.7590 0.0828
-1 -14 24 -0.2822 -0.0095
-1 -13 1 -0.6981 -0.4733
-1 -13 2 -0.7291 -1.0141
-1 -13 3 2.6830 0.2924
-1 -13 4 0.6275 0.2294
-1 -13 5 -0.2547 -0.4314
-1 -13 6 -1.4192 0.1675
-1 -13 7 -0.9469 0.1639
-1 -13 8 -0.6361 -0.1229
-1 -13 9 -1.0017 -0.0437
-1 -13 10 2.8431 0.0194
-1 -13 11 3.1068 -0.0066
-1 -13 12 -2.0515 -0.0728
-1 -13 13 -0.6115 -0.0339
-1 -13 14 -2.6605 0.0077
-1 -13 15 -1.0744 0.1028
-1 -13 16 1.2755 -0.0851
-1 -13 17 2.5647 0.0892
-1 -13 18 1.2086 0.1924
-1 -13 19 -1.4257 -0.0544
-1 -13 20 -1.6502 0.0481
-1 -13 21 1.1874 0.0849
-1 -13 22 1.0408 -0.0639
-1 -13 23 -0.7683 -0.1220
-1 -13 24 -1.2806 -0.0727
-1 -12 1 -1.0637 -0.0107
-1 -12 2 -1.2982 -0.0325
-1 -12 3 1.5154 -0.0285
-1 -12 4 2.0780 -0.4732
-1 -12 5 0.3042 0.0106
-1 -12 6 -1.4494 0.2917
-1 -12 7 1.5383 -0.2056
-1 -12 8 -4.1802 -0.0214
-1 -12 9 -0.4453 0.2073
-1 -12 10 2.0510 -0.0913
-1 -12 11 1.1961 -0.0308
-1 -12 12 1.9364 -0.0641
-1 -12 13 -0.1854 -0.0676
-1 -12 14 -1.7400 0.0028
-1 -12 15 -2.7538 -0.1541
-1 -12 16 -0.0818 0.0153
-1 -12 17 1.5869 0.1125
-1 -12 18 1.4203 -0.0385
-1 -12 19 -0.4618 -0.0469
-1 -12 20 -1.3732 0.0784
-1 -12 21 1.4919 0.1119
-1 -12 22 1.1500 0.2036
-1 -12 23 -1.0669 -0.1335
-1 -12 24 -0.2490 -0.1948
-1 -12 25 -0.4761 0.4227
-1 -11 1 -2.9876 0.7184
-1 -11 2 -0.1481 0.9991
-1 -11 3 1.4262 -0.6445
-1 -11 4 1.6708 -0.4170
-1 -11 5 -2.7083 0.4692
-1 -11 6 4.0773 -0.1433
-1 -11 7 -2.1794 -0.1905
-1 -11 8 0.0398 0.1088
-1 -11 9 -2.7169 0.1188
-1 -11 10 1.1672 0.1096
-1 -11 11 -0.2288 -0.1532
-1 -11 12 1.4184 0.1289
-1 -11 13 1.9973 0.0433
-1 -11 14 -0.9110 -0.2462
-1 -11 15 -0.6656 0.0208
-1 -11 16 -1.2234 0.0375
-1 -11 17 -0.7884 -0.0956
-1 -11 18 1.1484 -0.0705
-1 -11 19 -1.1520 -0.0518
-1 -11 20 0.7771 -0.1326
-1 -11 21 1.0170 0.1147
-1 -11 22 -0.7453 0.1861
-1 -11 23 0.7582 -0.2373
-1 -11 24 0.4378 -0.1236
-1 -11 25 -0.5707 0.5511
-1 -10 1 -0.4072 0.8721
-1 -10 2 -1.2665 0.4931
-1 -10 3 3.7944 -0.1606
-1 -10 4 -2.3003 0.1452
-1 -10 5 1.5747 0.0973
-1 -10 6 -0.8391 -0.2649
-1 -10 7 3.3131 -0.0579
-1 -10 8 -4.9816 0.1529
-1 -10 9 2.9933 -0.0747
-1 -10 10 -1.9063 -0.0177
-1 -10 11 0.2193 0.2208
-1 -10 12 -0.2303 0.0014
-1 -10 13 0.1814 -0.0189
-1 -10 14 1.5389 0.0645
-1 -10 15 0.8924 0.0289
-1 -10 16 -0.6520 0.0482
-1 -10 17 -0.2535 -0.0766
-1 -10 18 -2.5743 -0.0662
-1 -10 19 0.2155 0.0106
-1 -10 20 2.1743 -0.1443
-1 -10 21 -0.3869 -0.0622
-1 -10 22 -2.0079 0.1287
-1 -10 23 1.0858 -0.3783
-1 -10 24 1.8588 -0.2145
-1 -10 25 -1.2891 0.1867
-1 -9 1 -6.0637 -0.4556
-1 -9 2 1.9540 -0.5876
-1 -9 3 -0.0947 0.9069
-1 -9 4 -0.4647 0.4059
-1 -9 5 0.3101 -0.5779
-1 -9 6 4.8332 0.2313
-1 -9 7 -4.8533 0.0851
-1 -9 8 2.9717 -0.3157
-1 -9 9 -3.6107 0.1143
-1 -9 10 2.6809 -0.0383
-1 -9 11 -0.7277 -0.0456
-1 -9 12 -0.9670 0.1218
-1 -9 13 -0.1549 -0.1003
-1 -9 14 0.5337 0.1292
-1 -9 15 0.5133 0.1950
-1 -9 16 2.1674 -0.0832
-1 -9 17 -0.6689 0.0736
-1 -9 18 -2.9359 0.0527
-1 -9 19 -0.1759 0.0300
-1 -9 20 3.7591 0.0069
-1 -9 21 -1.7607 0.0579
-1 -9 22 -2.4225 -0.0797
-1 -9 23 1.9431 -0.0540
-1 -9 24 -0.3468 -0.3516
-1 -9 25 0.0031 -0.4546
-1 -8 1 1.6233 -1.5669
-1 -8 2 -2.4391 -0.4021
-1 -8 3 -1.9593 0.3311
-1 -8 4 -1.3589 0.1094
-1 -8 5 1.9532 0.0089
-1 -8 6 -0.4819 0.0707
-1 -8 7 4.8388 0.1518
-1 -8 8 -2.5686 -0.1773
-1 -8 9 0.5780 -0.0579
-1 -8 10 -2.2708 0.1357
-1 -8 11 0.0214 -0.2221
-1 -8 12 0.2788 -0.1565
-1 -8 13 1.6615 0.1566
-1 -8 14 -1.1721 0.0117
-1 -8 15 -1.0320 -0.1324
-1 -8 16 2.3057 0.1683
-1 -8 17 0.5365 0.0113
-1 -8 18 -3.3310 0.0283
-1 -8 19 1.7525 0.0872
-1 -8 20 1.5454 0.1510
-1 -8 21 -1.6134 0.0854
-1 -8 22 0.5128 0.0542
-1 -8 23 -0.0284 0.2384
-1 -8 24 -1.0009 -0.0254
-1 -8 25 -0.4412 -0.6577
-1 -7 1 -2.9846 -0.2590
-1 -7 2 3.0403 -0.0013
-1 -7 3 -0.5117 -0.6776
-1 -7 4 -1.5188 -0.4981
-1 -7 5 -5.4578 0.6480
-1 -7 6 -3.5061 -0.0071
-1 -7 7 6.8045 -0.3337
-1 -7 8 5.6065 0.4650
-1 -7 9 -1.2596 -0.0001
-1 -7 10 -2.6280 -0.2388
-1 -7 11 -5.3639 0.1177
-1 -7 12 1.8388 -0.1417
-1 -7 13 4.8663 0.0029
-1 -7 14 -1.3429 -0.0258
-1 -7 15 -1.5000 -0.1938
-1 -7 16 0.6241 0.0055
-1 -7 17 -0.7710 0.0522
-1 -7 18 0.2055 -0.1329
-1 -7 19 1.0260 0.0591
-1 -7 20 -1.0319 0.1360
-1 -7 21 -0.2984 -0.0179
-1 -7 22 2.2969 0.1190
-1 -7 23 0.1449 0.3526
-1 -7 24 -2.1622 0.1738
-1 -7 25 0.1334 0.1491
-1 -6 1 2.1914 1.9011
-1 -6 2 -0.8402 0.1211
-1 -6 3 14.2298 -0.8875
-1 -6 4 3.5841 0.0229
-1 -6 5 -17.0701 -0.1439
-1 -6 6 -5.8701 -0.1046
-1 -6 7 0.7017 0.0795
-1 -6 8 9.5117 0.0276
-1 -6 9 7.4523 0.1867
-1 -6 10 -4.3247 -0.0863
-1 -6 11 -8.9538 -0.0117
-1 -6 12 1.1160 0.2370
-1 -6 13 3.3111 -0.0981
-1 -6 14 2.6792 -0.1425
-1 -6 15 -0.7439 0.0834
-1 -6 16 -1.9703 -0.1117
-1 -6 17 -1.3388 -0.1706
-1 -6 18 2.1492 -0.0138
-1 -6 19 0.6773 -0.0699
-1 -6 20 -3.1857 -0.0556
-1 -6 21 0.5659 -0.0137
-1 -6 22 2.7860 -0.0350
-1 -6 23 -0.0436 -0.0144
-1 -6 24 -0.5557 0.2969
-1 -6 25 -0.4680 0.5540
-1 -5 1 -26.5505 1.3162
-1 -5 2 9.8674 0.4154
-1 -5 3 16.8589 0.2818
-1 -5 4 7.5345 0.2100
-1 -5 5 -2.2033 -0.4927
-1 -5 6 -14.5036 -0.1320
-1 -5 7 -8.2170 0.1874
-1 -5 8 2.9991 -0.1777
-1 -5 9 15.6096 -0.1579
-1 -5 10 -1.5925 0.2499
-1 -5 11 -6.0535 0.0538
-1 -5 12 -4.1771 0.0022
-1 -5 13 1.9958 0.0921
-1 -5 14 3.1759 0.0209
-1 -5 15 2.8116 0.0983
-1 -5 16 -3.8186 0.0004
-1 -5 17 -1.2863 -0.1666
-1 -5 18 2.7068 0.0109
-1 -5 19 -0.4384 -0.0425
-1 -5 20 -2.4435 -0.1549
-1 -5 21 0.1118 -0.0294
-1 -5 22 1.4873 -0.0587
-1 -5 23 0.3986 -0.3732
-1 -5 24 0.2820 0.0085
-1 -5 25 -0.1554 0.5358
-1 -4 1 -2.3580 -1.6169
-1 -4 2 -13.7547 0.4504
-1 -4 3 6.8501 1.3758
-1 -4 4 6.0659 -0.3164
-1 -4 5 19.3469 0.0847
-1 -4 6 1.5421 0.3164
-1 -4 7 -26.0686 -0.3677
-1 -4 8 -0.2248 -0.1141
-1 -4 9 7.8344 -0.0261
-1 -4 10 6.0773 -0.0227
-1 -4 11 -2.3949 0.0868
-1 -4 12 -3.9735 -0.1046
-1 -4 13 -3.5482 0.0243
-1 -4 14 5.3179 0.1820
-1 -4 15 2.0405 0.0678
-1 -4 16 -1.6177 -0.0046
-1 -4 17 -1.3943 0.0973
-1 -4 18 1.7011 0.0074
-1 -4 19 -0.3503 0.0164
-1 -4 20 -1.3249 -0.0461
-1 -4 21 -0.1638 -0.0343
-1 -4 22 -0.1113 -0.0110
-1 -4 23 0.6570 -0.2898
-1 -4 24 -0.0649 -0.0801
-1 -4 25 0.2923 -0.2042
-1 -3 1 -7.1330 -1.8454
-1 -3 2 13.7281 -0.3936
-1 -3 3 -50.7811 0.3898
-1 -3 4 -0.1732 0.0581
-1 -3 5 38.1527 0.4340
-1 -3 6 10.8232 0.1627
-1 -3 7 -12.3707 -0.1122
-1 -3 8 -11.8208 -0.0808
-1 -3 9 0.7472 0.0836
-1 -3 10 4.3610 -0.0448
-1 -3 11 4.3495 -0.2180
-1 -3 12 -5.6270 0.0367
-1 -3 13 -2.3045 -0.0132
-1 -3 14 2.0753 -0.0294
-1 -3 15 3.0012 0.0471
-1 -3 16 -1.6213 0.0140
-1 -3 17 0.3876 0.0545
-1 -3 18 0.0025 0.1355
-1 -3 19 0.4593 0.0678
-1 -3 20 -0.3073 -0.0354
-1 -3 21 -0.9009 0.1597
-1 -3 22 0.1744 -0.0990
-1 -3 23 -0.4406 0.1159
-1 -3 24 0.1980 -0.1471
-1 -2 1 85.8129 -0.3117
-1 -2 2 -15.2036 -0.5673
-1 -2 3 -45.4396 -1.1176
-1 -2 4 -31.4762 0.4757
-1 -2 5 28.8720 0.2776
-1 -2 6 19.5179 -0.4073
-1 -2 7 3.1710 0.3607
-1 -2 8 -7.0155 0.2533
-1 -2 9 -7.7635 -0.1532
-1 -2 10 3.8911 0.0090
-1 -2 11 2.5507 -0.0357
-1 -2 12 -3.3364 -0.0451
-1 -2 13 -2.1781 0.0037
-1 -2 14 2.5062 -0.1018
-1 -2 15 -0.0063 -0.0747
-1 -2 16 0.0573 0.0162
-1 -2 17 -0.6012 -0.0958
-1 -2 18 1.2056 0.0839
-1 -2 19 0.1343 0.0586
-1 -2 20 0.2541 0.0485
-1 -2 21 -0.3692 0.0236
-1 -2 22 -0.9068 0.2022
-1 -2 23 0.0046 0.0124
-1 -2 24 0.4522 -0.0192
-1 -1 1 50.6571 1.3012
-1 -1 2 45.8763 -0.5044
-1 -1 3 -59.4680 -0.5459
-1 -1 4 -14.4609 0.1084
-1 -1 5 -10.2255 -0.4772
-1 -1 6 13.8633 -0.1028
-1 -1 7 13.8179 0.2967
-1 -1 8 -1.4353 0.0637
-1 -1 9 -5.1756 0.0497
-1 -1 10 3.7923 -0.0930
-1 -1 11 -1.1158 0.1575
-1 -1 12 -3.1745 0.0949
-1 -1 13 0.3535 -0.1439
-1 -1 14 1.6847 0.0273
-1 -1 15 -0.5088 0.0343
-1 -1 16 -1.7149 -0.1575
-1 -1 17 0.8483 -0.0499
-1 -1 18 -0.1325 -0.0596
-1 -1 19 1.5062 -0.0803
-1 -1 20 0.0296 0.0306
-1 -1 21 -0.1376 0.0838
-1 -1 22 -1.2214 0.0163
-1 -1 23 -0.7208 0.2163
-1 -1 24 1.9658 -0.2773
-1 0 1 76.0297 1.0455
-1 0 2 -6.1281 0.5503
-1 0 3 21.4755 0.2981
-1 0 4 -24.7421 -0.5056
-1 0 5 -12.9322 -0.3702
-1 0 6 -3.5942 0.2388
-1 0 7 9.2351 -0.1217
-1 0 8 -1.2214 -0.1172
-1 0 9 4.2028 0.0439
-1 0 10 1.7183 0.0290
-1 0 11 -0.9134 0.0813
-1 0 12 -3.6915 0.0684
-1 0 13 1.7819 0.0277
-1 0 14 1.5539 0.0203
-1 0 15 -1.3926 0.1069
-1 0 16 -1.0927 0.0044
-1 0 17 -0.5064 -0.0797
-1 0 18 1.2430 -0.0748
-1 0 19 -0.3869 -0.0939
-1 0 20 1.6259 -0.0332
-1 0 21 -0.1879 -0.0337
-1 0 22 -2.3553 0.0824
-1 0 23 0.0934 -0.0144
-1 0 24 1.3612 -0.0660
-1 1 1 -27.3612 -0.1108
-1 1 2 27.5633 1.1967
-1 1 3 2.8547 0.1555
-1 1 4 18.1729 -0.4973
-1 1 5 -16.8534 0.3714
-1 1 6 -2.1680 0.1260
-1 1 7 -5.5310 -0.3776
-1 1 8 0.0776 -0.0060
-1 1 9 2.5937 -0.0611
-1 1 10 4.7139 -0.0193
-1 1 11 -2.4456 -0.0072
-1 1 12 -0.3806 -0.0419
-1 1 13 0.7657 0.1045
-1 1 14 1.0873 0.0597
-1 1 15 -1.5996 -0.0013
-1 1 16 -0.7830 0.1855
-1 1 17 0.8449 0.0162
-1 1 18 -0.6331 -0.0943
-1 1 19 0.6490 0.0544
-1 1 20 0.7876 0.0239
-1 1 21 0.0691 -0.1213
-1 1 22 -1.4669 -0.0453
-1 1 23 -0.5153 0.1605
-1 2 1 -2.2613 0.1437
-1 2 2 -33.1793 -0.1791
-1 2 3 28.3748 -0.2119
-1 2 4 0.4436 0.4009
-1 2 5 9.4932 0.3257
-1 2 6 -3.4814 -0.1744
-1 2 7 -5.5455 0.0323
-1 2 8 -3.4782 0.0052
-1 2 9 1.4316 -0.0724
-1 2 10 0.0796 -0.0661
-1 2 11 1.6509 -0.1431
-1 2 12 -0.0041 -0.0103
-1 2 13 1.9761 -0.0010
-1 2 14 -1.1695 -0.0490
-1 2 15 -1.4841 0.0711
-1 2 16 -0.0748 -0.0010
-1 2 17 0.8173 0.1047
-1 2 18 0.1688 0.0240
-1 2 19 -0.4387 0.0161
-1 2 20 1.1467 0.1885
-1 2 21 -0.3471 -0.1194
-1 2 22 -0.5988 0.0021
-1 2 23 0.5570 0.1769
-1 3 1 -31.0638 -0.2048
-1 3 2 3.1927 -0.9743
-1 3 3 -15.0373 -0.2108
-1 3 4 11.3206 0.6877
-1 3 5 3.3861 -0.1367
-1 3 6 3.0538 -0.1767
-1 3 7 0.2811 0.3784
-1 3 8 -2.7440 0.0125
-1 3 9 -3.1967 -0.0142
-1 3 10 -0.2836 -0.0292
-1 3 11 0.3450 -0.1093
-1 3 12 2.5240 0.0127
-1 3 13 1.3224 -0.0830
-1 3 14 -0.6542 -0.0946
-1 3 15 -2.3448 -0.0171
-1 3 16 0.0450 -0.0573
-1 3 17 0.8774 -0.0263
-1 3 18 -0.2482 0.0689
-1 3 19 0.4444 0.0482
-1 3 20 0.2629 -0.0530
-1 3 21 -0.7325 0.1049
-1 3 22 0.5953 0.0362
-1 4 1 11.6597 -0.3469
-1 4 2 -14.5954 -0.6850
-1 4 3 4.9822 0.4318
-1 4 4 -8.0524 -0.2257
-1 4 5 0.8257 -0.3372
-1 4 6 5.0782 0.2846
-1 4 7 2.6595 0.0194
-1 4 8 -1.1734 0.1016
-1 4 9 -3.1091 0.1274
-1 4 10 -0.6529 -0.0538
-1 4 11 -0.4242 0.0890
-1 4 12 1.3314 0.0453
-1 4 13 2.1633 -0.1026
-1 4 14 -0.6072 0.0562
-1 4 15 -1.0127 -0.1545
-1 4 16 -0.2444 -0.1192
-1 4 17 -0.2487 0.0646
-1 4 18 -0.2385 -0.0665
-1 4 19 1.0171 -0.0581
-1 4 20 -0.5676 -0.0440
-1 4 21 -0.7162 -0.2746
-1 4 22 0.5574 0.4527
-1 5 1 -8.0777 0.0447
-1 5 2 13.7959 0.7739
-1 5 3 -4.0891 0.0361
-1 5 4 -3.4114 -0.6737
-1 5 5 -3.4098 0.1165
-1 5 6 4.5190 0.0629
-1 5 7 2.7736 -0.2326
-1 5 8 -3.5467 0.1234
-1 5 9 0.2313 0.0937
-1 5 10 0.0804 -0.0300
-1 5 11 -0.6035 0.1430
-1 5 12 0.0156 0.0611
-1 5 13 0.4301 0.0860
-1 5 14 0.4623 0.0191
-1 5 15 0.2322 -0.0205
-1 5 16 0.4298 -0.0602
-1 5 17 -1.1668 0.0041
-1 5 18 -0.0354 0.0669
-1 5 19 0.7094 -0.1207
-1 5 20 -0.6577 -0.2636
-1 5 21 -1.0673 -0.0725
-1 6 1 4.7101 0.3320
-1 6 2 1.0810 1.0671
-1 6 3 6.1859 -0.4597
-1 6 4 -9.4481 0.0257
-1 6 5 2.0942 0.2414
-1 6 6 5.9420 -0.2666
-1 6 7 -1.8755 -0.1341
-1 6 8 -3.0951 -0.0271
-1 6 9 0.3557 -0.0370
-1 6 10 1.0432 0.0218
-1 6 11 0.5678 -0.0387
-1 6 12 -0.3729 0.0759
-1 6 13 -0.7064 0.1284
-1 6 14 -1.0311 0.0116
-1 6 15 1.6935 0.0565
-1 6 16 0.8356 0.0921
-1 6 17 -1.0049 0.0920
-1 6 18 0.4519 -0.0435
-1 6 19 0.7128 0.1034
-1 6 20 -1.8579 -0.2737
-1 7 1 -5.6096 0.1272
-1 7 2 12.3671 -0.5089
-1 7 3 -8.1345 0.0052
-1 7 4 -3.4758 0.6129
-1 7 5 3.1045 -0.0311
-1 7 6 5.5644 -0.1602
-1 7 7 -2.2740 0.1172
-1 7 8 -1.1961 -0.1435
-1 7 9 -1.4952 -0.0975
-1 7 10 0.4307 -0.0300
-1 7 11 0.6656 -0.0930
-1 7 12 1.8726 -0.0063
-1 7 13 -1.7203 -0.0816
-1 7 14 -1.3507 0.0771
-1 7 15 0.7580 -0.0161
-1 7 16 0.8038 0.1640
-1 7 17 -0.3689 0.0765
-1 7 18 1.5909 0.1759
-1 7 19 -0.5187 -0.2366
-1 7 20 -0.8633 0.2306
-1 8 1 8.7607 -0.3366
-1 8 2 -0.3160 -1.2150
-1 8 3 -1.7267 0.4007
-1 8 4 -6.2518 0.1844
-1 8 5 5.0856 -0.2078
-1 8 6 -0.3879 0.3097
-1 8 7 1.9988 0.0459
-1 8 8 -0.2417 -0.0298
-1 8 9 0.2951 0.0568
-1 8 10 -3.3733 -0.1372
-1 8 11 0.9548 -0.0003
-1 8 12 1.4304 -0.0636
-1 8 13 0.5112 -0.1425
-1 8 14 -2.0055 -0.1078
-1 8 15 0.6602 0.0630
-1 8 16 -0.6898 -0.1421
-1 8 17 0.7117 0.3245
-1 8 18 1.0949 -0.1807
-1 8 19 -0.0891 0.1589
-1 9 1 -1.0446 -0.2293
-1 9 2 4.5154 -0.0177
-1 9 3 -5.8250 0.0416
-1 9 4 3.0971 -0.5004
-1 9 5 -2.2080 0.0168
-1 9 6 -0.4367 0.2324
-1 9 7 -1.0848 -0.1020
-1 9 8 5.1531 0.2286
-1 9 9 -0.2748 0.0237
-1 9 10 -1.5353 -0.0111
-1 9 11 -2.5765 0.1221
-1 9 12 2.2096 -0.1263
-1 9 13 -0.7658 0.0133
-1 9 14 0.6110 -0.0023
-1 9 15 -0.4298 -0.3104
-1 9 16 -0.6972 0.1683
-1 9 17 0.2681 -0.1949
-1 9 18 1.0113 0.0963
-1 10 1 3.0883 0.3183
-1 10 2 -5.4469 1.1086
-1 10 3 2.4291 -0.4187
-1 10 4 1.3000 -0.3436
-1 10 5 0.9321 0.2841
-1 10 6 -5.6104 -0.3363
-1 10 7 0.5114 0.0251
-1 10 8 1.9911 0.0997
-1 10 9 3.4936 0.0166
-1 10 10 -1.7251 0.0794
-1 10 11 -0.1367 0.0331
-1 10 12 -1.5320 0.0983
-1 10 13 0.3054 0.0293
-1 10 14 0.3842 0.0681
-1 10 15 0.2086 -0.0139
-1 10 16 -1.0624 -0.1371
-1 10 17 0.7228 -0.0288
-1 11 1 -2.2846 0.3985
-1 11 2 -1.5188 0.3115
-1 11 3 -1.5236 -0.0794
-1 11 4 4.4808 0.3306
-1 11 5 -0.7208 -0.0437
-1 11 6 -2.3562 -0.1712
-1 11 7 -2.0041 0.0126
-1 11 8 1.3170 -0.0974
-1 11 9 1.0715 -0.0882
-1 11 10 1.4225 0.1047
-1 11 11 -0.1009 -0.0561
-1 11 12 -0.6188 0.0284
-1 11 13 -1.2095 0.2025
-1 11 14 1.5079 -0.0952
-1 11 15 -0.7702 0.2999
-1 11 16 -0.4385 0.0062
-1 12 1 2.2787 -0.1656
-1 12 2 -2.8054 -0.8112
-1 12 3 0.2596 0.3208
-1 12 4 1.3482 0.3456
-1 12 5 -0.2920 -0.2158
-1 12 6 -0.5444 0.2073
-1 12 7 -0.6094 0.0257
-1 12 8 -0.3148 -0.1592
-1 12 9 -0.3928 -0.0516
-1 12 10 1.2067 -0.1119
-1 12 11 0.9826 0.0349
-1 12 12 -1.4149 -0.0112
-1 12 13 0.6692 -0.1876
-1 12 14 0.5462 0.2793
-1 12 15 -0.5999 0.0287
-1 13 1 1.5870 -0.4957
-1 13 2 0.0512 -0.3567
-1 13 3 0.9993 0.0434
-1 13 4 -0.4688 -0.1631
-1 13 5 -0.7481 0.0109
-1 13 6 -0.4882 0.1920
-1 13 7 0.9282 0.0262
-1 13 8 -0.9421 -0.0057
-1 13 9 0.0817 -0.0093
-1 13 10 0.5960 -0.1271
-1 13 11 0.1357 0.0670
-1 13 12 -0.8331 -0.1674
-1 13 13 0.6015 -0.0509
-1 13 14 0.7661 0.0579
-1 14 1 -0.6430 0.1117
-1 14 2 1.1776 0.3219
-1 14 3 1.8834 -0.1037
-1 14 4 0.2472 -0.3316
-1 14 5 -1.5474 0.1975
-1 14 6 0.3473 -0.0957
-1 14 7 -1.1150 0.0183
-1 14 8 -0.0437 0.2053
-1 14 9 0.0119 -0.1965
-1 14 10 1.3082 0.2341
-1 14 11 -0.4000 -0.1204
-1 14 12 -0.3498 -0.1841
-1 14 13 0.1540 0.1742
-1 15 1 -2.3063 0.4917
-1 15 2 0.4183 0.3819
-1 15 3 1.8471 -0.1901
-1 15 4 0.2586 0.1867
-1 15 5 1.2241 -0.0083
-1 15 6 -0.6750 -0.2128
-1 15 7 -0.8088 0.2277
-1 15 8 -1.5511 -0.0847
-1 15 9 0.1221 0.0995
-1 15 10 0.7311 0.0186
-1 15 11 0.5928 -0.0084
-1 15 12 0.0978 -0.1504
-1 16 1 -1.5477 -0.0859
-1 16 2 -0.5853 -0.1153
-1 16 3 -0.0833 0.1856
-1 16 4 0.8290 0.1934
-1 16 5 1.2209 -0.3676
-1 16 6 1.1143 0.1669
-1 16 7 -0.5807 0.0389
-1 16 8 -1.1520 0.0494
-1 16 9 -0.9479 -0.0421
-1 16 10 -0.3608 0.0585
-1 16 11 0.6582 -0.1745
-1 17 1 -0.6343 -0.4605
-1 17 2 -0.0262 -0.2198
-1 17 3 -0.8511 0.3311
-1 17 4 -0.2894 -0.1133
-1 17 5 0.5266 -0.2353
-1 17 6 1.0111 -0.1356
-1 17 7 0.8970 0.2510
-1 17 8 0.1526 -0.0160
-1 17 9 -1.1225 -0.0534
-1 18 1 0.6728 -0.1334
-1 18 2 0.2808 0.0491
-1 18 3 0.0557 0.1860
-1 18 4 -0.6321 -0.0497
-1 18 5 -0.6606 -0.0649
-1 18 6 -0.1226 -0.1079
-1 18 7 1.1820 -0.0959
-1 18 8 0.9756 0.1711
-1 19 1 -0.3768 0.0649
-1 19 2 0.7832 0.0190
-1 19 3 0.4651 -0.0304
-1 19 4 -0.0199 0.2492
-1 19 5 -0.6582 0.1145
-1 19 6 -0.7638 0.0583
-1 20 1 -0.1758 0.0307
-1 20 2 -0.1459 -0.2242
-1 20 3 0.1023 -0.1089
-1 20 4 0.5177 -0.0734
-1 21 1 0.2428 -0.2338
-1 21 2 -0.3378 0.1602
0 -23 7 -0.4117 0.1867
0 -23 8 0.9891 -0.1515
0 -23 9 0.3093 0.0457
0 -23 10 -0.6969 0.2221
0 -23 11 -0.2520 -0.0368
0 -23 12 0.3672 -0.3727
0 -22 2 0.4017 -0.7284
0 -22 3 -0.3605 0.4521
0 -22 4 0.7289 0.0590
0 -22 5 -0.0903 -0.2801
0 -22 6 -0.9515 0.2989
0 -22 7 -0.5061 0.0717
0 -22 8 1.0212 -0.3289
0 -22 9 0.0853 -0.0525
0 -22 10 0.0065 0.4060
0 -22 11 -0.4695 -0.1567
0 -22 12 -0.1612 -0.1713
0 -22 13 0.7089 0.0126
0 -22 14 -0.1545 0.2781
0 -22 15 0.3541 -0.0784
0 -22 16 -0.1114 -0.0349
0 -21 1 -0.5207 -0.6636
0 -21 2 -0.2214 -0.0479
0 -21 3 0.8500 0.2364
0 -21 4 0.8060 -0.4171
0 -21 5 0.3779 -0.0327
0 -21 6 -1.1773 0.3813
0 -21 7 -0.1328 -0.0235
0 -21 8 -0.5882 -0.3020
0 -21 9 0.6544 0.0456
0 -21 10 0.0772 0.1937
0 -21 11 0.0769 -0.1598
0 -21 12 0.0856 -0.1595
0 -21 13 -0.3798 0.2723
0 -21 14 -0.0341 -0.1733
0 -21 15 0.5879 -0.0132
0 -21 16 0.2556 0.1004
0 -21 17 -0.5521 0.0189
0 -21 18 -0.3069 0.1488
0 -20 1 -1.5097 0.1074
0 -20 2 -0.6923 0.3570
0 -20 3 0.3409 -0.1625
0 -20 4 1.3546 -0.1761
0 -20 5 0.1885 0.1542
0 -20 6 0.7282 -0.0891
0 -20 7 -0.8668 0.0220
0 -20 8 -0.5388 0.1121
0 -20 9 -1.0015 0.0007
0 -20 10 0.9011 -0.1113
0 -20 11 0.0761 0.0091
0 -20 12 0.9191 0.1018
0 -20 13 -0.8292 -0.1260
0 -20 14 -0.4737 -0.0769
0 -20 15 0.7816 -0.0970
0 -20 16 0.1329 -0.0040
0 -20 17 -0.6605 0.1531
0 -20 18 0.1288 0.0838
0 -20 19 0.3364 0.1488
0 -20 20 0.1705 -0.2177
0 -19 1 -0.8143 0.1389
0 -19 2 -0.8776 0.1517
0 -19 3 -0.0822 -0.0705
0 -19 4 -0.4886 0.3462
0 -19 5 1.4207 -0.1127
0 -19 6 0.6244 -0.2862
0 -19 7 0.6406 0.1903
0 -19 8 -1.2740 0.1229
0 -19 9 0.1078 -0.0483
0 -19 10 -2.1114 -0.0225
0 -19 11 2.0384 0.1423
0 -19 12 0.1567 0.1697
0 -19 13 -0.3374 -0.2513
0 -19 14 -0.0032 -0.0749
0 -19 15 0.4451 0.0719
0 -19 16 -0.4057 -0.2378
0 -19 17 -0.1927 -0.0113
0 -19 18 -0.3674 0.3486
0 -19 19 0.7254 -0.1028
0 -19 20 -0.0524 0.1006
0 -19 21 -0.1461 -0.2679
0 -18 1 -0.4059 -0.1090
0 -18 2 0.6722 -0.5263
0 -18 3 -1.1995 0.3564
0 -18 4 -0.3560 0.3245
0 -18 5 0.1602 -0.4436
0 -18 6 0.9822 0.0986
0 -18 7 -0.5566 0.1771
0 -18 8 2.1270 -0.2747
0 -18 9 -1.9188 -0.0459
0 -18 10 -0.0271 0.2870
0 -18 11 -1.0399 0.1298
0 -18 12 1.3693 -0.0941
0 -18 13 -0.8344 0.0785
0 -18 14 0.7812 0.0196
0 -18 15 0.1940 -0.0435
0 -18 16 0.0431 -0.1343
0 -18 17 -0.8217 -0.0070
0 -18 18 0.2763 0.1088
0 -18 19 0.1915 0.1410
0 -18 20 -0.2660 -0.0791
0 -18 21 -0.3329 -0.1627
0 -18 22 1.0214 -0.2824
0 -17 1 0.5097 -0.3902
0 -17 2 0.2432 -0.0257
0 -17 3 -0.5671 0.0881
0 -17 4 0.3457 -0.3403
0 -17 5 0.9571 0.0957
0 -17 6 -2.1446 0.2386
0 -17 7 0.7201 -0.2484
0 -17 8 0.2885 -0.1827
0 -17 9 1.6865 0.0181
0 -17 10 -1.7094 0.0714
0 -17 11 0.8823 0.1217
0 -17 12 -1.7574 -0.1624
0 -17 13 0.8339 0.0924
0 -17 14 -0.1963 0.2324
0 -17 15 0.8093 -0.2271
0 -17 16 -0.2613 0.0509
0 -17 17 -0.4297 0.1491
0 -17 18 0.3067 -0.1136
0 -17 19 0.7442 0.1689
0 -17 20 -1.3080 0.1665
0 -17 21 0.0986 -0.4427
0 -17 22 0.5530 -0.0777
0 -17 23 -0.1374 0.3599
0 -16 1 0.1588 0.0887
0 -16 2 -1.3888 0.3036
0 -16 3 -0.7158 -0.1838
0 -16 4 2.3441 -0.3229
0 -16 5 1.0327 0.3224
0 -16 6 -0.9435 0.0516
0 -16 7 -2.2827 -0.2976
0 -16 8 1.0995 0.0552
0 -16 9 0.1218 0.0615
0 -16 10 1.6638 -0.1089
0 -16 11 -1.1225 -0.1957
0 -16 12 -0.0198 0.1401
0 -16 13 -1.1166 -0.0322
0 -16 14 1.3499 -0.1195
0 -16 15 -0.1038 0.0966
0 -16 16 -0.5419 -0.0024
0 -16 17 -0.6282 0.0545
0 -16 18 0.8913 0.0038
0 -16 19 0.5184 0.1319
0 -16 20 -0.7164 0.1239
0 -16 21 -0.0620 -0.2817
0 -16 22 0.2295 0.0114
0 -16 23 -0.3794 0.4147
0 -15 1 -0.0521 0.5867
0 -15 2 -2.7260 -0.1128
0 -15 3 -1.8103 -0.1944
0 -15 4 2.0062 0.4597
0 -15 5 2.2454 -0.0059
0 -15 6 -0.0498 -0.3732
0 -15 7 -0.9737 0.2810
0 -15 8 -1.3495 0.1962
0 -15 9 0.7094 -0.1549
0 -15 10 0.5438 -0.0559
0 -15 11 0.2384 0.0432
0 -15 12 -1.5826 -0.0869
0 -15 13 0.7043 -0.0421
0 -15 14 1.1908 -0.1078
0 -15 15 0.5334 -0.0298
0 -15 16 -1.2856 0.0368
0 -15 17 -0.9180 -0.0896
0 -15 18 0.4686 0.0446
0 -15 19 -0.0770 0.0611
0 -15 20 0.3413 -0.0333
0 -15 21 0.3857 -0.1738
0 -15 22 -0.4449 0.1261
0 -15 23 -0.0932 0.6026
0 -15 24 0.4113 -0.1622
0 -14 1 1.9286 -0.1200
0 -14 2 -2.8140 -0.2427
0 -14 3 -1.7982 0.1586
0 -14 4 -0.6258 0.3387
0 -14 5 0.9761 -0.3239
0 -14 6 1.6068 -0.0797
0 -14 7 0.3363 0.3433
0 -14 8 0.0769 0.0318
0 -14 9 -0.3484 -0.0519
0 -14 10 0.1492 0.0719
0 -14 11 -0.5103 0.1535
0 -14 12 -2.6017 -0.0370
0 -14 13 0.9323 -0.1611
0 -14 14 2.2796 0.1610
0 -14 15 0.7961 -0.0754
0 -14 16 -0.1333 -0.1419
0 -14 17 -0.6808 0.0984
0 -14 18 -1.5795 -0.0957
0 -14 19 -0.2384 -0.0294
0 -14 20 0.6331 -0.1542
0 -14 21 1.0048 -0.2051
0 -14 22 -0.9002 0.1996
0 -14 23 -0.0519 0.3991
0 -14 24 0.1932 -0.0642
0 -13 1 1.6117 -0.4598
0 -13 2 1.2324 0.0644
0 -13 3 -1.1652 0.3500
0 -13 4 -2.6149 -0.5014
0 -13 5 -1.0591 -0.1148
0 -13 6 -0.9799 0.3104
0 -13 7 3.3207 -0.1324
0 -13 8 0.9010 -0.1180
0 -13 9 -0.0022 0.0976
0 -13 10 2.1970 0.1168
0 -13 11 -2.8695 0.0747
0 -13 12 -2.3030 -0.0680
0 -13 13 -0.7022 0.1056
0 -13 14 1.2496 0.1200
0 -13 15 1.6379 -0.0580
0 -13 16 2.2125 0.0618
0 -13 17 -0.4431 0.1150
0 -13 18 -1.9385 -0.1097
0 -13 19 -1.5477 -0.1194
0 -13 20 1.5803 0.0459
0 -13 21 0.7197 -0.3084
0 -13 22 -0.8854 0.1127
0 -13 23 -1.2702 0.2414
0 -13 24 0.9478 -0.3842
0 -12 1 0.4287 0.0716
0 -12 2 3.4297 0.5275
0 -12 3 0.9345 -0.2744
0 -12 4 -0.1938 -0.3570
0 -12 5 -6.1636 0.2953
0 -12 6 0.8936 0.0546
0 -12 7 -0.2958 -0.3937
0 -12 8 1.2147 0.0484
0 -12 9 2.0007 -0.0019
0 -12 10 2.0255 -0.0732
0 -12 11 0.0189 0.0059
0 -12 12 -2.8482 -0.0515
0 -12 13 -1.1984 0.0942
0 -12 14 -2.1077 0.0072
0 -12 15 1.5836 -0.0067
0 -12 16 3.1127 0.2849
0 -12 17 0.9070 0.0487
0 -12 18 -1.8317 -0.1588
0 -12 19 -1.3725 0.1189
0 -12 20 1.2992 0.0221
0 -12 21 1.8836 -0.0140
0 -12 22 -2.2466 0.0361
0 -12 23 -1.2307 -0.0419
0 -12 24 0.3560 -0.0994
0 -12 25 1.1006 -0.1205
0 -11 1 1.4195 0.5564
0 -11 2 0.3332 -0.0757
0 -11 3 5.6838 -0.4594
0 -11 4 -3.2117 0.5311
0 -11 5 0.5155 0.1797
0 -11 6 -3.8305 -0.3396
0 -11 7 1.6693 0.1508
0 -11 8 -3.9505 -0.0073
0 -11 9 3.2794 -0.1179
0 -11 10 1.5714 -0.0709
0 -11 11 0.4012 -0.1093
0 -11 12 1.9771 -0.0053
0 -11 13 -2.0663 -0.0983
0 -11 14 -3.1959 -0.1481
0 -11 15 -0.3779 0.1409
0 -11 16 1.6212 0.0822
0 -11 17 1.9862 0.0092
0 -11 18 -0.9131 -0.0576
0 -11 19 -1.3927 0.0299
0 -11 20 1.9662 0.1660
0 -11 21 1.1958 0.0289
0 -11 22 -1.0280 0.0716
0 -11 23 -1.5569 -0.0243
0 -11 24 0.3506 0.2915
0 -11 25 -0.1704 0.0972
0 -10 1 -4.5770 -0.0265
0 -10 2 4.2472 -0.7870
0 -10 3 -0.7918 0.1856
0 -10 4 2.9238 0.4292
0 -10 5 -3.5801 -0.1347
0 -10 6 5.6497 -0.1636
0 -10 7 -7.4496 0.4564
0 -10 8 3.1855 0.0818
0 -10 9 -1.8612 -0.2692
0 -10 10 -0.7294 0.2132
0 -10 11 0.2439 -0.0204
0 -10 12 3.7285 -0.1687
0 -10 13 1.0547 -0.0848
0 -10 14 -1.8972 -0.0206
0 -10 15 -2.8831 -0.0638
0 -10 16 0.2728 -0.0696
0 -10 17 1.0516 -0.0616
0 -10 18 0.3203 0.0319
0 -10 19 -0.9015 -0.0261
0 -10 20 1.0654 -0.0889
0 -10 21 0.5866 0.1595
0 -10 22 -0.4130 -0.2028
0 -10 23 1.2671 0.0002
0 -10 24 -1.4825 0.6508
0 -10 25 -0.4057 0.2727
0 -9 1 1.8656 -0.4819
0 -9 2 -1.4724 -0.1980
0 -9 3 3.6118 0.4951
0 -9 4 -4.1125 -0.4429
0 -9 5 7.1575 -0.3654
0 -9 6 -7.1357 0.5146
0 -9 7 4.0539 -0.0872
0 -9 8 -0.8204 -0.0034
0 -9 9 2.9335 0.2934
0 -9 10 -6.3359 -0.0969
0 -9 11 -0.6342 0.2183
0 -9 12 1.9151 -0.0255
0 -9 13 4.3063 -0.1089
0 -9 14 -0.6158 0.2297
0 -9 15 -2.0100 -0.1676
0 -9 16 -1.8405 -0.2130
0 -9 17 1.2900 0.0983
0 -9 18 -0.3820 -0.0097
0 -9 19 1.1127 -0.0756
0 -9 20 -0.4938 -0.0504
0 -9 21 -2.2649 -0.1461
0 -9 22 2.3362 -0.1962
0 -9 23 1.1742 -0.2068
0 -9 24 -0.5767 0.2787
0 -9 25 -0.7894 0.3619
0 -8 1 -7.1155 0.0271
0 -8 2 3.8788 0.8886
0 -8 3 -1.8561 -0.1482
0 -8 4 5.8447 -0.5048
0 -8 5 -3.2580 0.0115
0 -8 6 -0.3309 0.0795
0 -8 7 -3.5767 -0.1634
0 -8 8 8.2660 -0.1725
0 -8 9 -2.4176 0.2249
0 -8 10 -0.2153 0.0852
0 -8 11 -5.1717 -0.1126
0 -8 12 1.8882 0.2201
0 -8 13 2.5388 0.1896
0 -8 14 1.1938 -0.0646
0 -8 15 -2.2666 0.0373
0 -8 16 0.2543 0.0134
0 -8 17 -1.2402 -0.0382
0 -8 18 1.1785 0.1213
0 -8 19 1.9854 0.0245
0 -8 20 -1.9006 -0.0949
0 -8 21 -2.3143 -0.0230
0 -8 22 0.9553 -0.1982
0 -8 23 1.8215 -0.1890
0 -8 24 -1.0578 -0.3946
0 -8 25 0.8297 0.0350
0 -7 1 1.3145 0.3150
0 -7 2 -5.3296 0.7786
0 -7 3 2.7613 -0.5711
0 -7 4 2.9955 0.1412
0 -7 5 -1.8348 0.5005
0 -7 6 -1.8542 -0.5211
0 -7 7 4.9613 -0.1097
0 -7 8 -4.7259 0.1580
0 -7 9 4.0498 -0.3918
0 -7 10 -1.2361 0.0386
0 -7 11 -1.7807 0.0924
0 -7 12 0.3497 -0.1061
0 -7 13 2.6491 0.2282
0 -7 14 -2.0275 -0.0301
0 -7 15 0.1400 -0.0724
0 -7 16 -0.2706 0.2309
0 -7 17 -0.6604 -0.0214
0 -7 18 0.6495 0.0578
0 -7 19 2.5228 0.1918
0 -7 20 -1.2729 -0.0217
0 -7 21 -1.7755 0.0064
0 -7 22 1.0165 0.1872
0 -7 23 -1.5650 -0.0928
0 -7 24 0.4225 -0.4629
0 -7 25 0.8063 -0.2891
0 -6 1 -7.9399 0.1664
0 -6 2 4.6100 -1.0100
0 -6 3 0.5546 0.2842
0 -6 4 -10.3608 0.5221
0 -6 5 -0.6741 -0.1899
0 -6 6 9.2137 0.2224
0 -6 7 1.8469 0.0015
0 -6 8 -4.2898 -0.1338
0 -6 9 -0.5181 -0.0597
0 -6 10 -0.2300 -0.1770
0 -6 11 -1.4585 0.0198
0 -6 12 3.7217 -0.0273
0 -6 13 1.0691 -0.1600
0 -6 14 -2.0457 0.0307
0 -6 15 -1.1054 0.0375
0 -6 16 0.6666 -0.1076
0 -6 17 -1.1042 0.0610
0 -6 18 0.8940 0.1399
0 -6 19 0.8901 -0.0138
0 -6 20 -0.1755 0.1345
0 -6 21 1.4402 0.0545
0 -6 22 -0.6893 0.1672
0 -6 23 -1.6548 0.1985
0 -6 24 -0.8252 0.0535
0 -6 25 0.7813 -0.2827
0 -5 1 15.1915 -0.3445
0 -5 2 11.5459 -1.0757
0 -5 3 -1.6068 0.3672
0 -5 4 -17.8929 0.1860
0 -5 5 -7.2482 -0.3841
0 -5 6 16.0258 0.3242
0 -5 7 -1.9355 0.3428
0 -5 8 1.7900 -0.2688
0 -5 9 0.4521 0.0792
0 -5 10 -6.1119 0.2215
0 -5 11 -1.4586 -0.2182
0 -5 12 5.7356 -0.1015
0 -5 13 1.2714 0.0141
0 -5 14 -1.3528 -0.0599
0 -5 15 -1.1771 -0.0248
0 -5 16 -0.6768 -0.2053
0 -5 17 0.1923 -0.0044
0 -5 18 0.2295 -0.0098
0 -5 19 -1.0812 0.0131
0 -5 20 0.7052 -0.0010
0 -5 21 2.4279 0.0845
0 -5 22 0.3739 -0.0341
0 -5 23 -1.6830 0.1587
0 -5 24 -0.6647 0.4824
0 -5 25 -0.1996 0.0021
0 -4 1 -3.3841 -0.3542
0 -4 2 33.7271 0.5106
0 -4 3 -3.2925 -0.0856
0 -4 4 -16.3522 -0.6665
0 -4 5 6.4876 0.3145
0 -4 6 -11.1329 -0.1265
0 -4 7 0.9528 -0.1566
0 -4 8 9.7037 0.3742
0 -4 9 3.6144 0.0090
0 -4 10 -10.1200 0.0837
0 -4 11 -0.8509 0.1029
0 -4 12 2.6465 -0.1237
0 -4 13 3.4428 0.0610
0 -4 14 -0.2294 0.1454
0 -4 15 -1.2103 -0.1792
0 -4 16 -1.6970 -0.0406
0 -4 17 1.0324 -0.0647
0 -4 18 0.0388 -0.1137
0 -4 19 -1.7887 -0.0766
0 -4 20 -0.1184 0.0349
0 -4 21 2.0672 -0.0625
0 -4 22 1.0549 -0.1685
0 -4 23 -0.6036 0.0761
0 -4 24 -0.1975 0.2999
0 -4 25 -0.0812 0.0050
0 -3 1 24.2025 0.2574
0 -3 2 -8.0323 1.1987
0 -3 3 1.0915 -0.3174
0 -3 4 23.0495 -0.2981
0 -3 5 4.1411 0.1619
0 -3 6 -21.6277 -0.3402
0 -3 7 -12.4908 -0.1974
0 -3 8 19.1435 0.1980
0 -3 9 1.5978 0.0885
0 -3 10 -5.4776 -0.1149
0 -3 11 -3.4232 0.0674
0 -3 12 2.0241 0.1789
0 -3 13 1.9072 0.0275
0 -3 14 2.9804 -0.0050
0 -3 15 -2.2632 0.1277
0 -3 16 -1.4596 0.0207
0 -3 17 0.6758 -0.0199
0 -3 18 0.9363 -0.0471
0 -3 19 -1.9972 -0.0879
0 -3 20 -0.6828 0.0109
0 -3 21 1.0035 -0.0980
0 -3 22 0.4184 -0.1537
0 -3 23 0.2467 0.0262
0 -3 24 0.3383 -0.0003
0 -2 1 -24.9420 0.7031
0 -2 2 -29.3512 0.5466
0 -2 3 -19.6891 0.0310
0 -2 4 53.9673 0.3500
0 -2 5 20.5689 -0.2669
0 -2 6 -33.6871 -0.2172
0 -2 7 -6.5413 0.2625
0 -2 8 7.7236 -0.3027
0 -2 9 3.1739 -0.1234
0 -2 10 -2.7317 0.0665
0 -2 11 -2.0633 -0.1183
0 -2 12 -1.5914 0.1194
0 -2 13 3.8011 0.0455
0 -2 14 1.6887 -0.0921
0 -2 15 -0.7094 0.1109
0 -2 16 -1.9270 0.1680
0 -2 17 1.6590 0.0103
0 -2 18 -0.1038 0.0084
0 -2 19 -0.5400 0.1259
0 -2 20 -1.1049 -0.0831
0 -2 21 0.2731 0.0119
0 -2 22 0.0684 -0.1278
0 -2 23 -0.3655 0.0348
0 -2 24 0.9007 -0.0526
0 -1 1 31.8318 -0.5591
0 -1 2 -102.0608 0.1320
0 -1 3 -9.5144 0.5172
0 -1 4 45.2448 0.0704
0 -1 5 18.3254 -0.2395
0 -1 6 -11.6624 0.4850
0 -1 7 -5.9073 0.0259
0 -1 8 0.4093 -0.3010
0 -1 9 1.3777 -0.0242
0 -1 10 -0.4387 -0.0501
0 -1 11 -3.0737 0.0032
0 -1 12 -0.4896 -0.1063
0 -1 13 2.1376 -0.1008
0 -1 14 1.2659 0.0471
0 -1 15 -1.5378 -0.0732
0 -1 16 0.9917 0.0103
0 -1 17 0.2120 0.1124
0 -1 18 0.8349 0.0299
0 -1 19 -1.3090 0.0115
0 -1 20 0.1409 0.2856
0 -1 21 -0.1533 -0.1535
0 -1 22 -0.5145 -0.0133
0 -1 23 0.4799 0.0182
0 -1 24 0.0219 0.0350
0 0 1 -18.2998 -0.6724
0 0 2 -42.6583 -0.4206
0 0 3 -35.4572 0.1469
0 0 4 25.6201 -0.0833
0 0 5 5.4728 0.1947
0 0 6 4.3518 0.4196
0 0 7 0.3998 -0.1050
0 0 8 -0.9170 -0.0183
0 0 9 -0.6134 0.1162
0 0 10 0.1703 -0.0054
0 0 11 -3.1294 0.0058
0 0 12 0.8762 -0.0951
0 0 13 1.0708 -0.0601
0 0 14 -1.3143 -0.0504
0 0 15 -0.6243 -0.0627
0 0 16 1.0149 -0.1014
0 0 17 1.9115 -0.0524
0 0 18 -1.3020 0.0247
0 0 19 0.3144 0.0110
0 0 20 -0.2046 0.0759
0 0 21 -0.3054 0.1926
0 0 22 -0.2056 -0.2496
0 0 23 0.8237 0.0335
0 1 0 33.7035 0.7269
0 1 1 41.9683 0.2569
0 1 2 -43.6489 -0.9273
0 1 3 10.2970 -0.6466
0 1 4 -16.2057 0.2390
0 1 5 -0.8181 0.4069
0 1 6 4.7345 -0.3670
0 1 7 4.8012 0.0535
0 1 8 -0.9747 0.3483
0 1 9 2.4620 -0.0897
0 1 10 -3.0815 0.1307
0 1 11 0.2834 0.0940
0 1 12 0.7577 -0.0182
0 1 13 0.4951 0.0942
0 1 14 -2.7977 -0.0684
0 1 15 -0.5140 -0.0604
0 1 16 2.1225 -0.0206
0 1 17 0.0224 -0.1018
0 1 18 0.1298 -0.1162
0 1 19 -0.6361 0.0360
0 1 20 0.8445 0.0115
0 1 21 -0.8421 -0.0775
0 1 22 -0.3586 -0.0314
0 1 23 1.0430 -0.0058
0 2 0 39.1563 1.7291
0 2 1 -28.9491 0.6624
0 2 2 35.2667 -0.9376
0 2 3 -4.2208 -0.4319
0 2 4 -2.8275 0.4277
0 2 5 -12.2208 -0.2839
0 2 6 1.9790 -0.4029
0 2 7 0.9725 0.1314
0 2 8 3.4710 0.1103
0 2 9 -1.6656 -0.0528
0 2 10 1.0244 -0.0041
0 2 11 0.0830 0.1023
0 2 12 1.7023 0.1997
0 2 13 -1.6056 0.0079
0 2 14 -1.6275 0.0555
0 2 15 -0.0728 0.0713
0 2 16 1.5036 -0.0331
0 2 17 0.4825 0.0158
0 2 18 -1.6903 -0.0244
0 2 19 0.8450 -0.0733
0 2 20 0.5786 0.1002
0 2 21 -0.6178 -0.2149
0 2 22 -0.2240 -0.1329
0 3 0 -44.2495 0.6387
0 3 1 8.2985 0.3831
0 3 2 -2.6931 -0.0587
0 3 3 25.0892 0.5430
0 3 4 -8.4267 -0.1138
0 3 5 -2.4919 -0.5384
0 3 6 -2.5835 0.0708
0 3 7 0.8341 0.0222
0 3 8 -1.5963 -0.3208
0 3 9 0.1500 0.0295
0 3 10 1.2028 -0.0727
0 3 11 2.4631 -0.0990
0 3 12 -0.2492 0.1742
0 3 13 -1.3381 0.0129
0 3 14 -2.1804 -0.0118
0 3 15 1.0574 0.1647
0 3 16 1.9249 0.0359
0 3 17 -0.4120 0.0453
0 3 18 -1.2473 0.0475
0 3 19 -0.0799 0.0548
0 3 20 1.0402 0.1017
0 3 21 -0.0013 -0.1451
0 3 22 -0.0799 -0.0201
0 4 0 -1.8614 -0.6095
0 4 1 -29.1245 -0.9526
0 4 2 18.0006 1.3763
0 4 3 -3.5156 0.5627
0 4 4 4.9483 -0.5594
0 4 5 -0.8754 0.2034
0 4 6 1.5678 0.2876
0 4 7 -0.8929 -0.2289
0 4 8 -4.0295 -0.1410
0 4 9 -0.3180 -0.0331
0 4 10 2.4809 -0.1277
0 4 11 1.7783 -0.0385
0 4 12 0.7639 -0.1638
0 4 13 -1.9039 -0.0432
0 4 14 -2.1225 0.0643
0 4 15 0.4298 -0.1299
0 4 16 2.2176 0.1569
0 4 17 0.2722 0.1140
0 4 18 -1.5361 -0.1854
0 4 19 -0.1384 0.2717
0 4 20 0.2347 0.0348
0 4 21 0.5037 0.0701
0 5 0 -16.6218 -1.4100
0 5 1 9.6187 -0.2527
0 5 2 -8.7174 0.4619
0 5 3 3.6536 -0.1253
0 5 4 -5.4989 0.0253
0 5 5 3.9176 0.4895
0 5 6 4.3979 0.1153
0 5 7 -3.2494 -0.0857
0 5 8 -2.5584 0.1819
0 5 9 0.0349 -0.0359
0 5 10 1.0949 -0.0017
0 5 11 0.7223 -0.0043
0 5 12 1.6729 -0.1565
0 5 13 -0.3916 -0.1244
0 5 14 -2.3683 -0.0600
0 5 15 -0.6627 -0.0895
0 5 16 1.9659 -0.0268
0 5 17 0.2744 -0.0029
0 5 18 -0.5079 -0.0097
0 5 19 -0.4759 -0.1447
0 5 20 -0.6094 0.2431
0 5 21 0.6557 0.0294
0 6 0 8.4201 -0.2153
0 6 1 -4.0869 0.5582
0 6 2 10.2501 -0.8644
0 6 3 -9.0548 -0.6478
0 6 4 -1.3776 0.6414
0 6 5 3.9192 0.0282
0 6 6 1.0494 -0.2392
0 6 7 -2.9892 0.3119
0 6 8 -0.5351 0.1144
0 6 9 1.8125 0.0751
0 6 10 -1.1890 0.1672
0 6 11 -0.3892 0.0409
0 6 12 1.7083 -0.0025
0 6 13 0.6741 0.0249
0 6 14 -1.4805 -0.1187
0 6 15 -0.1722 -0.0342
0 6 16 -0.0220 -0.0438
0 6 17 0.5011 -0.1507
0 6 18 0.3353 -0.0805
0 6 19 -0.9935 -0.0201
0 6 20 -0.3419 -0.1246
0 7 0 -9.0113 1.2825
0 7 1 11.2775 0.2246
0 7 2 -2.5577 -0.9021
0 7 3 -0.5350 -0.0109
0 7 4 -0.8348 0.1771
0 7 5 4.9992 -0.4522
0 7 6 -2.6986 -0.0590
0 7 7 -3.0290 0.0515
0 7 8 0.9383 -0.0454
0 7 9 2.0525 0.1203
0 7 10 -1.0212 0.0889
0 7 11 -0.5034 0.1006
0 7 12 0.2883 0.1037
0 7 13 0.3657 0.0715
0 7 14 0.1417 0.1443
0 7 15 0.2287 0.0141
0 7 16 -0.1451 -0.0629
0 7 17 -0.2577 0.0212
0 7 18 0.3137 -0.2474
0 7 19 -0.5698 -0.0621
0 8 0 2.9799 0.7669
0 8 1 -2.6583 -0.3847
0 8 2 3.0065 0.2466
0 8 3 -6.0440 0.5543
0 8 4 6.3480 -0.6098
0 8 5 1.6599 -0.0459
0 8 6 -1.0266 0.1137
0 8 7 -3.4860 -0.3535
0 8 8 1.5478 -0.0906
0 8 9 -0.7006 0.0131
0 8 10 0.8353 -0.0963
0 8 11 0.0390 0.0119
0 8 12 0.3910 0.0481
0 8 13 -1.6469 0.0375
0 8 14 0.8588 0.2293
0 8 15 1.3582 0.0394
0 8 16 -0.6871 0.1875
0 8 17 0.1495 -0.0219
0 8 18 0.0113 -0.1527
0 8 19 -0.8603 -0.0782
0 9 0 -4.1828 -0.8486
0 9 1 5.3980 -0.2113
0 9 2 -6.9139 0.9460
0 9 3 1.6010 -0.0047
0 9 4 -0.0878 -0.2776
0 9 5 3.8639 0.3296
0 9 6 -2.2539 0.0726
0 9 7 2.4336 -0.2113
0 9 8 -2.1106 -0.0186
0 9 9 -0.7285 -0.1544
0 9 10 -1.5283 -0.0713
0 9 11 2.8810 -0.0934
0 9 12 -0.5069 -0.2236
0 9 13 -1.3118 0.1606
0 9 14 0.3562 -0.1288
0 9 15 1.0860 0.0756
0 9 16 -0.2638 0.2433
0 9 17 0.3292 0.1334
0 9 18 -0.3644 -0.2817
0 10 0 3.0870 -0.9092
0 10 1 -2.9654 0.3723
0 10 2 2.1090 0.2032
0 10 3 -3.0657 -0.4053
0 10 4 2.2358 0.3652
0 10 5 -3.4815 0.2175
0 10 6 3.2500 -0.1211
0 10 7 1.2361 0.2537
0 10 8 2.1412 0.0339
0 10 9 -4.2518 -0.1093
0 10 10 -0.6566 0.0785
0 10 11 0.8678 -0.1171
0 10 12 0.8511 -0.1339
0 10 13 -1.3305 -0.0659
0 10 14 0.8772 -0.0937
0 10 15 -0.1030 -0.2087
0 10 16 0.1177 0.2345
0 10 17 0.0235 -0.0228
0 11 0 -3.6790 0.3986
0 11 1 1.3764 0.0790
0 11 2 -1.2466 -0.5409
0 11 3 3.2208 -0.0172
0 11 4 -2.9878 0.3080
0 11 5 -1.2444 -0.1586
0 11 6 -1.5015 0.0099
0 11 7 4.9308 0.2542
0 11 8 0.8288 -0.0741
0 11 9 -0.9111 0.1759
0 11 10 -2.2553 0.1425
0 11 11 0.7919 -0.0536
0 11 12 -0.7031 0.0890
0 11 13 0.3927 -0.0865
0 11 14 0.3445 -0.0919
0 11 15 -0.2169 0.0105
0 11 16 -0.1749 -0.3206
0 12 0 -0.0681 0.5517
0 12 1 -2.6437 -0.1975
0 12 2 1.1898 -0.5218
0 12 3 0.9959 0.3030
0 12 4 0.7533 -0.1316
0 12 5 -3.7400 -0.2159
0 12 6 0.0434 0.1889
0 12 7 1.1220 -0.1481
0 12 8 2.2678 -0.0122
0 12 9 -0.4714 0.0474
0 12 10 -0.1678 0.1646
0 12 11 -0.6698 0.1877
0 12 12 -0.6176 -0.1253
0 12 13 0.5042 0.1091
0 12 14 0.1305 0.2338
0 12 15 -0.5440 -0.1318
0 13 0 1.4592 -0.0453
0 13 1 -1.0264 -0.1741
0 13 2 -1.5582 0.2906
0 13 3 1.7038 -0.1282
0 13 4 -0.1960 -0.3225
0 13 5 -0.9001 0.1341
0 13 6 -0.9212 -0.0287
0 13 7 0.6238 -0.1672
0 13 8 0.5807 -0.0705
0 13 9 0.3068 -0.1006
0 13 10 0.7113 0.0667
0 13 11 -0.8375 0.1545
0 13 12 -0.3421 -0.1514
0 13 13 0.5207 -0.0180
0 13 14 -0.3714 0.4138
0 14 0 2.3154 -0.2307
0 14 1 -0.1646 0.2843
0 14 2 -0.6863 0.4535
0 14 3 0.2071 -0.2464
0 14 4 -0.5572 -0.0125
0 14 5 -0.3550 0.0241
0 14 6 -0.0671 -0.1252
0 14 7 0.0131 0.1215
0 14 8 -0.0775 -0.1982
0 14 9 0.9692 -0.1431
0 14 10 0.2235 0.1027
0 14 11 -0.4207 -0.0352
0 14 12 -0.3072 -0.2318
0 14 13 0.5086 0.1391
0 15 0 1.7715 -0.0055
0 15 1 -0.0119 0.3358
0 15 2 1.1427 -0.0055
0 15 3 -0.1980 0.2501
0 15 4 -0.7488 0.1750
0 15 5 -0.4312 -0.1308
0 15 6 -0.3256 0.0465
0 15 7 -0.3791 0.0789
0 15 8 0.0106 -0.0083
0 15 9 1.0117 -0.1945
0 15 10 0.8473 0.1863
0 15 11 -0.8420 -0.0994
0 15 12 0.0256 -0.0544
0 16 0 -0.8019 -0.1442
0 16 1 0.3211 -0.3003
0 16 2 1.3998 -0.0501
0 16 3 0.3600 0.2392
0 16 4 -0.3136 0.0756
0 16 5 -0.0225 0.0248
0 16 6 -0.4852 0.1652
0 16 7 -1.4306 0.1195
0 16 8 -0.1574 -0.1927
0 16 9 0.9733 0.1176
0 16 10 0.7265 -0.0275
0 17 0 -1.3779 -0.1433
0 17 1 0.1902 -0.3640
0 17 2 0.8350 -0.1033
0 17 3 -0.0700 -0.1342
0 17 4 0.2560 -0.1523
0 17 5 1.0534 -0.0063
0 17 6 -0.4060 0.2939
0 17 7 -1.0628 0.1004
0 17 8 -1.0823 -0.0742
0 17 9 0.2746 -0.3293
0 18 0 -0.0981 0.0693
0 18 1 0.6013 0.2616
0 18 2 0.2039 -0.0463
0 18 3 -1.0262 -0.2143
0 18 4 0.4127 -0.2920
0 18 5 0.9161 -0.2440
0 18 6 0.6891 0.0657
0 18 7 -0.4547 0.4946
0 19 0 -0.0364 0.2409
0 19 1 1.5658 0.1764
0 19 2 -0.1383 0.2287
0 19 3 -0.8936 0.4381
0 19 4 -0.3062 -0.2672
0 19 5 0.4525 -0.6583
0 19 6 0.5892 0.3071
0 20 0 0.1384 -0.0238
0 20 1 0.7779 -0.5641
0 20 2 0.2587 0.4589
0 20 3 -0.2491 0.8170
0 20 4 -0.3768 -0.2029
0 21 0 -0.3453 -0.8244
0 21 1 0.0223 -0.6958
1 -23 4 0.9722 0.4212
1 -23 5 -0.9681 -0.5105
1 -23 6 -0.7382 -0.0176
1 -23 7 0.8009 0.2623
1 -23 8 1.1224 0.0581
1 -23 9 -0.8542 -0.1318
1 -23 10 -0.7843 -0.0512
1 -23 11 1.0192 0.0028
1 -23 12 -0.2771 0.0873
1 -23 13 0.0029 -0.0114
1 -23 14 -0.4496 0.1884
1 -22 1 -0.1411 -0.4029
1 -22 2 -0.8841 -0.2095
1 -22 3 0.5375 0.4269
1 -22 4 0.5007 -0.0591
1 -22 5 -0.5215 -0.0928
1 -22 6 -1.4663 -0.0344
1 -22 7 1.5230 0.0018
1 -22 8 0.8006 0.0508
1 -22 9 -1.2350 0.1172
1 -22 10 0.1475 -0.1420
1 -22 11 0.2853 -0.0642
1 -22 12 0.7907 0.0670
1 -22 13 -0.7126 0.1797
1 -22 14 -0.3810 -0.0452
1 -22 15 -0.1200 0.1097
1 -22 16 -0.0222 -0.2114
1 -22 17 0.2849 0.1934
1 -21 0 0.4141 -0.0099
1 -21 1 -0.0920 -0.2770
1 -21 2 0.1440 0.1046
1 -21 3 0.2114 -0.0757
1 -21 4 0.8565 -0.1288
1 -21 5 -1.7923 0.2737
1 -21 6 -0.4111 -0.0888
1 -21 7 0.8369 -0.3375
1 -21 8 0.3356 0.2259
1 -21 9 -0.2742 0.1288
1 -21 10 -0.3650 -0.1978
1 -21 11 0.6076 -0.1801
1 -21 12 0.4191 0.2519
1 -21 13 0.0002 0.0335
1 -21 14 -0.8444 -0.0946
1 -21 15 0.4909 0.0608
1 -21 16 -0.2793 0.2485
1 -21 17 -0.4787 -0.1007
1 -21 18 0.6799 0.1173
1 -21 19 0.0596 -0.2927
1 -20 0 -0.6633 -0.0400
1 -20 1 0.0138 0.2521
1 -20 2 0.2967 0.1322
1 -20 3 1.7368 -0.3522
1 -20 4 -0.3222 0.1318
1 -20 5 -0.6356 0.2303
1 -20 6 -0.9061 -0.3020
1 -20 7 0.1922 -0.0145
1 -20 8 -0.2895 0.1650
1 -20 9 0.8518 -0.1235
1 -20 10 -0.4454 -0.1331
1 -20 11 0.0934 0.0414
1 -20 12 0.8326 -0.0556
1 -20 13 -0.8613 -0.0340
1 -20 14 0.3584 -0.0849
1 -20 15 0.2815 0.0437
1 -20 16 -0.6125 0.1947
1 -20 17 -0.1864 0.1766
1 -20 18 0.7472 -0.0314
1 -20 19 0.0865 -0.0541
1 -20 20 -0.6698 -0.1743
1 -19 0 -0.7685 -0.1316
1 -19 1 -1.0720 0.1367
1 -19 2 0.9081 0.1251
1 -19 3 0.5514 0.1107
1 -19 4 1.0356 0.1357
1 -19 5 -0.2477 -0.1430
1 -19 6 0.2260 0.0280
1 -19 7 -2.3372 0.2219
1 -19 8 0.9996 -0.1168
1 -19 9 -0.1662 -0.0308
1 -19 10 0.3839 0.0213
1 -19 11 0.4534 0.0172
1 -19 12 -0.2289 -0.1067
1 -19 13 -0.4439 -0.2527
1 -19 14 0.5583 0.0461
1 -19 15 0.0160 -0.0301
1 -19 16 -0.6230 -0.0849
1 -19 17 0.0043 0.3258
1 -19 18 0.7501 0.0747
1 -19 19 0.2702 -0.1373
1 -19 20 -0.4829 -0.0512
1 -19 21 -0.1814 -0.1425
1 -18 0 -0.8368 -0.1777
1 -18 1 -0.0736 -0.4766
1 -18 2 -0.4461 -0.0350
1 -18 3 -0.0583 0.4406
1 -18 4 0.0353 -0.0374
1 -18 5 2.7210 -0.2583
1 -18 6 -1.5670 0.4076
1 -18 7 -0.1853 0.0572
1 -18 8 -1.2315 -0.1763
1 -18 9 0.7927 0.2152
1 -18 10 -0.6522 0.2004
1 -18 11 1.6231 -0.1339
1 -18 12 -0.8936 -0.0800
1 -18 13 -0.1156 0.0078
1 -18 14 0.5614 -0.1279
1 -18 15 -0.1556 -0.1134
1 -18 16 -0.7549 -0.0384
1 -18 17 0.2611 0.0905
1 -18 18 0.2779 0.1655
1 -18 19 0.3640 -0.1861
1 -18 20 -0.0762 -0.0865
1 -18 21 0.2253 -0.1370
1 -18 22 -0.2394 0.1166
1 -17 0 0.3948 -0.1493
1 -17 1 0.9862 -0.2640
1 -17 2 -0.2053 -0.2719
1 -17 3 -2.0505 -0.1816
1 -17 4 1.3983 -0.0906
1 -17 5 0.1733 0.2192
1 -17 6 0.9190 -0.0681
1 -17 7 -1.1475 -0.1577
1 -17 8 1.2195 0.2327
1 -17 9 -2.3074 0.1340
1 -17 10 1.3907 0.0472
1 -17 11 -0.4186 0.0708
1 -17 12 0.3938 -0.0125
1 -17 13 -0.2152 0.1296
1 -17 14 0.5677 -0.0554
1 -17 15 -0.3846 -0.1692
1 -17 16 -0.1483 0.1245
1 -17 17 -0.4577 -0.0031
1 -17 18 0.7575 -0.0916
1 -17 19 -0.4394 0.1570
1 -17 20 -0.0023 -0.3535
1 -17 21 0.9385 -0.2285
1 -17 22 -0.1086 0.3746
1 -17 23 -0.7367 0.0224
1 -16 0 -0.4669 0.5211
1 -16 1 1.9732 0.3294
1 -16 2 -0.0393 -0.1833
1 -16 3 -0.4794 -0.5838
1 -16 4 0.0683 -0.0198
1 -16 5 0.1529 0.2020
1 -16 6 -1.7301 -0.3959
1 -16 7 2.1067 -0.1843
1 -16 8 -0.2943 0.2878
1 -16 9 0.1838 -0.0011
1 -16 10 -1.3463 -0.1961
1 -16 11 1.0939 0.1417
1 -16 12 -0.8998 0.2146
1 -16 13 0.8490 -0.0986
1 -16 14 0.0215 0.0255
1 -16 15 -0.0547 0.1731
1 -16 16 -0.8243 -0.0105
1 -16 17 0.4575 0.0094
1 -16 18 0.5107 0.0515
1 -16 19 -0.5957 0.0352
1 -16 20 -0.4407 -0.1417
1 -16 21 1.2679 -0.2758
1 -16 22 -0.1996 0.2611
1 -16 23 -0.2647 0.2320
1 -15 0 -0.8211 0.5267
1 -15 1 0.2909 0.6052
1 -15 2 -0.1737 0.0174
1 -15 3 2.0216 0.1682
1 -15 4 0.9864 -0.0043
1 -15 5 -1.7296 -0.2922
1 -15 6 -1.0691 -0.0944
1 -15 7 0.0121 0.1198
1 -15 8 1.4556 -0.2083
1 -15 9 -0.7083 -0.1541
1 -15 10 -0.0635 0.0370
1 -15 11 -0.2020 -0.0921
1 -15 12 0.4237 0.0253
1 -15 13 0.0978 -0.0273
1 -15 14 0.8150 -0.0281
1 -15 15 -0.8701 0.1517
1 -15 16 -1.3254 0.0906
1 -15 17 0.7622 -0.0519
1 -15 18 0.8494 0.0874
1 -15 19 -0.8701 0.1446
1 -15 20 0.2527 -0.2050
1 -15 21 0.5964 0.0486
1 -15 22 -0.4301 0.4581
1 -15 23 0.2941 -0.2268
1 -15 24 0.0326 -0.4634
1 -14 0 -0.3841 -0.5228
1 -14 1 -2.6748 -0.2638
1 -14 2 -0.4595 0.6602
1 -14 3 1.8525 0.4885
1 -14 4 2.2577 -0.0648
1 -14 5 -0.1609 -0.1641
1 -14 6 -1.0738 0.3814
1 -14 7 -0.0224 0.0641
1 -14 8 0.1618 -0.3064
1 -14 9 -2.0571 0.0085
1 -14 10 1.0710 0.0283
1 -14 11 -0.3361 -0.0745
1 -14 12 0.0411 -0.2228
1 -14 13 1.7153 -0.0192
1 -14 14 1.0686 0.0620
1 -14 15 -1.6979 -0.1513
1 -14 16 -1.0352 0.0732
1 -14 17 -0.2843 0.0485
1 -14 18 0.3940 -0.0728
1 -14 19 -0.0727 -0.0138
1 -14 20 0.8850 0.0229
1 -14 21 -0.1248 0.1452
1 -14 22 -0.2337 0.4286
1 -14 23 0.0800 0.0195
1 -14 24 0.2479 -0.7895
1 -13 0 0.8944 -0.8556
1 -13 1 -2.2040 -0.7686
1 -13 2 -2.6349 0.3105
1 -13 3 -0.2803 0.0116
1 -13 4 1.2526 -0.1400
1 -13 5 1.3661 0.4263
1 -13 6 1.7881 0.2302
1 -13 7 2.3978 -0.0988
1 -13 8 -3.8061 0.1150
1 -13 9 -0.4839 0.1532
1 -13 10 -0.9978 0.0157
1 -13 11 -0.3344 -0.0606
1 -13 12 -0.9468 -0.0879
1 -13 13 3.4216 0.0598
1 -13 14 0.9806 -0.0859
1 -13 15 0.0226 -0.1037
1 -13 16 -1.5951 0.0548
1 -13 17 -0.6818 -0.1086
1 -13 18 -1.2767 -0.1622
1 -13 19 1.1359 0.0235
1 -13 20 0.6590 -0.1239
1 -13 21 -0.2626 0.1831
1 -13 22 -0.6819 0.3305
1 -13 23 0.8165 -0.3431
1 -13 24 0.1137 -0.0034
1 -12 0 2.3482 0.1153
1 -12 1 0.9572 0.2764
1 -12 2 -2.6083 -0.8075
1 -12 3 -2.7581 -0.6530
1 -12 4 -2.9842 0.2314
1 -12 5 0.7718 0.2842
1 -12 6 5.2141 -0.3633
1 -12 7 2.8070 -0.0395
1 -12 8 -1.4738 0.4728
1 -12 9 -1.8164 -0.0554
1 -12 10 1.4977 0.0368
1 -12 11 -4.9934 0.1330
1 -12 12 0.3404 0.0287
1 -12 13 1.1897 0.0866
1 -12 14 2.2583 -0.0430
1 -12 15 0.8103 0.1070
1 -12 16 0.7903 0.0375
1 -12 17 -2.7488 -0.2437
1 -12 18 -0.4828 -0.0711
1 -12 19 0.6502 0.0456
1 -12 20 0.8386 -0.0492
1 -12 21 -1.4847 -0.0266
1 -12 22 -0.5862 0.0257
1 -12 23 0.7498 -0.2486
1 -12 24 1.3522 -0.1687
1 -12 25 -0.3697 0.5884
1 -11 0 5.0327 1.1231
1 -11 1 1.3674 0.8483
1 -11 2 1.7779 -0.7361
1 -11 3 -3.3129 -0.3181
1 -11 4 -4.6732 0.3237
1 -11 5 -3.8159 -0.4108
1 -11 6 6.3767 -0.3759
1 -11 7 0.7065 0.1188
1 -11 8 0.0675 -0.0643
1 -11 9 3.4641 0.0060
1 -11 10 -1.7025 -0.0185
1 -11 11 -1.3420 0.0183
1 -11 12 -2.1559 0.2013
1 -11 13 -0.6534 -0.0592
1 -11 14 0.0371 0.0877
1 -11 15 3.5014 0.2685
1 -11 16 0.2147 -0.0064
1 -11 17 -0.9347 -0.1657
1 -11 18 -0.9590 0.0393
1 -11 19 1.3894 0.1445
1 -11 20 0.5064 -0.0346
1 -11 21 -1.7750 0.0093
1 -11 22 -1.9514 -0.0388
1 -11 23 1.5300 -0.2466
1 -11 24 1.1161 0.0222
1 -11 25 -0.0680 -0.2109
1 -10 0 -2.2271 0.4744
1 -10 1 3.3311 0.0015
1 -10 2 2.1953 0.5728
1 -10 3 3.1191 0.5006
1 -10 4 -7.8838 -0.1746
1 -10 5 0.8490 -0.3166
1 -10 6 -2.6084 0.1018
1 -10 7 1.5001 0.0319
1 -10 8 0.0590 -0.4462
1 -10 9 2.1321 -0.0528
1 -10 10 0.3776 0.0815
1 -10 11 1.9450 -0.2406
1 -10 12 -0.2176 -0.0166
1 -10 13 -4.1639 0.0957
1 -10 14 -1.1081 -0.0222
1 -10 15 2.0400 0.0895
1 -10 16 1.4467 0.0488
1 -10 17 -0.5959 0.0556
1 -10 18 -0.4734 0.0146
1 -10 19 1.2225 0.0748
1 -10 20 1.6552 0.0676
1 -10 21 -2.1196 0.0231
1 -10 22 -1.3664 0.1014
1 -10 23 0.3766 0.1755
1 -10 24 0.5753 -0.0991
1 -10 25 0.0687 -0.3682
1 -9 0 0.5557 -1.0739
1 -9 1 -5.0742 -0.7523
1 -9 2 7.7130 1.1184
1 -9 3 -0.5244 0.5353
1 -9 4 1.3876 -0.5965
1 -9 5 -4.1795 0.5094
1 -9 6 1.8170 0.4400
1 -9 7 -2.6761 -0.3327
1 -9 8 2.9934 0.0219
1 -9 9 -7.0663 -0.0004
1 -9 10 2.4209 -0.1637
1 -9 11 5.3619 -0.0398
1 -9 12 2.3383 -0.2082
1 -9 13 -4.4118 0.0000
1 -9 14 -2.1085 0.0331
1 -9 15 0.1708 -0.3165
1 -9 16 1.8104 0.1451
1 -9 17 0.0620 0.1196
1 -9 18 -1.4017 -0.0516
1 -9 19 0.9584 -0.0197
1 -9 20 1.3582 -0.0752
1 -9 21 -0.1498 0.1087
1 -9 22 -0.3459 0.1170
1 -9 23 -0.1297 0.3057
1 -9 24 -0.8939 0.1951
1 -9 25 0.1742 -0.2706
1 -8 0 -9.9454 -1.1863
1 -8 1 1.4785 -0.1158
1 -8 2 2.4736 -0.0357
1 -8 3 2.6293 -0.4266
1 -8 4 -2.2394 0.2462
1 -8 5 -0.2836 0.2683
1 -8 6 -2.3613 0.2191
1 -8 7 11.3423 0.0072
1 -8 8 -6.8544 0.1771
1 -8 9 -5.7203 0.2017
1 -8 10 -2.9118 -0.1141
1 -8 11 7.7378 0.0408
1 -8 12 1.6365 0.0143
1 -8 13 -0.4128 -0.1021
1 -8 14 -3.9575 -0.1270
1 -8 15 0.2202 -0.0932
1 -8 16 1.9221 -0.0618
1 -8 17 0.5754 0.0436
1 -8 18 -1.8817 -0.0053
1 -8 19 -0.2875 -0.1777
1 -8 20 -0.1218 -0.0822
1 -8 21 0.6667 -0.0083
1 -8 22 2.3772 0.0204
1 -8 23 -0.9118 0.0717
1 -8 24 -0.7014 0.1806
1 -8 25 -0.1750 0.3043
1 -7 0 -2.5274 0.4667
1 -7 1 -1.8809 0.6145
1 -7 2 4.4235 -1.0851
1 -7 3 4.1426 -0.7682
1 -7 4 -4.5393 0.6976
1 -7 5 -7.8972 -0.1613
1 -7 6 8.6100 -0.5750
1 -7 7 4.9421 0.5276
1 -7 8 0.5169 0.1201
1 -7 9 -8.1869 -0.1374
1 -7 10 0.2158 0.3921
1 -7 11 -0.8685 0.0433
1 -7 12 5.8288 0.0282
1 -7 13 -1.7565 0.0911
1 -7 14 -2.3446 -0.1632
1 -7 15 -0.7989 0.1422
1 -7 16 3.0063 -0.0132
1 -7 17 0.1420 -0.1662
1 -7 18 0.0736 0.0998
1 -7 19 -1.1517 -0.1442
1 -7 20 -2.8861 -0.1296
1 -7 21 1.1620 0.0345
1 -7 22 1.7828 -0.1194
1 -7 23 0.5256 -0.2550
1 -7 24 -0.0911 0.0303
1 -7 25 0.0460 0.3154
1 -6 0 -11.6950 1.5738
1 -6 1 0.6953 0.1475
1 -6 2 6.4617 -0.5905
1 -6 3 -0.8796 0.3033
1 -6 4 -2.2827 -0.2449
1 -6 5 -4.4577 -0.2524
1 -6 6 5.5236 -0.1406
1 -6 7 0.7581 -0.2794
1 -6 8 -1.4053 0.1085
1 -6 9 5.1621 0.0026
1 -6 10 -6.4117 -0.0096
1 -6 11 0.2656 0.2039
1 -6 12 2.9552 0.0334
1 -6 13 0.6549 -0.0284
1 -6 14 -4.5126 0.1692
1 -6 15 1.1094 0.1071
1 -6 16 0.7223 0.0008
1 -6 17 0.7282 0.0561
1 -6 18 2.2316 -0.0233
1 -6 19 -0.4187 0.0240
1 -6 20 -3.0515 -0.0178
1 -6 21 -0.9207 -0.0327
1 -6 22 0.7769 -0.0891
1 -6 23 0.0131 -0.1084
1 -6 24 1.3900 -0.2726
1 -6 25 0.4433 0.0640
1 -5 0 5.2158 0.1599
1 -5 1 -1.4583 -0.2395
1 -5 2 -2.1540 0.6697
1 -5 3 -1.1197 0.6547
1 -5 4 -9.7757 -0.4947
1 -5 5 17.7588 -0.1721
1 -5 6 -4.6205 0.3765
1 -5 7 -10.2721 -0.4822
1 -5 8 7.0681 -0.2999
1 -5 9 4.8023 0.3287
1 -5 10 -5.6630 -0.2372
1 -5 11 -0.2884 -0.2386
1 -5 12 4.8512 0.1791
1 -5 13 -2.2665 -0.0023
1 -5 14 -1.6193 -0.0031
1 -5 15 -0.0662 0.0773
1 -5 16 -0.7518 0.0721
1 -5 17 -0.1946 0.0506
1 -5 18 3.3251 0.0908
1 -5 19 1.0996 0.0909
1 -5 20 -1.3793 0.0606
1 -5 21 -0.9432 -0.0801
1 -5 22 -1.6688 0.0836
1 -5 23 -0.4416 -0.0605
1 -5 24 0.9687 0.0780
1 -5 25 0.8909 -0.4282
1 -4 0 -1.1184 -1.6075
1 -4 1 17.8257 -0.3272
1 -4 2 -3.9664 1.2312
1 -4 3 -29.4208 -0.0696
1 -4 4 15.1212 -0.0880
1 -4 5 9.5774 0.4510
1 -4 6 -4.6611 -0.1635
1 -4 7 -11.2636 0.1134
1 -4 8 11.4636 0.0394
1 -4 9 -0.5355 -0.2091
1 -4 10 -5.3473 0.0712
1 -4 11 2.7833 -0.2316
1 -4 12 3.2516 -0.1647
1 -4 13 -2.0870 0.1623
1 -4 14 -0.6874 -0.1419
1 -4 15 0.4536 -0.1365
1 -4 16 -2.1794 0.0669
1 -4 17 -0.5631 0.0443
1 -4 18 1.9424 -0.0360
1 -4 19 1.2426 0.2072
1 -4 20 1.0862 0.0442
1 -4 21 0.2913 -0.0374
1 -4 22 -1.9274 0.0246
1 -4 23 -1.2724 0.2260
1 -4 24 0.2239 -0.1771
1 -3 0 26.8541 -0.8504
1 -3 1 18.9015 -0.2670
1 -3 2 -10.7884 -0.0868
1 -3 3 -11.0359 -0.1343
1 -3 4 4.8858 0.2391
1 -3 5 11.0922 0.0763
1 -3 6 -23.2359 -0.0472
1 -3 7 10.2192 0.3922
1 -3 8 7.7037 0.1374
1 -3 9 -6.6064 -0.1570
1 -3 10 -3.9378 0.0775
1 -3 11 6.6617 0.1002
1 -3 12 -0.1870 -0.0987
1 -3 13 -1.0635 -0.1236
1 -3 14 -0.0355 0.0002
1 -3 15 -0.3386 -0.0740
1 -3 16 -1.4036 -0.1231
1 -3 17 0.2932 -0.0895
1 -3 18 -0.6845 0.0602
1 -3 19 0.0352 -0.0666
1 -3 20 2.1784 0.0367
1 -3 21 1.1921 0.1055
1 -3 22 -0.6044 0.0142
1 -3 23 -1.0474 -0.0603
1 -3 24 0.0484 0.0798
1 -2 0 -10.7989 1.0270
1 -2 1 20.1238 0.1482
1 -2 2 -13.9079 -1.0824
1 -2 3 12.3016 -0.2541
1 -2 4 27.5189 0.3423
1 -2 5 -32.1331 -0.5608
1 -2 6 -10.7159 0.1715
1 -2 7 14.6848 0.3810
1 -2 8 6.5236 -0.2576
1 -2 9 -12.1164 0.1360
1 -2 10 1.7907 0.1800
1 -2 11 4.0195 0.0976
1 -2 12 1.5355 0.1306
1 -2 13 -1.4097 -0.1209
1 -2 14 0.0413 0.0040
1 -2 15 -1.6237 0.1264
1 -2 16 0.5889 -0.1143
1 -2 17 0.1869 -0.1328
1 -2 18 -0.9390 0.0312
1 -2 19 -1.5860 -0.1127
1 -2 20 1.5642 -0.1373
1 -2 21 1.5818 0.1389
1 -2 22 -0.8439 0.0733
1 -2 23 0.6148 -0.1387
1 -2 24 0.2703 -0.1772
1 -1 0 19.7241 1.0175
1 -1 1 -53.4206 0.9524
1 -1 2 -6.3821 -0.3084
1 -1 3 52.7822 -0.4524
1 -1 4 17.1099 -0.2918
1 -1 5 -31.7772 0.0460
1 -1 6 -13.7726 -0.0311
1 -1 7 19.8871 -0.3506
1 -1 8 -2.2270 0.0207
1 -1 9 -7.9530 0.0612
1 -1 10 0.7217 -0.0653
1 -1 11 4.3211 0.1986
1 -1 12 0.3626 0.0490
1 -1 13 1.0639 0.0022
1 -1 14 -1.2625 0.1276
1 -1 15 -0.5187 0.0611
1 -1 16 0.0880 0.0294
1 -1 17 1.1044 0.0672
1 -1 18 -2.1371 -0.0766
1 -1 19 -0.2316 -0.0048
1 -1 20 0.6462 -0.0955
1 -1 21 0.0904 -0.0808
1 -1 22 -0.2958 0.1422
1 -1 23 0.1835 -0.0827
1 0 0 -30.0518 -0.0059
1 0 1 -56.8781 1.1635
1 0 2 -27.0824 0.6995
1 0 3 61.8878 -0.2626
1 0 4 15.2121 -0.1569
1 0 5 -28.1676 0.3522
1 0 6 0.8811 -0.1363
1 0 7 8.7590 -0.5520
1 0 8 -4.4552 0.1105
1 0 9 -3.9741 0.0297
1 0 10 0.4661 -0.2818
1 0 11 1.2980 -0.0346
1 0 12 1.1505 0.0701
1 0 13 -0.2344 -0.0106
1 0 14 0.3328 0.0090
1 0 15 0.4200 0.0936
1 0 16 1.1117 0.0698
1 0 17 -1.6639 0.0339
1 0 18 -0.2341 0.1327
1 0 19 -0.3633 -0.0329
1 0 20 1.1649 0.0267
1 0 21 -0.5430 -0.0160
1 0 22 -0.9483 -0.1500
1 0 23 0.4096 0.3376
1 1 0 29.1092 -1.0100
1 1 1 -89.7244 0.0779
1 1 2 1.2097 0.4507
1 1 3 25.5430 0.4720
1 1 4 3.5632 0.4267
1 1 5 -7.4713 0.0637
1 1 6 6.7693 -0.1149
1 1 7 0.1878 0.1651
1 1 8 -2.3965 -0.0209
1 1 9 -2.5806 -0.1751
1 1 10 1.3334 0.0274
1 1 11 0.5285 -0.2159
1 1 12 -0.8392 -0.1156
1 1 13 -1.7108 0.0697
1 1 14 0.9515 -0.1973
1 1 15 2.8813 0.0043
1 1 16 -0.2829 0.1105
1 1 17 -1.0030 -0.0741
1 1 18 -1.3095 0.0694
1 1 19 1.3029 0.0745
1 1 20 0.4065 0.0509
1 1 21 -0.4809 -0.1119
1 1 22 -0.3455 0.1351
1 1 23 -0.2291 0.1082
1 2 0 -19.2771 -0.4556
1 2 1 -7.9056 -1.7645
1 2 2 -12.4628 -0.4967
1 2 3 9.3176 1.1093
1 2 4 -12.3864 0.0739
1 2 5 5.3584 -0.2354
1 2 6 5.9570 0.3086
1 2 7 0.8525 0.4419
1 2 8 -5.0527 -0.0450
1 2 9 1.0386 -0.0307
1 2 10 1.5518 0.1428
1 2 11 1.2162 -0.0180
1 2 12 -2.9010 -0.0535
1 2 13 -1.9894 -0.1621
1 2 14 1.0927 -0.0300
1 2 15 2.5037 -0.0648
1 2 16 0.3106 -0.1248
1 2 17 -2.0373 0.1364
1 2 18 0.1798 -0.1958
1 2 19 0.8507 0.0290
1 2 20 0.3425 0.0191
1 2 21 -0.7149 -0.1111
1 2 22 -0.1442 0.0321
1 3 0 18.3693 0.5527
1 3 1 -9.5525 -1.6841
1 3 2 23.4361 -0.5147
1 3 3 -16.1562 0.0952
1 3 4 -7.6619 -0.3305
1 3 5 2.1517 -0.2682
1 3 6 7.1188 0.3675
1 3 7 -2.6048 0.0774
1 3 8 -1.6038 0.0023
1 3 9 -0.0673 0.2714
1 3 10 3.3918 0.0101
1 3 11 -0.1082 0.1665
1 3 12 -2.5055 0.1707
1 3 13 -1.9001 -0.1579
1 3 14 1.8685 0.0372
1 3 15 1.7314 0.0198
1 3 16 -0.9420 -0.0826
1 3 17 -1.1084 -0.0073
1 3 18 -0.1425 -0.0001
1 3 19 1.5357 -0.1562
1 3 20 0.2521 -0.0256
1 3 21 -1.1250 -0.2253
1 3 22 -0.0367 0.1689
1 4 0 -25.1876 0.3629
1 4 1 28.1926 0.7256
1 4 2 2.4704 0.1486
1 4 3 -0.8350 -1.0990
1 4 4 -8.9250 -0.3031
1 4 5 3.0820 0.2353
1 4 6 1.9365 -0.4217
1 4 7 -1.1477 -0.2495
1 4 8 -2.2554 0.1737
1 4 9 2.3230 0.0128
1 4 10 2.5393 -0.0167
1 4 11 -1.2142 0.1455
1 4 12 -2.4681 0.0624
1 4 13 -0.7827 0.1752
1 4 14 1.7889 0.0268
1 4 15 1.6785 -0.0145
1 4 16 -0.4491 0.2113
1 4 17 -2.3711 -0.0908
1 4 18 0.0475 0.0016
1 4 19 1.8215 0.1362
1 4 20 0.1674 -0.2529
1 4 21 -0.3972 -0.0643
1 5 0 2.4065 0.4705
1 5 1 -2.8547 1.7902
1 5 2 11.4724 0.3971
1 5 3 -6.0722 -0.5728
1 5 4 0.1964 0.2091
1 5 5 1.9682 0.1627
1 5 6 -0.2853 -0.4991
1 5 7 -2.4095 -0.2831
1 5 8 -0.6860 0.0710
1 5 9 3.2334 -0.1424
1 5 10 0.9404 -0.1649
1 5 11 -0.2282 -0.0559
1 5 12 -2.4827 -0.0018
1 5 13 -1.1648 0.0649
1 5 14 0.7157 0.0781
1 5 15 2.9700 0.0500
1 5 16 -0.0751 0.0404
1 5 17 -2.2895 0.2033
1 5 18 -0.7063 -0.0464
1 5 19 1.2082 0.1518
1 5 20 0.7191 -0.0416
1 6 0 -8.7354 -0.2909
1 6 1 7.4968 0.6865
1 6 2 -5.1217 -0.0694
1 6 3 -0.2460 0.7928
1 6 4 0.5983 0.4530
1 6 5 2.1687 -0.2623
1 6 6 -0.9531 0.1862
1 6 7 -2.7829 0.0639
1 6 8 1.4946 -0.1992
1 6 9 0.5245 0.0085
1 6 10 1.2562 -0.0993
1 6 11 0.1995 -0.3042
1 6 12 -0.0133 -0.0249
1 6 13 -3.1530 -0.0355
1 6 14 0.0900 -0.1264
1 6 15 2.2093 -0.0045
1 6 16 1.4116 0.0350
1 6 17 -1.9870 -0.0298
1 6 18 -0.8289 0.3379
1 6 19 0.4633 -0.2005
1 6 20 0.4086 0.1792
1 7 0 6.3721 -0.5854
1 7 1 -1.8175 -1.5451
1 7 2 1.4601 0.0948
1 7 3 -4.1314 0.8335
1 7 4 2.0936 -0.0696
1 7 5 0.3641 -0.0385
1 7 6 -1.9883 0.4361
1 7 7 0.2992 0.1945
1 7 8 1.0336 0.0149
1 7 9 -0.1122 0.1299
1 7 10 -1.2516 -0.0050
1 7 11 2.2326 -0.0405
1 7 12 0.6043 -0.1197
1 7 13 -1.7785 -0.0259
1 7 14 -1.8937 -0.0797
1 7 15 2.2916 -0.2462
1 7 16 0.2007 -0.1610
1 7 17 -0.4481 0.2184
1 7 18 -0.4309 -0.1556
1 7 19 -0.1536 0.2005
1 8 0 -2.9126 -0.2885
1 8 1 6.5885 -1.2836
1 8 2 -2.9219 -0.0042
1 8 3 1.8882 -0.2210
1 8 4 -0.2390 -0.3762
1 8 5 -0.8590 0.2522
1 8 6 -2.8243 0.0423
1 8 7 1.7643 -0.0227
1 8 8 1.6994 0.3061
1 8 9 -1.0194 0.1001
1 8 10 -1.3095 0.0457
1 8 11 1.3721 0.2111
1 8 12 1.1967 0.0576
1 8 13 -1.2696 0.0017
1 8 14 0.1365 0.1054
1 8 15 -0.2995 -0.2668
1 8 16 0.1289 -0.1111
1 8 17 -0.1542 -0.1058
1 8 18 -0.1468 0.0745
1 9 0 2.6612 0.3620
1 9 1 -2.2360 0.7485
1 9 2 3.3880 -0.3870
1 9 3 -0.5845 -0.8396
1 9 4 3.3858 -0.0076
1 9 5 -3.4398 0.0918
1 9 6 -0.8057 -0.4151
1 9 7 -0.5975 -0.0525
1 9 8 1.9850 0.0805
1 9 9 -1.0431 -0.0865
1 9 10 0.1172 0.1349
1 9 11 0.4514 0.0874
1 9 12 0.0202 0.1228
1 9 13 -0.0432 0.2331
1 9 14 0.8159 -0.0168
1 9 15 -0.1958 0.1572
1 9 16 -0.9879 -0.0823
1 9 17 0.1003 -0.2024
1 10 0 -3.1360 0.8041
1 10 1 2.9036 1.3119
1 10 2 -3.5790 -0.1930
1 10 3 3.9023 -0.3086
1 10 4 -0.5438 0.2789
1 10 5 2.1165 -0.2615
1 10 6 -2.6407 -0.1521
1 10 7 0.8898 -0.0677
1 10 8 -2.0641 -0.2266
1 10 9 0.2344 -0.1149
1 10 10 0.7169 -0.0618
1 10 11 1.0498 -0.0316
1 10 12 -1.4288 0.0362
1 10 13 0.6006 0.0345
1 10 14 1.1543 0.0905
1 10 15 -0.5736 0.2253
1 10 16 -0.5859 0.0927
1 11 0 2.4644 0.1376
1 11 1 -1.8998 0.1612
1 11 2 1.1832 0.4257
1 11 3 -3.0654 0.5666
1 11 4 3.1647 -0.1127
1 11 5 -0.6794 -0.0305
1 11 6 3.1915 0.2112
1 11 7 -1.6706 -0.0580
1 11 8 -1.4668 -0.1568
1 11 9 -1.8890 -0.0013
1 11 10 1.8318 -0.1752
1 11 11 0.4710 -0.1307
1 11 12 -0.9122 0.0260
1 11 13 0.5667 -0.2560
1 11 14 0.8532 0.0432
1 11 15 -0.7837 0.1520
1 11 16 -0.0015 -0.0060
1 12 0 -0.4048 -0.7389
1 12 1 2.3105 -0.8826
1 12 2 -2.3544 0.5899
1 12 3 0.6893 0.4564
1 12 4 -2.7121 -0.1695
1 12 5 2.5415 0.1943
1 12 6 1.3687 0.2162
1 12 7 1.7104 0.0310
1 12 8 -2.6558 0.0954
1 12 9 -1.2478 0.0801
1 12 10 0.8744 -0.0626
1 12 11 -0.1918 0.0209
1 12 12 -0.3157 -0.1342
1 12 13 0.8630 -0.0584
1 12 14 0.0867 -0.0580
1 13 0 0.4098 -0.8663
1 13 1 -0.9961 -0.3265
1 13 2 1.3500 -0.2936
1 13 3 -1.0874 -0.2073
1 13 4 -0.8051 0.1715
1 13 5 -1.0578 0.0608
1 13 6 2.8811 -0.0203
1 13 7 0.7021 0.0919
1 13 8 -0.9544 0.2242
1 13 9 -0.4431 -0.0674
1 13 10 -0.0335 0.1967
1 13 11 -0.4914 0.0903
1 13 12 -0.3382 -0.1306
1 13 13 0.8098 0.2036
1 14 0 -0.4730 0.6192
1 14 1 -1.5258 0.0936
1 14 2 0.4791 -0.6497
1 14 3 0.9445 -0.3554
1 14 4 -1.7865 0.0070
1 14 5 0.1720 -0.1522
1 14 6 0.7522 -0.0924
1 14 7 0.7066 0.1676
1 14 8 -0.2657 -0.1406
1 14 9 0.0602 0.0290
1 14 10 0.2884 0.1098
1 14 11 -1.2385 0.0000
1 14 12 0.2568 -0.0167
1 15 0 -0.6562 1.1586
1 15 1 -1.6619 0.3728
1 15 2 0.3527 -0.0871
1 15 3 -0.1317 -0.0011
1 15 4 -0.4171 -0.2462
1 15 5 -0.1421 -0.3200
1 15 6 0.9233 0.0454
1 15 7 -0.1740 0.0637
1 15 8 -0.0102 -0.0920
1 15 9 0.9478 -0.1933
1 15 10 -0.5996 0.0842
1 15 11 -0.3880 -0.1216
1 16 0 0.4319 -0.0954
1 16 1 -0.5848 0.3176
1 16 2 -0.0678 0.7053
1 16 3 -0.8380 0.2335
1 16 4 -0.6838 -0.1556
1 16 5 0.7448 -0.0730
1 16 6 -0.1144 -0.1633
1 16 7 0.0399 0.1683
1 16 8 0.5298 0.0709
1 16 9 0.5260 -0.1670
1 16 10 -0.2365 -0.0221
1 17 0 0.1290 -1.0129
1 17 1 0.8745 -0.0536
1 17 2 -0.0595 0.2932
1 17 3 -1.2969 0.3059
1 17 4 -0.0593 0.4188
1 17 5 -0.1002 -0.2306
1 17 6 -0.1871 -0.0907
1 17 7 -0.3309 0.2384
1 17 8 0.8998 0.0091
1 18 0 0.3159 -0.1600
1 18 1 0.9318 -0.5169
1 18 2 -0.2233 -0.6800
1 18 3 -0.3541 0.3880
1 18 4 0.1016 0.3319
1 18 5 -0.1351 -0.2492
1 18 6 -0.9935 0.0879
1 19 0 0.4888 0.7280
1 19 1 0.4040 -0.5886
1 19 2 -0.4305 -0.5069
1 19 3 0.2031 0.2110
1 19 4 0.8532 -0.3478
1 19 5 -0.6405 -0.0902
1 20 0 0.6700 0.5570
1 20 1 -0.1719 -0.2154
1 20 2 -0.6677 0.5551
1 21 0 0.6664 -0.6488
2 -23 3 -0.2415 0.3903
2 -23 4 -0.7517 -0.1477
2 -23 5 0.5944 -0.1237
2 -23 6 0.5084 0.2213
2 -23 7 0.5317 -0.0187
2 -23 8 -0.1488 -0.1884
2 -23 9 -1.6181 0.0785
2 -23 10 0.6893 0.1332
2 -23 11 0.0426 -0.1718
2 -23 12 0.2034 -0.0587
2 -23 13 -0.0797 0.2846
2 -23 14 -0.2983 -0.1282
2 -23 15 0.4739 -0.1867
2 -22 0 -0.8290 -0.3196
2 -22 1 0.2551 -0.3351
2 -22 2 0.7839 0.3139
2 -22 3 -0.5941 0.1845
2 -22 4 -0.2195 -0.1465
2 -22 5 -0.8766 -0.0261
2 -22 6 0.7709 0.3181
2 -22 7 1.6451 -0.1417
2 -22 8 -1.0532 -0.1396
2 -22 9 -0.1225 0.1867
2 -22 10 -0.1872 0.0231
2 -22 11 0.4400 -0.0775
2 -22 12 -0.8351 0.0198
2 -22 13 -0.0035 0.1056
2 -22 14 -0.0514 0.1678
2 -22 15 0.2878 -0.3710
2 -22 16 0.6815 0.0125
2 -22 17 -0.6418 -0.1282
2 -21 0 -1.0428 -0.1464
2 -21 1 0.7173 -0.3441
2 -21 2 0.2124 -0.1702
2 -21 3 0.4385 0.1290
2 -21 4 -1.1867 -0.0769
2 -21 5 -0.8508 0.1444
2 -21 6 0.8345 -0.0724
2 -21 7 0.7015 0.0584
2 -21 8 -0.0483 0.0652
2 -21 9 -0.4756 -0.1111
2 -21 10 1.2095 0.0822
2 -21 11 -0.5434 0.0639
2 -21 12 -0.0160 0.0504
2 -21 13 -1.3214 0.0542
2 -21 14 0.2759 -0.0403
2 -21 15 0.8293 0.2795
2 -21 16 -0.3733 -0.2156
2 -21 17 -0.2183 -0.1003
2 -21 18 0.4211 -0.1768
2 -21 19 -0.2540 -0.0999
2 -20 0 -0.1194 0.6793
2 -20 1 0.2364 -0.2922
2 -20 2 1.0729 -0.4436
2 -20 3 -0.1059 -0.1650
2 -20 4 -0.7932 0.2449
2 -20 5 -1.2737 -0.2047
2 -20 6 1.0416 -0.2053
2 -20 7 0.1552 0.3038
2 -20 8 -0.5456 -0.0561
2 -20 9 0.7017 -0.2763
2 -20 10 -0.2321 0.1540
2 -20 11 1.3938 0.1314
2 -20 12 -0.7947 -0.0791
2 -20 13 -0.9646 0.0126
2 -20 14 0.1886 0.1070
2 -20 15 0.6410 0.1891
2 -20 16 -0.7161 0.2121
2 -20 17 0.2310 -0.2791
2 -20 18 0.2689 0.0270
2 -20 19 -0.5894 -0.1687
2 -20 20 -0.4570 -0.2351
2 -19 0 -0.5484 0.5928
2 -19 1 0.4975 0.3678
2 -19 2 0.8442 -0.1124
2 -19 3 0.9193 -0.1349
2 -19 4 -1.8926 -0.0067
2 -19 5 0.2690 -0.1850
2 -19 6 -0.5275 -0.0040
2 -19 7 0.3796 0.0130
2 -19 8 0.5120 -0.1709
2 -19 9 -0.7312 -0.0200
2 -19 10 0.1312 -0.0489
2 -19 11 1.0052 -0.0213
2 -19 12 -0.1966 -0.0541
2 -19 13 -0.8514 -0.0860
2 -19 14 0.8307 0.1694
2 -19 15 -0.4001 0.1092
2 -19 16 -0.2207 0.0926
2 -19 17 0.5203 0.2122
2 -19 18 0.3617 -0.1009
2 -19 19 -1.3243 -0.1142
2 -19 20 -0.2063 -0.1498
2 -19 21 0.2919 0.0252
2 -18 0 -0.5085 -0.1629
2 -18 1 -0.5953 0.4147
2 -18 2 1.6493 0.6282
2 -18 3 -0.2742 0.1207
2 -18 4 0.5555 -0.2436
2 -18 5 -1.2713 0.1498
2 -18 6 -0.2924 0.2323
2 -18 7 -0.3529 -0.3304
2 -18 8 1.8800 -0.1039
2 -18 9 -1.1341 0.2414
2 -18 10 -0.0699 -0.1693
2 -18 11 0.4953 -0.2919
2 -18 12 -0.4994 0.0359
2 -18 13 0.1577 -0.0118
2 -18 14 0.3866 -0.1239
2 -18 15 -0.4088 0.0678
2 -18 16 -0.0620 0.0685
2 -18 17 0.6890 0.1794
2 -18 18 0.3194 -0.0004
2 -18 19 -0.4473 -0.1261
2 -18 20 -1.1112 0.0185
2 -18 21 0.1374 -0.0112
2 -18 22 0.0606 0.4343
2 -17 0 -0.8507 -1.0132
2 -17 1 -0.1025 -0.0361
2 -17 2 -0.3260 0.2614
2 -17 3 0.7817 0.2668
2 -17 4 0.5122 0.1919
2 -17 5 0.5096 0.1496
2 -17 6 -2.9931 0.1223
2 -17 7 1.5068 0.0248
2 -17 8 0.0857 0.0769
2 -17 9 0.5880 0.0006
2 -17 10 -0.3996 0.0278
2 -17 11 0.2579 -0.1280
2 -17 12 -0.7632 -0.1382
2 -17 13 0.4232 0.0735
2 -17 14 -0.1442 -0.1597
2 -17 15 0.1085 -0.0986
2 -17 16 -0.3274 0.1184
2 -17 17 0.4504 -0.0929
2 -17 18 0.7235 0.0275
2 -17 19 -0.0945 -0.0450
2 -17 20 -0.4255 -0.1773
2 -17 21 -0.5877 0.2689
2 -17 22 -0.3138 0.1778
2 -17 23 0.2375 0.2370
2 -16 0 1.0120 -0.2106
2 -16 1 0.5287 -0.9595
2 -16 2 -1.8952 -0.5835
2 -16 3 -0.2042 0.2005
2 -16 4 2.3892 0.1975
2 -16 5 -1.0698 -0.0136
2 -16 6 -0.2221 -0.0545
2 -16 7 -0.7338 0.4247
2 -16 8 0.8913 0.1279
2 -16 9 -0.9610 -0.1916
2 -16 10 1.5252 0.1754
2 -16 11 -0.4661 0.1874
2 -16 12 -0.0703 -0.1170
2 -16 13 -0.5168 -0.1230
2 -16 14 0.2605 0.1746
2 -16 15 -0.2949 -0.0646
2 -16 16 -0.0138 -0.1374
2 -16 17 0.0416 -0.0059
2 -16 18 0.8906 -0.0834
2 -16 19 -0.3148 -0.0111
2 -16 20 0.5899 -0.2245
2 -16 21 -0.2118 -0.0006
2 -16 22 -1.3565 0.5345
2 -16 23 0.5115 -0.4983
2 -15 0 2.8853 1.0908
2 -15 1 0.6168 -0.6728
2 -15 2 -1.1076 -0.6688
2 -15 3 -1.0385 -0.1619
2 -15 4 0.3545 -0.1728
2 -15 5 0.2524 -0.3164
2 -15 6 -0.0495 0.0923
2 -15 7 0.7402 0.1863
2 -15 8 -1.1058 -0.1376
2 -15 9 -0.4540 0.0627
2 -15 10 0.9569 0.1358
2 -15 11 1.1932 0.0818
2 -15 12 -1.1006 0.0723
2 -15 13 0.0095 -0.0386
2 -15 14 -0.0538 0.1265
2 -15 15 -0.7908 0.2060
2 -15 16 -0.2976 -0.1828
2 -15 17 1.5680 -0.0942
2 -15 18 -0.8141 0.1644
2 -15 19 0.2020 -0.1494
2 -15 20 1.3260 -0.1568
2 -15 21 -0.7081 0.2557
2 -15 22 -0.7845 -0.1973
2 -15 23 0.2693 -0.2157
2 -15 24 0.0892 -0.3642
2 -14 0 2.0324 0.6559
2 -14 1 2.3496 0.9859
2 -14 2 -0.4354 0.2192
2 -14 3 0.6334 -0.5014
2 -14 4 -2.2985 -0.3216
2 -14 5 0.1694 0.0081
2 -14 6 0.0427 -0.0256
2 -14 7 1.4577 -0.3972
2 -14 8 -2.6271 -0.0688
2 -14 9 0.0876 0.1491
2 -14 10 1.9349 -0.1417
2 -14 11 0.4037 -0.0063
2 -14 12 -0.4969 0.0142
2 -14 13 1.0205 0.1054
2 -14 14 -1.2243 0.0737
2 -14 15 -1.6597 0.0457
2 -14 16 0.5096 0.1557
2 -14 17 0.9619 -0.1237
2 -14 18 -0.3447 -0.0015
2 -14 19 0.3435 0.1561
2 -14 20 1.1902 0.0175
2 -14 21 -0.7153 0.1497
2 -14 22 -0.8582 -0.0024
2 -14 23 0.8830 -0.8539
2 -14 24 -0.2547 0.2847
2 -13 0 -0.3688 -0.6658
2 -13 1 -0.2722 1.2511
2 -13 2 3.8444 0.9536
2 -13 3 -0.6064 -0.2975
2 -13 4 1.3784 0.1000
2 -13 5 -2.3439 0.3997
2 -13 6 2.3684 -0.2000
2 -13 7 -2.7699 -0.3489
2 -13 8 -1.7230 0.0754
2 -13 9 -0.5421 -0.0169
2 -13 10 3.4543 -0.1978
2 -13 11 -1.6044 -0.1806
2 -13 12 2.0415 0.0550
2 -13 13 1.0953 -0.0005
2 -13 14 -1.1049 -0.0965
2 -13 15 -2.9014 0.0738
2 -13 16 1.0228 0.0581
2 -13 17 -0.2266 -0.0545
2 -13 18 -0.2963 -0.0261
2 -13 19 1.6495 0.0858
2 -13 20 0.4669 0.2729
2 -13 21 -1.1309 0.1529
2 -13 22 0.3388 -0.2977
2 -13 23 -0.0537 -0.0254
2 -13 24 0.4567 -0.1178
2 -12 0 -3.0098 -0.8810
2 -12 1 -1.5918 -0.2834
2 -12 2 -1.0506 0.0424
2 -12 3 4.0274 0.5881
2 -12 4 -0.2179 0.3713
2 -12 5 4.0604 0.0770
2 -12 6 0.1958 0.0327
2 -12 7 -1.7976 0.2973
2 -12 8 -6.4954 0.0403
2 -12 9 4.0464 -0.1998
2 -12 10 -1.8716 0.0914
2 -12 11 0.0702 -0.0839
2 -12 12 2.1772 -0.1643
2 -12 13 3.3153 0.0831
2 -12 14 -3.1071 -0.1701
2 -12 15 0.5042 -0.0365
2 -12 16 -1.3616 -0.0234
2 -12 17 -0.9761 -0.1409
2 -12 18 0.3160 0.0414
2 -12 19 0.9847 0.0779
2 -12 20 -0.0574 0.0432
2 -12 21 0.1004 0.0044
2 -12 22 -0.1259 -0.0308
2 -12 23 0.6460 -0.0265
2 -12 24 -0.0403 0.4640
2 -11 0 -1.2126 -0.0287
2 -11 1 -5.4594 -1.5031
2 -11 2 -1.2961 -0.8566
2 -11 3 -2.1787 0.6666
2 -11 4 2.1322 -0.0003
2 -11 5 4.7034 -0.4046
2 -11 6 5.8570 0.3772
2 -11 7 -6.0561 0.4259
2 -11 8 -0.1472 -0.0413
2 -11 9 -0.6751 0.0036
2 -11 10 -1.6673 0.1921
2 -11 11 -2.4402 0.0928
2 -11 12 4.2343 -0.0139
2 -11 13 -0.3759 -0.1112
2 -11 14 1.5759 0.1446
2 -11 15 -0.4656 -0.1034
2 -11 16 -0.0242 -0.2225
2 -11 17 -1.6229 0.0513
2 -11 18 0.3600 -0.0295
2 -11 19 -0.3881 0.0353
2 -11 20 -0.5790 -0.0954
2 -11 21 0.1524 -0.1800
2 -11 22 0.9365 -0.0131
2 -11 23 0.6585 0.1950
2 -11 24 -0.1468 0.0305
2 -11 25 -0.7067 0.0469
2 -10 0 1.6557 0.8198
2 -10 1 -1.5449 -0.6584
2 -10 2 -2.4476 -0.3301
2 -10 3 -4.2127 -0.4249
2 -10 4 -4.4687 -0.3175
2 -10 5 6.8230 -0.2565
2 -10 6 3.7284 0.0300
2 -10 7 -1.5709 0.0957
2 -10 8 1.2547 -0.1744
2 -10 9 0.6972 0.2289
2 -10 10 -3.2609 0.0847
2 -10 11 0.0418 0.0665
2 -10 12 -1.1399 0.2166
2 -10 13 0.1186 -0.0269
2 -10 14 0.8494 0.0457
2 -10 15 2.3838 0.0979
2 -10 16 -1.5776 -0.0261
2 -10 17 1.0816 -0.0708
2 -10 18 0.0386 0.0777
2 -10 19 -1.2572 -0.0122
2 -10 20 -1.0530 -0.1385
2 -10 21 -0.7834 -0.0511
2 -10 22 1.3112 -0.0287
2 -10 23 1.1575 -0.0741
2 -10 24 -0.3773 -0.0080
2 -10 25 -0.6762 -0.1412
2 -9 0 -2.7157 0.5308
2 -9 1 4.3513 1.4159
2 -9 2 4.8275 0.4942
2 -9 3 -8.7773 -1.0090
2 -9 4 -4.1073 -0.1361
2 -9 5 3.2602 0.3729
2 -9 6 -0.8590 -0.5385
2 -9 7 2.2137 -0.4078
2 -9 8 -1.2548 0.2128
2 -9 9 2.1957 -0.2172
2 -9 10 2.0284 -0.0874
2 -9 11 0.4381 0.1753
2 -9 12 -4.4727 -0.0345
2 -9 13 -1.2375 0.1436
2 -9 14 2.4264 -0.0789
2 -9 15 -0.4882 0.0861
2 -9 16 0.5922 0.3133
2 -9 17 0.7528 -0.0860
2 -9 18 0.4937 -0.0399
2 -9 19 0.6177 0.0926
2 -9 20 -1.6096 0.0013
2 -9 21 -1.5653 0.0524
2 -9 22 0.8654 -0.0368
2 -9 23 0.7466 -0.0612
2 -9 24 -0.5682 -0.1525
2 -9 25 0.1377 -0.0447
2 -8 0 -4.1125 -0.2178
2 -8 1 9.2051 1.6035
2 -8 2 2.8987 0.3760
2 -8 3 -3.2563 0.0324
2 -8 4 -2.9026 0.2465
2 -8 5 0.3459 0.1977
2 -8 6 3.9560 -0.1146
2 -8 7 -6.1084 -0.2868
2 -8 8 -2.5239 -0.0158
2 -8 9 -0.1986 -0.1060
2 -8 10 10.4776 -0.2243
2 -8 11 -2.3665 -0.0656
2 -8 12 -3.2600 -0.0152
2 -8 13 -1.0626 -0.0935
2 -8 14 1.3100 -0.0727
2 -8 15 -0.0704 0.0608
2 -8 16 -0.1633 0.1654
2 -8 17 -0.8528 0.0233
2 -8 18 0.5979 -0.0399
2 -8 19 2.1874 0.0541
2 -8 20 -0.3864 0.1661
2 -8 21 -0.9131 0.0940
2 -8 22 0.2763 -0.1194
2 -8 23 -0.7877 0.0432
2 -8 24 -0.3638 0.1337
2 -8 25 0.2045 -0.1273
2 -7 0 -3.7230 -0.7522
2 -7 1 5.6937 -0.3984
2 -7 2 5.2252 -0.0930
2 -7 3 -8.2681 0.9263
2 -7 4 0.3385 0.4463
2 -7 5 6.0949 -0.4249
2 -7 6 4.9097 0.4858
2 -7 7 -3.8572 0.4085
2 -7 8 -15.0119 -0.4498
2 -7 9 8.4165 0.1356
2 -7 10 3.1139 0.1951
2 -7 11 1.9115 -0.4030
2 -7 12 -4.0616 -0.0873
2 -7 13 0.9446 0.0108
2 -7 14 -0.2530 -0.1215
2 -7 15 2.0916 -0.0376
2 -7 16 -0.1222 -0.1425
2 -7 17 -3.1313 0.0470
2 -7 18 -0.4552 0.0217
2 -7 19 1.6549 -0.0559
2 -7 20 0.3834 0.2477
2 -7 21 1.5069 -0.0357
2 -7 22 0.5460 -0.1176
2 -7 23 -1.5731 0.1490
2 -7 24 -0.5870 0.1101
2 -7 25 -0.1611 0.1246
2 -6 0 -1.0002 -0.4858
2 -6 1 11.8360 -2.0789
2 -6 2 -6.4789 -0.0090
2 -6 3 -1.3034 0.5012
2 -6 4 -9.5246 -0.2775
2 -6 5 12.5561 0.0277
2 -6 6 10.4926 0.2437
2 -6 7 -11.3598 0.3014
2 -6 8 -2.0025 0.1129
2 -6 9 -1.4493 0.0116
2 -6 10 3.6020 0.2691
2 -6 11 -1.8698 -0.0038
2 -6 12 2.6163 -0.2307
2 -6 13 -4.3028 0.1226
2 -6 14 1.0320 0.1094
2 -6 15 3.5739 -0.2080
2 -6 16 0.7353 -0.2454
2 -6 17 -2.5038 0.0257
2 -6 18 -0.7838 -0.0066
2 -6 19 -1.9167 -0.0618
2 -6 20 -0.3233 0.0133
2 -6 21 3.1467 -0.0188
2 -6 22 1.2477 0.0126
2 -6 23 -0.4668 -0.0166
2 -6 24 -0.7338 0.1166
2 -5 0 2.0639 0.4180
2 -5 1 -0.7414 -0.6036
2 -5 2 11.4455 -0.4605
2 -5 3 -19.0172 -0.3551
2 -5 4 4.6799 -0.4657
2 -5 5 4.3776 0.1330
2 -5 6 0.8642 -0.0744
2 -5 7 0.0403 -0.2029
2 -5 8 3.0096 0.4117
2 -5 9 -1.5928 0.0741
2 -5 10 -6.9931 -0.1661
2 -5 11 7.1425 0.3124
2 -5 12 -0.5460 0.1174
2 -5 13 -3.8418 -0.0570
2 -5 14 -1.2748 0.2455
2 -5 15 3.8237 -0.0594
2 -5 16 0.5366 -0.1409
2 -5 17 1.4613 -0.0140
2 -5 18 0.3254 0.0395
2 -5 19 -4.3064 -0.0621
2 -5 20 -2.2595 -0.2463
2 -5 21 2.1508 0.0494
2 -5 22 1.3997 0.0632
2 -5 23 0.5956 0.0626
2 -5 24 0.4459 -0.1745
2 -4 0 -4.6432 0.9158
2 -4 1 8.7046 1.7768
2 -4 2 -15.0395 -0.3115
2 -4 3 10.3926 -1.1012
2 -4 4 -2.1747 0.3789
2 -4 5 3.2309 -0.1565
2 -4 6 -15.3369 -0.5548
2 -4 7 10.9556 0.1434
2 -4 8 11.5222 -0.0236
2 -4 9 -11.2048 -0.1804
2 -4 10 -3.9691 -0.0430
2 -4 11 6.9152 0.0188
2 -4 12 1.3856 0.1911
2 -4 13 -5.3680 0.1045
2 -4 14 0.5106 -0.0569
2 -4 15 -0.4491 0.1815
2 -4 16 -0.2481 0.0851
2 -4 17 4.2468 -0.0390
2 -4 18 2.4943 0.1056
2 -4 19 -3.6541 0.0164
2 -4 20 -2.3739 -0.2170
2 -4 21 -0.3825 -0.1113
2 -4 22 0.1805 0.2021
2 -4 23 0.7810 -0.0963
2 -4 24 0.9754 0.1050
2 -3 0 6.7293 0.3466
2 -3 1 -13.5802 1.4310
2 -3 2 -3.4786 0.5525
2 -3 3 -3.1661 -0.1486
2 -3 4 28.1574 0.0495
2 -3 5 -26.7047 0.0429
2 -3 6 -8.4809 -0.1230
2 -3 7 16.6753 0.0210
2 -3 8 7.3810 -0.2007
2 -3 9 -12.4918 -0.1764
2 -3 10 0.7882 -0.0179
2 -3 11 4.7529 -0.1687
2 -3 12 -1.6677 -0.0119
2 -3 13 -0.7216 -0.0117
2 -3 14 0.6914 -0.0201
2 -3 15 -2.5578 0.0878
2 -3 16 -1.5875 0.0514
2 -3 17 3.5716 0.1100
2 -3 18 2.6322 0.0621
2 -3 19 -0.3280 0.0070
2 -3 20 -1.0037 0.1343
2 -3 21 -1.0363 -0.1099
2 -3 22 -1.7718 -0.2339
2 -3 23 0.5779 0.2593
2 -3 24 0.6236 0.0423
2 -2 0 19.7324 -0.8891
2 -2 1 -6.6592 -0.5857
2 -2 2 -24.0366 0.6804
2 -2 3 32.6049 0.9240
2 -2 4 -5.5040 -0.3432
2 -2 5 -17.5920 -0.0413
2 -2 6 -5.3277 0.7930
2 -2 7 20.0871 -0.1956
2 -2 8 -5.6777 -0.3486
2 -2 9 -3.9692 0.3776
2 -2 10 4.1341 -0.0693
2 -2 11 1.3171 -0.2194
2 -2 12 -4.5071 -0.1005
2 -2 13 1.3497 -0.1110
2 -2 14 1.7067 -0.0261
2 -2 15 -2.0726 -0.0451
2 -2 16 -1.9168 -0.0025
2 -2 17 1.3833 -0.0070
2 -2 18 0.6985 -0.0039
2 -2 19 1.3853 0.0621
2 -2 20 1.7311 0.1865
2 -2 21 -1.6854 0.0751
2 -2 22 -1.0558 -0.3324
2 -2 23 0.0105 -0.0383
2 -1 0 5.5690 -1.2784
2 -1 1 -11.3138 -1.4439
2 -1 2 15.7996 -0.0381
2 -1 3 15.3583 0.2279
2 -1 4 -8.7950 0.0085
2 -1 5 -28.3976 0.0506
2 -1 6 18.6550 0.2913
2 -1 7 4.6662 0.0817
2 -1 8 -9.9587 0.0490
2 -1 9 1.0351 0.1444
2 -1 10 9.9565 0.1949
2 -1 11 -3.6872 0.0470
2 -1 12 -3.4381 -0.1953
2 -1 13 0.6143 0.0001
2 -1 14 1.3188 0.0370
2 -1 15 -1.1468 -0.1950
2 -1 16 0.1903 0.0189
2 -1 17 -1.5503 -0.0274
2 -1 18 -0.0744 -0.2182
2 -1 19 1.6268 0.0722
2 -1 20 1.1877 0.1723
2 -1 21 -0.4810 -0.0103
2 -1 22 -0.9447 -0.1567
2 -1 23 1.1246 -0.0599
2 0 0 -11.5914 0.5929
2 0 1 -12.0839 -0.3807
2 0 2 37.4037 -1.1832
2 0 3 24.1864 -0.2834
2 0 4 -36.8397 0.1232
2 0 5 -5.4221 -0.0915
2 0 6 16.9863 -0.3651
2 0 7 -3.2631 0.0613
2 0 8 -12.2219 0.3915
2 0 9 6.7671 -0.1789
2 0 10 5.9215 0.0701
2 0 11 -1.0923 0.3503
2 0 12 -2.9810 -0.0037
2 0 13 0.9060 0.0037
2 0 14 0.1624 0.0441
2 0 15 0.1337 0.0594
2 0 16 -1.1622 -0.1100
2 0 17 -0.1311 0.0067
2 0 18 -0.8681 -0.0283
2 0 19 1.5434 -0.2082
2 0 20 0.4516 0.1903
2 0 21 -1.6528 -0.0556
2 0 22 0.5632 -0.1118
2 0 23 0.9191 0.0189
2 1 0 -62.8463 2.1152
2 1 1 -1.2012 0.9483
2 1 2 44.7337 -0.7307
2 1 3 7.3942 -0.2271
2 1 4 -24.5564 0.1736
2 1 5 3.0554 -0.3981
2 1 6 11.6797 -0.4431
2 1 7 -8.1136 0.1038
2 1 8 -6.7668 -0.0997
2 1 9 5.1158 -0.1694
2 1 10 3.3007 0.0177
2 1 11 -2.1585 -0.0179
2 1 12 -0.5450 0.2592
2 1 13 1.4212 0.0402
2 1 14 1.3545 -0.0571
2 1 15 -1.1310 0.2000
2 1 16 -1.0662 0.0364
2 1 17 -1.0740 -0.0597
2 1 18 1.3408 0.0542
2 1 19 0.6690 0.0211
2 1 20 -0.4111 -0.1189
2 1 21 -1.1140 0.1818
2 1 22 -0.3204 -0.1402
2 2 0 -35.7106 0.6058
2 2 1 -12.5716 0.6864
2 2 2 31.5447 1.1122
2 2 3 -5.5838 0.1731
2 2 4 -7.8643 -0.2548
2 2 5 8.4040 0.1994
2 2 6 3.9484 -0.0252
2 2 7 -9.7050 -0.2129
2 2 8 0.5355 -0.1819
2 2 9 3.5048 -0.0843
2 2 10 0.1869 -0.1850
2 2 11 -2.8695 -0.1082
2 2 12 -0.7594 0.0024
2 2 13 2.5161 -0.0138
2 2 14 2.2326 0.0738
2 2 15 -0.9139 -0.0253
2 2 16 -2.2901 0.0974
2 2 17 0.1958 0.0890
2 2 18 0.7579 -0.1060
2 2 19 0.7621 0.0334
2 2 20 -0.3907 0.2635
2 2 21 -1.1979 -0.2159
2 2 22 0.4375 0.3234
2 3 0 -30.4420 -1.9268
2 3 1 10.9605 -0.2066
2 3 2 -2.9362 1.2421
2 3 3 -6.8215 0.3051
2 3 4 0.9981 -0.1517
2 3 5 11.9983 0.4989
2 3 6 -5.7134 0.4181
2 3 7 -3.8429 -0.1982
2 3 8 0.7373 -0.0054
2 3 9 4.0926 0.1365
2 3 10 -0.6396 -0.2236
2 3 11 -3.4685 -0.1010
2 3 12 -1.1737 -0.0887
2 3 13 2.8281 -0.1509
2 3 14 1.8500 0.0337
2 3 15 -1.3872 -0.0455
2 3 16 -1.0492 -0.0539
2 3 17 0.3971 0.0898
2 3 18 0.3676 -0.1867
2 3 19 0.6181 0.0778
2 3 20 -0.9298 0.0149
2 3 21 -0.1810 0.2056
2 4 0 16.0661 -1.9307
2 4 1 1.1554 -0.6752
2 4 2 -4.4013 -0.3562
2 4 3 -12.5220 -0.2153
2 4 4 8.4105 0.4879
2 4 5 4.2700 -0.0060
2 4 6 -1.4769 0.1216
2 4 7 -5.0519 0.3766
2 4 8 2.3021 0.1412
2 4 9 3.1208 0.0572
2 4 10 -1.4139 0.1434
2 4 11 -2.7584 -0.0157
2 4 12 -0.0767 -0.0970
2 4 13 2.5021 0.0392
2 4 14 0.4626 -0.1019
2 4 15 -1.4141 -0.0636
2 4 16 -0.5612 0.0492
2 4 17 0.3573 -0.1972
2 4 18 1.2524 -0.0172
2 4 19 -0.3630 -0.1095
2 4 20 -0.4002 0.0140
2 4 21 -0.6301 -0.0314
2 5 0 5.9336 0.9833
2 5 1 12.5234 -0.6778
2 5 2 -9.9624 -1.4305
2 5 3 -3.7755 -0.0898
2 5 4 2.1912 0.1227
2 5 5 4.1930 -0.4214
2 5 6 -2.5348 -0.2451
2 5 7 -1.3182 0.3032
2 5 8 1.9607 0.2045
2 5 9 1.0713 -0.0524
2 5 10 -1.0368 0.1601
2 5 11 -3.3007 0.1961
2 5 12 1.4748 0.0096
2 5 13 2.0726 0.1045
2 5 14 0.5545 0.0575
2 5 15 -1.5057 -0.0246
2 5 16 -1.0096 0.0361
2 5 17 0.1881 -0.0639
2 5 18 1.0383 -0.1074
2 5 19 0.9715 -0.0511
2 5 20 -1.2382 -0.0883
2 6 0 8.7715 2.3431
2 6 1 0.8022 0.1813
2 6 2 -0.1259 -0.5695
2 6 3 -3.3595 0.1595
2 6 4 1.6439 -0.3776
2 6 5 0.8451 -0.3627
2 6 6 -1.1324 -0.1183
2 6 7 0.1113 -0.2769
2 6 8 1.2180 -0.0450
2 6 9 2.2465 0.0447
2 6 10 -3.2186 -0.1178
2 6 11 -0.8867 0.0256
2 6 12 -0.6704 0.2593
2 6 13 2.1720 -0.0449
2 6 14 0.9086 0.0988
2 6 15 0.3083 0.2273
2 6 16 -2.2064 -0.0766
2 6 17 -0.7573 0.2084
2 6 18 1.6797 -0.1627
2 6 19 0.3390 -0.0649
2 7 0 -2.1690 0.0920
2 7 1 3.5930 0.9892
2 7 2 -2.5252 1.0961
2 7 3 -0.2960 -0.1572
2 7 4 0.3949 -0.2142
2 7 5 0.1780 0.3307
2 7 6 -0.2821 -0.0892
2 7 7 -0.7872 -0.3509
2 7 8 2.4052 -0.1388
2 7 9 -0.5942 -0.0598
2 7 10 0.6728 -0.2030
2 7 11 -1.7898 -0.0930
2 7 12 -0.4004 -0.0462
2 7 13 -1.1064 0.0103
2 7 14 2.9263 0.0226
2 7 15 0.6070 -0.0572
2 7 16 -1.6794 0.3900
2 7 17 -0.9594 -0.0395
2 7 18 0.7245 -0.0115
2 8 0 2.7380 -1.6341
2 8 1 -0.5192 0.4836
2 8 2 0.2035 1.0479
2 8 3 -2.5645 -0.2063
2 8 4 0.6541 0.2731
2 8 5 0.3719 0.4947
2 8 6 -0.0798 0.0794
2 8 7 0.8192 -0.0111
2 8 8 -0.7120 0.0295
2 8 9 0.2181 -0.0930
2 8 10 0.3196 -0.0597
2 8 11 1.6181 -0.0445
2 8 12 -2.7120 -0.2856
2 8 13 -0.7611 -0.0134
2 8 14 1.2134 -0.1488
2 8 15 1.4059 -0.0849
2 8 16 -1.2213 0.0925
2 8 17 -0.3212 0.2821
2 8 18 0.3574 -0.3011
2 9 0 0.0301 -0.9291
2 9 1 4.6131 -0.5462
2 9 2 -2.8602 -0.5821
2 9 3 -0.1251 0.2960
2 9 4 -1.9263 0.2630
2 9 5 0.6794 -0.0426
2 9 6 0.3242 0.2601
2 9 7 1.4341 0.2802
2 9 8 -0.7103 0.0066
2 9 9 -1.4414 0.1222
2 9 10 1.6492 0.2462
2 9 11 1.1390 -0.1146
2 9 12 -1.1920 -0.0223
2 9 13 -1.3261 -0.1067
2 9 14 1.0497 -0.0725
2 9 15 -0.2963 -0.2264
2 9 16 -0.0802 0.0671
2 9 17 0.3165 -0.0492
2 10 0 4.5429 0.7497
2 10 1 -0.9736 -1.0532
2 10 2 2.7019 -1.0037
2 10 3 -2.3816 0.2251
2 10 4 0.8067 -0.1730
2 10 5 -2.8407 -0.2957
2 10 6 1.3828 0.1148
2 10 7 0.6160 0.0721
2 10 8 -0.0393 -0.0093
2 10 9 -0.8132 0.1640
2 10 10 1.1786 0.2542
2 10 11 0.4228 0.1070
2 10 12 -0.5964 -0.0622
2 10 13 0.1938 0.1668
2 10 14 -0.2031 -0.0208
2 10 15 -0.6864 -0.0233
2 10 16 0.1668 -0.2666
2 11 0 -1.6596 1.0560
2 11 1 2.8382 -0.0945
2 11 2 -2.5399 0.0337
2 11 3 4.0311 -0.4024
2 11 4 -1.7503 -0.3347
2 11 5 -0.1014 -0.0115
2 11 6 -1.9621 -0.1629
2 11 7 0.8655 -0.2744
2 11 8 -0.6228 -0.0127
2 11 9 0.7982 0.0241
2 11 10 0.7157 -0.0148
2 11 11 -0.3031 0.1858
2 11 12 -0.2409 -0.0288
2 11 13 0.9529 -0.0399
2 11 14 -0.6692 0.4358
2 11 15 -0.5999 -0.2047
2 12 0 2.5849 0.0667
2 12 1 -4.0070 1.1744
2 12 2 1.7735 0.6863
2 12 3 -0.0398 -0.4423
2 12 4 3.0455 -0.0440
2 12 5 -1.6501 0.2274
2 12 6 -0.0104 -0.2499
2 12 7 -1.9975 -0.1305
2 12 8 -0.1073 -0.0520
2 12 9 1.0419 -0.2407
2 12 10 0.5699 0.0209
2 12 11 -0.6718 0.0247
2 12 12 0.5138 -0.2300
2 12 13 0.5040 0.0581
2 12 14 -0.5270 0.1176
2 13 0 -0.6023 -0.5943
2 13 1 -0.3219 0.8243
2 13 2 -2.3389 0.2844
2 13 3 2.2169 0.2155
2 13 4 -0.0758 0.2560
2 13 5 2.2050 0.0094
2 13 6 -1.0616 0.0942
2 13 7 -1.3057 0.1535
2 13 8 -0.7384 -0.1103
2 13 9 0.7872 -0.1422
2 13 10 0.2727 0.0802
2 13 11 -0.6650 0.0165
2 13 12 0.8565 -0.2845
2 13 13 0.3711 -0.0064
2 14 0 0.5119 -0.5817
2 14 1 -1.4597 -0.7430
2 14 2 0.7283 -0.1090
2 14 3 -1.4342 0.4606
2 14 4 1.2299 0.0078
2 14 5 0.9029 -0.0236
2 14 6 0.5666 0.3241
2 14 7 -1.4372 0.0807
2 14 8 -0.4351 0.0078
2 14 9 0.7809 -0.0636
2 14 10 -0.7449 0.2835
2 14 11 -0.1190 0.0002
2 15 0 -1.5235 0.0316
2 15 1 0.3595 -1.2419
2 15 2 0.2078 -0.1526
2 15 3 -0.2700 -0.0101
2 15 4 -0.3775 -0.3467
2 15 5 1.6343 0.1599
2 15 6 -0.2066 0.0759
2 15 7 -0.8985 0.1354
2 15 8 0.2553 -0.2651
2 15 9 0.2134 0.0480
2 15 10 -0.5657 0.2263
2 16 0 -1.8140 0.2877
2 16 1 -0.4002 0.2726
2 16 2 0.5601 -0.1067
2 16 3 -0.5521 -0.6426
2 16 4 0.8950 0.0249
2 16 5 0.6847 -0.1744
2 16 6 -0.1573 0.1219
2 16 7 -0.7242 0.1249
2 16 8 0.4494 -0.3229
2 16 9 0.0469 -0.3757
2 17 0 -1.4058 0.3861
2 17 1 -0.6663 1.0768
2 17 2 -0.6544 -0.0168
2 17 3 -0.1883 -0.0106
2 17 4 0.9211 -0.1877
2 17 5 1.0395 -0.2672
2 17 6 -0.6221 0.2852
2 17 7 0.0812 0.4530
2 18 0 -0.4895 0.1180
2 18 1 -0.3574 0.1976
2 18 2 -1.2416 0.2868
2 18 3 -0.6322 0.6654
2 18 4 0.8003 -0.3753
2 18 5 0.2292 -0.5880
2 19 0 0.6826 -0.5526
2 19 1 0.2368 -0.9626
2 19 2 -0.8774 0.7544
2 19 3 -0.4467 0.5846
2 20 0 0.3378 -0.9633
2 20 1 0.5662 -0.7290
3 -23 2 0.3664 -0.0689
3 -23 3 0.3260 0.0078
3 -23 4 0.7742 -0.0490
3 -23 5 0.3415 -0.2035
3 -23 6 -1.0850 0.0593
3 -23 7 -0.2122 0.1099
3 -23 8 -0.6886 -0.1737
3 -23 9 0.4564 -0.0263
3 -23 10 0.3261 -0.0572
3 -23 11 0.6088 0.0897
3 -23 12 -0.1416 0.1210
3 -23 13 -0.4796 -0.0696
3 -23 14 0.1557 -0.2121
3 -23 15 0.3493 -0.1373
3 -22 0 -0.2647 0.2317
3 -22 1 0.3608 0.5975
3 -22 2 -0.9026 0.0400
3 -22 3 -0.1306 -0.0662
3 -22 4 1.1038 -0.0078
3 -22 5 0.4604 0.0739
3 -22 6 0.4429 -0.0549
3 -22 7 -0.8541 -0.2097
3 -22 8 -0.0782 0.2690
3 -22 9 -1.3377 -0.0578
3 -22 10 0.7731 -0.2720
3 -22 11 0.1646 0.0634
3 -22 12 0.2284 0.2154
3 -22 13 -0.0100 0.0199
3 -22 14 -0.3222 -0.3857
3 -22 15 0.8951 -0.1004
3 -22 16 0.1138 0.0698
3 -22 17 -0.9201 0.0727
3 -21 0 1.2401 -0.0670
3 -21 1 0.5330 0.1871
3 -21 2 -1.3973 0.2464
3 -21 3 -0.8828 0.0927
3 -21 4 0.6117 0.0871
3 -21 5 0.6359 0.1671
3 -21 6 0.3422 -0.1637
3 -21 7 1.2730 -0.0024
3 -21 8 -1.4240 0.1224
3 -21 9 0.3393 0.0696
3 -21 10 -1.1907 -0.1558
3 -21 11 0.2105 -0.0418
3 -21 12 0.2027 0.2040
3 -21 13 -0.3597 -0.0777
3 -21 14 0.4072 -0.0368
3 -21 15 0.5579 -0.1440
3 -21 16 -0.3069 -0.1789
3 -21 17 0.0705 -0.1089
3 -21 18 0.2783 0.1102
3 -21 19 0.2433 0.0720
3 -20 0 1.6389 -0.4800
3 -20 1 1.0471 -0.7207
3 -20 2 -1.5335 0.0994
3 -20 3 -0.4942 0.3500
3 -20 4 -0.6128 0.0319
3 -20 5 0.1568 -0.0434
3 -20 6 1.2155 0.1171
3 -20 7 -0.5251 0.1285
3 -20 8 1.3659 -0.1547
3 -20 9 -0.5846 0.0912
3 -20 10 -0.0972 0.2662
3 -20 11 -0.5518 -0.1665
3 -20 12 -0.3105 -0.0323
3 -20 13 -0.3308 0.1782
3 -20 14 0.5553 0.0155
3 -20 15 0.0667 0.0911
3 -20 16 -0.3433 -0.3389
3 -20 17 0.1195 -0.1401
3 -20 18 0.7819 0.0760
3 -20 19 -0.6430 -0.3545
3 -20 20 0.9583 0.1353
3 -19 0 1.5226 -0.2281
3 -19 1 0.4520 -0.8626
3 -19 2 0.2309 -0.2555
3 -19 3 -1.3153 -0.0312
3 -19 4 -0.3715 0.0585
3 -19 5 0.5514 -0.1741
3 -19 6 -0.1843 0.1301
3 -19 7 0.0335 0.0309
3 -19 8 0.0701 -0.1033
3 -19 9 0.6820 0.0913
3 -19 10 0.0359 0.0979
3 -19 11 0.3086 0.1186
3 -19 12 -0.9501 -0.1178
3 -19 13 -0.0427 0.0771
3 -19 14 0.3213 0.3175
3 -19 15 -0.3409 -0.0610
3 -19 16 -0.2704 -0.0673
3 -19 17 0.4455 0.0755
3 -19 18 -0.8820 -0.2427
3 -19 19 0.5401 -0.2939
3 -19 20 0.7329 0.0639
3 -19 21 0.8137 0.2578
3 -18 0 -0.6355 0.4731
3 -18 1 1.1769 0.3422
3 -18 2 0.3985 -0.5136
3 -18 3 -1.3377 -0.3346
3 -18 4 -0.6344 0.0000
3 -18 5 1.7375 -0.0040
3 -18 6 -0.6870 -0.2515
3 -18 7 0.0860 -0.1670
3 -18 8 -0.0742 0.1976
3 -18 9 -0.8772 -0.0563
3 -18 10 0.7213 -0.2501
3 -18 11 0.8752 0.1808
3 -18 12 -0.7152 0.1772
3 -18 13 0.3143 -0.1624
3 -18 14 0.0661 0.1647
3 -18 15 -0.4280 0.1659
3 -18 16 0.3250 0.0202
3 -18 17 -0.2015 0.0972
3 -18 18 -0.7981 -0.1014
3 -18 19 -0.9982 -0.1976
3 -18 20 1.7251 0.0782
3 -18 21 0.6402 0.2137
3 -18 22 0.0579 -0.1677
3 -17 0 -1.0670 0.9713
3 -17 1 1.6835 1.0153
3 -17 2 0.1473 -0.0442
3 -17 3 -2.1209 -0.0882
3 -17 4 0.7584 0.1053
3 -17 5 -0.4829 0.0201
3 -17 6 1.0000 -0.3155
3 -17 7 0.7027 -0.1303
3 -17 8 0.0525 0.1422
3 -17 9 -1.9967 -0.2102
3 -17 10 0.7278 -0.1903
3 -17 11 -0.1659 -0.0254
3 -17 12 0.5376 0.1307
3 -17 13 0.0163 -0.0198
3 -17 14 0.2949 -0.1681
3 -17 15 -0.1692 0.2158
3 -17 16 0.3294 0.0978
3 -17 17 0.3336 -0.0452
3 -17 18 -0.8188 -0.0044
3 -17 19 -1.5159 0.0693
3 -17 20 0.1178 0.1016
3 -17 21 1.7612 0.0686
3 -17 22 -0.2572 0.2320
3 -16 0 0.0456 -0.3493
3 -16 1 0.9175 0.3139
3 -16 2 -0.4835 0.6887
3 -16 3 0.0895 0.2752
3 -16 4 -0.5067 0.1192
3 -16 5 -0.7612 0.1199
3 -16 6 -0.6220 0.0718
3 -16 7 2.9173 0.0663
3 -16 8 -0.8138 -0.2206
3 -16 9 -0.0055 -0.0109
3 -16 10 -0.9310 -0.0020
3 -16 11 0.2370 -0.1581
3 -16 12 -0.9714 -0.0883
3 -16 13 1.0488 0.0436
3 -16 14 0.0117 -0.0447
3 -16 15 0.1651 -0.1186
3 -16 16 -0.3410 0.0736
3 -16 17 1.9325 -0.0663
3 -16 18 -0.8819 0.0085
3 -16 19 -1.7061 0.0476
3 -16 20 0.1460 0.0057
3 -16 21 -0.2149 0.4426
3 -16 22 0.6688 -0.2286
3 -16 23 0.3691 -0.0496
3 -15 0 0.6575 -1.2887
3 -15 1 -0.6768 -1.1021
3 -15 2 -1.5211 0.5455
3 -15 3 2.2284 0.3550
3 -15 4 0.5092 -0.2091
3 -15 5 -2.0707 0.2348
3 -15 6 -0.0383 0.5172
3 -15 7 0.2116 -0.0254
3 -15 8 1.1092 -0.1912
3 -15 9 -0.1619 0.2495
3 -15 10 1.5187 0.0858
3 -15 11 -2.2530 -0.1510
3 -15 12 -0.4794 -0.0352
3 -15 13 0.3309 -0.0209
3 -15 14 0.7761 0.1008
3 -15 15 -1.5028 -0.1706
3 -15 16 1.6997 -0.1972
3 -15 17 0.6867 0.1158
3 -15 18 -0.0090 -0.0251
3 -15 19 -0.6673 -0.1828
3 -15 20 -0.4713 0.1800
3 -15 21 -0.8315 0.0678
3 -15 22 0.1567 -0.0446
3 -15 23 0.9277 -0.3180
3 -14 0 2.7244 -0.5544
3 -14 1 -4.6709 -0.7684
3 -14 2 -0.3060 -0.6192
3 -14 3 0.1272 -0.1997
3 -14 4 2.2264 -0.0014
3 -14 5 -0.6529 -0.0679
3 -14 6 -0.6723 0.1745
3 -14 7 -0.7093 0.0319
3 -14 8 -0.6644 0.1126
3 -14 9 2.9338 0.1011
3 -14 10 0.9086 0.0605
3 -14 11 -1.8262 0.1349
3 -14 12 -1.0644 -0.0498
3 -14 13 0.8314 0.0973
3 -14 14 -1.2598 0.0527
3 -14 15 -0.0716 -0.0374
3 -14 16 1.0757 -0.1494
3 -14 17 1.5450 -0.0210
3 -14 18 -1.3112 0.0976
3 -14 19 1.2476 -0.1055
3 -14 20 -0.7130 -0.0046
3 -14 21 -1.7595 0.0658
3 -14 22 1.3764 -0.5658
3 -14 23 -0.0382 0.2989
3 -14 24 -0.6940 0.4145
3 -13 0 1.3366 1.2163
3 -13 1 0.5517 0.6181
3 -13 2 -4.4983 -1.0033
3 -13 3 1.3869 -0.4762
3 -13 4 -0.9529 0.2240
3 -13 5 1.8650 -0.2685
3 -13 6 -1.1609 -0.4458
3 -13 7 -1.5332 0.0350
3 -13 8 -1.1181 0.2671
3 -13 9 4.2785 -0.2105
3 -13 10 0.8383 -0.0876
3 -13 11 -1.6075 0.3012
3 -13 12 0.0090 0.0400
3 -13 13 0.1216 -0.0396
3 -13 14 -2.9165 0.1320
3 -13 15 0.2401 0.0703
3 -13 16 2.6000 -0.0453
3 -13 17 -1.1451 -0.0304
3 -13 18 1.3818 0.0594
3 -13 19 0.5938 0.1046
3 -13 20 -1.7212 0.0489
3 -13 21 -0.0071 -0.3190
3 -13 22 0.6270 -0.1060
3 -13 23 0.2378 0.0172
3 -13 24 -0.7252 0.3776
3 -12 0 3.3052 1.5712
3 -12 1 -0.3358 0.9988
3 -12 2 3.4903 0.0732
3 -12 3 -3.8464 0.0133
3 -12 4 1.9315 -0.0150
3 -12 5 -1.8768 -0.0093
3 -12 6 1.0393 -0.3946
3 -12 7 -5.4127 -0.0219
3 -12 8 1.3435 -0.0553
3 -12 9 3.1518 -0.2254
3 -12 10 0.9477 -0.0175
3 -12 11 -0.8591 -0.1175
3 -12 12 3.0209 0.1887
3 -12 13 -3.2620 -0.0795
3 -12 14 -1.6428 -0.0937
3 -12 15 0.3770 0.2278
3 -12 16 -0.0398 -0.0171
3 -12 17 0.5355 -0.0015
3 -12 18 1.2347 0.0776
3 -12 19 0.5720 0.0833
3 -12 20 -1.1656 0.0220
3 -12 21 -0.4037 -0.0977
3 -12 22 1.0341 -0.0261
3 -12 23 -0.0286 0.1806
3 -12 24 -0.2151 -0.1814
3 -11 0 -4.1904 -0.5330
3 -11 1 4.8009 0.1867
3 -11 2 0.5819 1.1784
3 -11 3 4.8179 0.2934
3 -11 4 -3.0728 -0.2163
3 -11 5 4.1667 0.3563
3 -11 6 -4.1139 0.2902
3 -11 7 -4.1734 -0.2345
3 -11 8 -0.2499 -0.1514
3 -11 9 2.8056 0.0992
3 -11 10 -1.8314 -0.1465
3 -11 11 3.9755 -0.1368
3 -11 12 0.2697 -0.0785
3 -11 13 -0.5444 0.0272
3 -11 14 -2.0378 -0.1320
3 -11 15 1.1395 -0.1007
3 -11 16 -2.0009 0.2045
3 -11 17 -0.3998 -0.0395
3 -11 18 2.0114 -0.0520
3 -11 19 -0.2393 0.0942
3 -11 20 0.1849 -0.1106
3 -11 21 0.2969 0.1571
3 -11 22 -0.4572 0.1692
3 -11 23 0.5110 -0.1585
3 -11 24 -0.0829 -0.0012
3 -10 0 -5.1200 -2.1409
3 -10 1 -3.6844 -0.6280
3 -10 2 6.5362 0.5387
3 -10 3 -3.1425 0.1067
3 -10 4 5.7047 -0.0387
3 -10 5 3.9083 0.2526
3 -10 6 -2.3619 0.5137
3 -10 7 -4.5051 -0.0633
3 -10 8 1.0411 -0.0567
3 -10 9 -1.9782 0.3498
3 -10 10 -0.1106 -0.0740
3 -10 11 1.7198 -0.0863
3 -10 12 1.4558 0.0007
3 -10 13 -2.1539 -0.1473
3 -10 14 3.3894 0.0268
3 -10 15 -1.2761 -0.1109
3 -10 16 -1.2170 -0.0474
3 -10 17 -0.2112 0.0648
3 -10 18 -1.5352 -0.1391
3 -10 19 0.6213 -0.1083
3 -10 20 1.3888 0.0738
3 -10 21 0.1230 0.1125
3 -10 22 -0.0901 0.0552
3 -10 23 0.0681 -0.1290
3 -10 24 -0.4952 -0.0036
3 -9 0 -5.7131 -0.4673
3 -9 1 3.1958 -0.7437
3 -9 2 -6.5685 -0.9282
3 -9 3 -1.6852 -0.2776
3 -9 4 3.6424 0.3691
3 -9 5 5.6809 -0.2390
3 -9 6 -0.6871 -0.1636
3 -9 7 -1.9515 0.4420
3 -9 8 1.8697 0.0610
3 -9 9 -2.3136 -0.0561
3 -9 10 0.2272 0.3927
3 -9 11 -0.6615 0.0258
3 -9 12 -1.8785 -0.0957
3 -9 13 2.0503 0.0941
3 -9 14 0.4587 -0.0429
3 -9 15 1.2175 0.1530
3 -9 16 0.5952 -0.0803
3 -9 17 -0.7750 -0.2295
3 -9 18 -2.2902 0.0935
3 -9 19 -0.6027 -0.1595
3 -9 20 1.0750 -0.0576
3 -9 21 0.4439 0.1763
3 -9 22 0.6928 -0.1690
3 -9 23 -0.7048 0.0185
3 -9 24 -0.0236 0.0500
3 -8 0 5.1492 1.9903
3 -8 1 1.6892 -0.0868
3 -8 2 -3.1975 -1.2112
3 -8 3 -9.2252 -0.0372
3 -8 4 4.9728 -0.0244
3 -8 5 3.1204 -0.3667
3 -8 6 -4.8714 -0.3486
3 -8 7 3.8784 0.0043
3 -8 8 -1.3761 0.1912
3 -8 9 5.7161 -0.2064
3 -8 10 -2.6999 0.0786
3 -8 11 -2.3079 0.3147
3 -8 12 -0.7511 -0.1090
3 -8 13 0.9583 0.0300
3 -8 14 -0.7605 0.1932
3 -8 15 -0.0668 0.1580
3 -8 16 3.1462 -0.0167
3 -8 17 -0.1756 -0.1084
3 -8 18 -1.2801 0.0671
3 -8 19 -0.1577 -0.0129
3 -8 20 -1.3767 -0.1017
3 -8 21 0.6487 -0.1504
3 -8 22 0.4337 0.0219
3 -8 23 -0.3782 0.1998
3 -8 24 -0.0616 -0.1023
3 -7 0 6.1706 1.7158
3 -7 1 9.8675 0.8175
3 -7 2 -11.3391 0.1218
3 -7 3 2.1733 0.1444
3 -7 4 3.2364 -0.3152
3 -7 5 -2.6139 -0.1490
3 -7 6 -1.1688 0.0521
3 -7 7 -9.5839 -0.4081
3 -7 8 10.3038 -0.2024
3 -7 9 2.2373 0.2048
3 -7 10 -0.0894 -0.3094
3 -7 11 -5.1817 -0.1910
3 -7 12 4.5151 0.3521
3 -7 13 -0.4390 -0.1310
3 -7 14 -2.9972 0.0077
3 -7 15 0.2955 0.1984
3 -7 16 0.5621 -0.0123
3 -7 17 -0.1047 0.1578
3 -7 18 2.4248 0.0546
3 -7 19 0.2046 0.1171
3 -7 20 -1.5613 -0.1326
3 -7 21 0.2250 -0.2875
3 -7 22 -0.5493 0.1951
3 -7 23 -0.7778 0.1232
3 -7 24 0.5923 -0.0050
3 -6 0 12.3726 -1.2004
3 -6 1 -6.6306 1.0172
3 -6 2 0.4430 1.4994
3 -6 3 -2.0683 -0.3184
3 -6 4 10.2716 0.0199
3 -6 5 4.4031 0.4983
3 -6 6 -14.5398 -0.0390
3 -6 7 -2.3804 -0.1811
3 -6 8 2.4981 -0.0831
3 -6 9 8.8571 0.0768
3 -6 10 -9.5715 -0.2314
3 -6 11 3.0715 -0.3339
3 -6 12 2.0473 0.0957
3 -6 13 0.8096 0.1049
3 -6 14 -1.0038 -0.2418
3 -6 15 0.3397 -0.1592
3 -6 16 -3.2245 0.1963
3 -6 17 -1.1950 0.1454
3 -6 18 2.9076 0.0706
3 -6 19 1.0866 0.0630
3 -6 20 0.5345 0.0307
3 -6 21 0.6853 -0.1282
3 -6 22 -1.3582 0.0226
3 -6 23 -1.3541 0.1505
3 -6 24 0.5187 -0.1911
3 -5 0 -1.2361 -2.0407
3 -5 1 5.5426 -0.3618
3 -5 2 -17.8029 0.6977
3 -5 3 7.1699 0.1281
3 -5 4 9.4862 0.0602
3 -5 5 5.5932 0.4749
3 -5 6 -8.2939 0.1524
3 -5 7 -7.3396 0.0085
3 -5 8 10.7476 0.2700
3 -5 9 -6.8534 -0.0849
3 -5 10 0.2410 -0.0380
3 -5 11 0.0116 0.0239
3 -5 12 1.7803 -0.1862
3 -5 13 -2.3352 0.0857
3 -5 14 4.7362 -0.1822
3 -5 15 1.3630 -0.2688
3 -5 16 -4.2811 0.0515
3 -5 17 -1.9098 0.0882
3 -5 18 0.0502 -0.0259
3 -5 19 -0.5395 -0.0345
3 -5 20 2.9372 0.0578
3 -5 21 2.1901 0.2293
3 -5 22 -1.4575 -0.0527
3 -5 23 -0.7897 -0.2376
3 -5 24 -0.4650 0.1484
3 -4 0 13.7919 -0.1212
3 -4 1 -11.9509 -1.2343
3 -4 2 2.3079 -1.3789
3 -4 3 -11.6922 0.6393
3 -4 4 15.1582 0.2434
3 -4 5 -1.5469 -0.5776
3 -4 6 -3.6384 0.3619
3 -4 7 8.5666 0.4824
3 -4 8 -4.2504 -0.2229
3 -4 9 -5.4778 0.0632
3 -4 10 1.7003 0.3374
3 -4 11 5.9405 0.0468
3 -4 12 -7.6769 0.0130
3 -4 13 -0.7079 -0.0717
3 -4 14 4.8947 0.0291
3 -4 15 2.1695 -0.0934
3 -4 16 -0.9470 -0.1007
3 -4 17 -0.0983 -0.0285
3 -4 18 -3.5804 -0.0826
3 -4 19 -2.7422 -0.1357
3 -4 20 2.4367 0.0395
3 -4 21 2.6940 0.2223
3 -4 22 -0.3318 0.0219
3 -4 23 -0.3295 -0.1824
3 -4 24 0.1780 -0.0435
3 -3 0 -7.7011 1.7175
3 -3 1 13.8804 -0.8884
3 -3 2 -16.5015 -1.0320
3 -3 3 13.8645 -0.1006
3 -3 4 -11.4733 -0.0036
3 -3 5 -4.9679 -0.4715
3 -3 6 9.7023 -0.0852
3 -3 7 12.3742 0.2776
3 -3 8 -11.4064 -0.2213
3 -3 9 -8.2890 -0.0641
3 -3 10 10.3540 0.2681
3 -3 11 1.5318 0.1741
3 -3 12 -5.7293 0.0010
3 -3 13 -1.9245 0.0111
3 -3 14 2.7331 0.1587
3 -3 15 -0.0130 0.1135
3 -3 16 2.6341 -0.1326
3 -3 17 3.0395 -0.0035
3 -3 18 -3.5451 -0.0708
3 -3 19 -4.1101 -0.0836
3 -3 20 1.1043 -0.0192
3 -3 21 0.4713 -0.0426
3 -3 22 0.6519 0.0568
3 -3 23 0.6616 0.1279
3 -2 0 5.9353 1.3327
3 -2 1 -15.6698 0.7461
3 -2 2 21.2223 0.4078
3 -2 3 -3.7193 -0.5089
3 -2 4 -10.6451 -0.3763
3 -2 5 -16.2197 0.2677
3 -2 6 23.9014 -0.1744
3 -2 7 7.3574 -0.5324
3 -2 8 -13.3576 0.1059
3 -2 9 -3.5186 0.0416
3 -2 10 7.9085 -0.2980
3 -2 11 -1.0461 0.0952
3 -2 12 -3.0516 0.1041
3 -2 13 2.0185 -0.0634
3 -2 14 -1.2183 0.1454
3 -2 15 -3.0070 0.1819
3 -2 16 3.5171 -0.0101
3 -2 17 3.9288 -0.0743
3 -2 18 -1.2343 0.1298
3 -2 19 -1.7231 0.0299
3 -2 20 -1.3273 -0.0546
3 -2 21 -0.5272 -0.2043
3 -2 22 -0.0187 0.0767
3 -2 23 1.2720 0.1813
3 -1 0 -10.8709 -0.7295
3 -1 1 3.9369 1.7674
3 -1 2 6.7663 0.8311
3 -1 3 12.3883 -0.3246
3 -1 4 -33.1426 0.1723
3 -1 5 2.2083 0.4101
3 -1 6 16.3536 -0.0863
3 -1 7 1.4040 -0.3419
3 -1 8 -8.9480 0.0762
3 -1 9 6.2052 0.0210
3 -1 10 -0.8917 -0.2472
3 -1 11 -4.8404 -0.1609
3 -1 12 1.2631 -0.0472
3 -1 13 4.0071 0.0562
3 -1 14 -2.2728 -0.0830
3 -1 15 -2.8662 0.0156
3 -1 16 0.6955 0.1818
3 -1 17 2.8163 -0.1296
3 -1 18 0.9888 0.0583
3 -1 19 -0.0318 0.2812
3 -1 20 -0.9253 -0.1800
3 -1 21 -1.7570 -0.0434
3 -1 22 0.8876 0.0025
3 -1 23 0.4215 0.2306
3 0 0 -0.1226 -1.4687
3 0 1 0.7739 -0.0304
3 0 2 25.1021 0.2794
3 0 3 -17.0816 0.3407
3 0 4 -14.7487 0.2074
3 0 5 5.9730 0.2270
3 0 6 8.4747 0.1418
3 0 7 -10.1383 0.1796
3 0 8 5.0968 0.0704
3 0 9 7.2965 -0.0962
3 0 10 -3.4198 0.1066
3 0 11 -7.2529 -0.0895
3 0 12 2.3699 -0.1502
3 0 13 3.4722 -0.0405
3 0 14 -0.8688 -0.0811
3 0 15 -2.7450 -0.0589
3 0 16 0.6659 -0.0560
3 0 17 0.1707 0.0979
3 0 18 1.5015 -0.0657
3 0 19 0.8588 -0.0081
3 0 20 -1.4719 0.1647
3 0 21 -0.3373 -0.1880
3 0 22 0.7492 0.1358
3 1 0 0.7840 -0.2010
3 1 1 23.0436 -1.7906
3 1 2 9.3698 -0.6727
3 1 3 -16.9700 0.6343
3 1 4 -6.9969 -0.2212
3 1 5 13.6348 -0.3254
3 1 6 -5.9640 0.3904
3 1 7 -9.6006 0.3302
3 1 8 8.1777 -0.1214
3 1 9 8.4946 0.1140
3 1 10 -5.7096 0.2301
3 1 11 -3.7983 0.0300
3 1 12 1.9465 0.0773
3 1 13 1.5716 -0.1147
3 1 14 -1.3525 -0.0767
3 1 15 -0.6143 0.0605
3 1 16 -0.6636 -0.1531
3 1 17 1.1899 0.0143
3 1 18 0.4701 0.0532
3 1 19 -0.1176 -0.1971
3 1 20 -0.6901 0.0918
3 1 21 -0.4913 -0.0044
3 1 22 1.3782 -0.1568
3 2 0 -4.7014 0.9703
3 2 1 26.6377 -0.9341
3 2 2 1.8092 -0.3722
3 2 3 -14.5572 -0.3869
3 2 4 4.6996 -0.1440
3 2 5 9.6637 -0.3007
3 2 6 -12.0695 -0.2467
3 2 7 -3.9471 0.1970
3 2 8 7.7292 -0.0685
3 2 9 2.6041 -0.0273
3 2 10 -3.5429 0.1461
3 2 11 -0.8940 0.1847
3 2 12 2.1857 0.0644
3 2 13 0.9528 0.0236
3 2 14 -1.8733 0.0977
3 2 15 -1.5249 -0.0950
3 2 16 0.8837 0.1042
3 2 17 0.7338 -0.0170
3 2 18 0.3217 -0.1520
3 2 19 -0.1431 0.2150
3 2 20 -1.1179 -0.1243
3 2 21 0.3042 -0.0757
3 3 0 3.0053 1.0618
3 3 1 8.8711 1.2634
3 3 2 -1.1816 0.0777
3 3 3 -6.8266 -0.4942
3 3 4 12.4700 0.0857
3 3 5 -2.7993 0.0085
3 3 6 -6.5717 -0.4225
3 3 7 -0.5008 -0.3230
3 3 8 5.8763 0.1208
3 3 9 -1.1617 -0.1175
3 3 10 -3.0583 -0.2558
3 3 11 0.3480 0.1927
3 3 12 3.1537 0.0455
3 3 13 0.4303 -0.0176
3 3 14 -1.7418 0.1298
3 3 15 -1.4719 0.0097
3 3 16 1.0469 0.0314
3 3 17 0.2608 0.0454
3 3 18 0.2091 -0.0278
3 3 19 -0.2780 0.0806
3 3 20 -0.0242 0.2500
3 3 21 -0.4406 -0.2685
3 4 0 -4.5016 -0.0806
3 4 1 1.7411 1.6681
3 4 2 -9.9710 0.1980
3 4 3 7.8856 0.2194
3 4 4 4.3360 0.4282
3 4 5 -1.3428 -0.0221
3 4 6 -7.5919 0.0775
3 4 7 4.1672 -0.1872
3 4 8 2.6966 -0.1056
3 4 9 -1.8796 -0.0254
3 4 10 -2.5387 -0.1917
3 4 11 1.0355 -0.1964
3 4 12 2.3691 0.0431
3 4 13 0.2735 0.0644
3 4 14 -2.0885 -0.1836
3 4 15 0.3032 0.0836
3 4 16 0.4404 0.0382
3 4 17 0.2292 -0.0713
3 4 18 -0.8911 0.0397
3 4 19 0.7614 0.1438
3 4 20 -0.6253 0.0288
3 5 0 5.6413 -1.1458
3 5 1 -10.3241 -0.6016
3 5 2 -3.0833 0.4452
3 5 3 2.9284 0.6061
3 5 4 7.3879 -0.0732
3 5 5 -5.6969 0.2682
3 5 6 -1.1704 0.3342
3 5 7 1.4106 0.1385
3 5 8 1.1553 0.0017
3 5 9 -1.3076 -0.0027
3 5 10 -2.2339 0.0407
3 5 11 2.1867 -0.1813
3 5 12 1.9813 -0.0279
3 5 13 -1.2373 0.0063
3 5 14 -1.6305 -0.0850
3 5 15 0.6055 -0.1906
3 5 16 1.3667 0.0177
3 5 17 -1.1288 0.0190
3 5 18 0.6664 -0.0950
3 5 19 -0.8345 -0.0173
3 6 0 1.6407 -0.6751
3 6 1 -2.9993 -1.9203
3 6 2 -5.6897 0.0728
3 6 3 4.1150 0.1968
3 6 4 1.0987 -0.4479
3 6 5 0.1538 0.1601
3 6 6 -1.1768 0.2162
3 6 7 0.8033 0.1116
3 6 8 1.1350 0.1805
3 6 9 -3.6261 0.1610
3 6 10 -0.1200 -0.0054
3 6 11 1.8199 0.1494
3 6 12 2.3945 0.0195
3 6 13 -1.8021 -0.0110
3 6 14 -1.1901 0.0461
3 6 15 0.5021 -0.1805
3 6 16 -0.0367 -0.1053
3 6 17 0.8533 0.0970
3 6 18 -0.3098 -0.1803
3 6 19 0.1030 0.0001
3 7 0 4.9550 0.2333
3 7 1 -2.7858 -0.1940
3 7 2 -1.4265 -0.6038
3 7 3 -0.5272 -0.5987
3 7 4 1.6085 0.1291
3 7 5 0.0436 -0.2723
3 7 6 -0.3124 -0.3155
3 7 7 2.0125 0.0600
3 7 8 -0.9951 0.0974
3 7 9 -1.2195 0.0099
3 7 10 -2.4393 0.0964
3 7 11 2.9464 0.1195
3 7 12 0.5080 0.1044
3 7 13 0.1430 0.1293
3 7 14 -0.5510 0.0901
3 7 15 -0.5098 -0.0726
3 7 16 -0.4490 0.0209
3 7 17 0.6249 -0.0495
3 7 18 0.8178 -0.0492
3 8 0 0.5892 1.1937
3 8 1 1.3373 1.3251
3 8 2 -3.0450 -0.5399
3 8 3 0.4457 -0.3252
3 8 4 1.0517 0.3553
3 8 5 -0.2243 -0.2422
3 8 6 -0.0430 -0.4114
3 8 7 0.4923 -0.1378
3 8 8 1.4349 -0.0511
3 8 9 -2.5886 -0.1323
3 8 10 0.5128 -0.0453
3 8 11 -0.7985 0.0226
3 8 12 0.6684 -0.0425
3 8 13 0.4127 0.2211
3 8 14 1.1411 0.0921
3 8 15 -1.3075 -0.0080
3 8 16 -0.6620 0.1246
3 8 17 0.6988 -0.0803
3 9 0 3.9995 0.8114
3 9 1 -2.6125 0.7421
3 9 2 -0.8539 0.2872
3 9 3 -0.7543 0.4170
3 9 4 2.2810 0.0111
3 9 5 -0.3181 0.1268
3 9 6 -0.7897 0.1107
3 9 7 0.8494 -0.2734
3 9 8 -0.4284 -0.0805
3 9 9 0.7401 -0.0040
3 9 10 -0.3433 -0.1992
3 9 11 -0.4792 -0.1977
3 9 12 -1.4822 -0.0494
3 9 13 1.5103 0.0816
3 9 14 0.7079 -0.0051
3 9 15 -0.6214 0.0467
3 9 16 -0.3561 0.0091
3 10 0 -0.5146 -0.9275
3 10 1 1.5040 -0.5782
3 10 2 -4.2566 0.7972
3 10 3 1.4570 0.3809
3 10 4 0.2195 -0.3041
3 10 5 0.7342 0.4678
3 10 6 -0.2949 0.2903
3 10 7 0.0258 -0.0532
3 10 8 -0.3392 0.0871
3 10 9 0.6457 0.0790
3 10 10 0.9079 -0.0523
3 10 11 -1.2685 -0.2710
3 10 12 -0.8295 -0.0098
3 10 13 0.5900 -0.0138
3 10 14 0.3150 -0.0051
3 10 15 -0.2030 -0.1883
3 11 0 4.5726 -1.4436
3 11 1 -3.0592 -0.7783
3 11 2 1.1514 0.2164
3 11 3 -1.6843 -0.3401
3 11 4 0.7200 -0.0251
3 11 5 -1.0659 0.1842
3 11 6 1.4803 0.0154
3 11 7 -0.4259 0.2282
3 11 8 -0.1059 0.1745
3 11 9 0.4580 0.0525
3 11 10 0.6186 0.0745
3 11 11 -0.7854 0.0387
3 11 12 -0.1438 -0.1874
3 11 13 -0.0368 0.2446
3 11 14 -0.2438 -0.0934
3 12 0 -2.6454 0.1288
3 12 1 2.3709 0.0148
3 12 2 -0.8832 -0.7056
3 12 3 1.8940 -0.3991
3 12 4 -2.8385 0.1619
3 12 5 0.1956 -0.3670
3 12 6 -0.1121 -0.0783
3 12 7 0.8577 0.1764
3 12 8 -0.2221 -0.0221
3 12 9 0.4940 -0.0230
3 12 10 -0.1128 0.1819
3 12 11 0.0147 0.0074
3 12 12 -0.0292 -0.0563
3 12 13 -0.2204 0.1832
3 13 0 0.5286 1.5995
3 13 1 -2.4054 0.4486
3 13 2 3.8318 -0.5577
3 13 3 -0.3802 0.1943
3 13 4 -0.2270 -0.1464
3 13 5 -1.8661 -0.2743
3 13 6 0.4089 -0.0367
3 13 7 0.0472 0.0423
3 13 8 0.5507 -0.2010
3 13 9 0.1617 -0.1773
3 13 10 -0.1177 0.2319
3 13 11 0.1704 -0.1204
3 13 12 0.1881 -0.1799
3 14 0 -3.1960 0.5293
3 14 1 0.5161 0.3010
3 14 2 0.2563 0.5363
3 14 3 2.0774 0.1741
3 14 4 -0.8330 -0.1949
3 14 5 -0.4161 0.1210
3 14 6 -1.0220 0.0699
3 14 7 0.2495 0.0275
3 14 8 0.4815 -0.1493
3 14 9 0.0580 -0.1326
3 14 10 -0.0580 0.1378
3 14 11 0.3559 -0.1254
3 15 0 -0.3713 -1.1826
3 15 1 -1.3725 -0.0998
3 15 2 1.1090 0.8815
3 15 3 0.1403 -0.1971
3 15 4 0.9853 0.0457
3 15 5 -0.7766 0.1892
3 15 6 -0.7845 0.0117
3 15 7 -0.1730 0.2325
3 15 8 0.6055 -0.0752
3 15 9 -0.1890 -0.0202
3 16 0 -0.9776 -1.1162
3 16 1 0.4096 -0.0520
3 16 2 -0.1335 -0.2501
3 16 3 0.7492 0.0223
3 16 4 0.3282 0.2368
3 16 5 -0.1964 -0.3392
3 16 6 -1.1107 0.0969
3 16 7 0.2846 0.2339
3 16 8 0.1864 -0.3238
3 17 0 -0.8370 0.3892
3 17 1 0.4555 -0.2756
3 17 2 0.5602 -0.6598
3 17 3 0.4681 0.3309
3 17 4 0.8214 0.0401
3 17 5 -0.8518 -0.4455
3 17 6 -0.5124 0.3014
3 18 0 -1.1635 1.2655
3 18 1 0.0205 -0.5158
3 18 2 0.3150 -0.1823
3 18 3 1.0104 0.5459
3 18 4 0.6233 -0.5480
3 19 0 -0.7010 0.2744
3 19 1 -0.5956 -0.0586
3 19 2 -0.5761 0.5435
4 -24 8 0.8090 -0.2745
4 -24 9 -0.2393 0.4493
4 -24 10 -0.4321 0.0588
4 -23 2 0.7375 0.0375
4 -23 3 -1.1833 -0.0743
4 -23 4 -0.4480 -0.0789
4 -23 5 -0.2612 -0.1782
4 -23 6 -0.2769 0.3327
4 -23 7 0.0016 -0.2178
4 -23 8 1.1668 -0.1596
4 -23 9 -0.0832 0.3505
4 -23 10 -0.1215 0.1877
4 -23 11 0.4106 -0.2608
4 -23 12 -0.6003 -0.0146
4 -23 13 -0.1180 0.0173
4 -23 14 0.1933 -0.1026
4 -23 15 -0.1237 0.2477
4 -22 0 -0.0062 0.3324
4 -22 1 1.3006 0.0703
4 -22 2 0.6250 -0.6597
4 -22 3 0.0421 0.2598
4 -22 4 -0.1122 -0.1622
4 -22 5 -0.1196 -0.0267
4 -22 6 -1.6338 -0.0286
4 -22 7 0.6931 -0.0772
4 -22 8 -0.4528 -0.0450
4 -22 9 0.3358 -0.0335
4 -22 10 1.0231 0.1224
4 -22 11 -0.0361 0.1966
4 -22 12 -0.1277 -0.1675
4 -22 13 -0.3110 -0.2066
4 -22 14 0.1595 0.0214
4 -22 15 0.6060 0.1105
4 -22 16 -0.9512 0.2248
4 -22 17 -0.4643 0.0239
4 -21 0 -0.3159 1.3002
4 -21 1 -0.0225 -0.1838
4 -21 2 -0.1664 -0.1249
4 -21 3 1.0988 -0.0309
4 -21 4 1.1808 0.0667
4 -21 5 -0.9849 -0.0997
4 -21 6 0.6384 -0.1249
4 -21 7 -1.4100 0.0324
4 -21 8 -0.5217 -0.0302
4 -21 9 -0.4129 -0.1892
4 -21 10 0.8796 0.0312
4 -21 11 0.8876 0.1930
4 -21 12 -0.4635 -0.0484
4 -21 13 -0.3086 -0.2257
4 -21 14 0.6653 -0.0455
4 -21 15 0.5892 0.0671
4 -21 16 -0.4818 -0.1025
4 -21 17 -0.8476 0.1501
4 -21 18 0.5802 0.2331
4 -21 19 -0.6412 0.1060
4 -20 0 0.7282 0.0697
4 -20 1 -2.1697 0.3968
4 -20 2 -0.7138 0.4276
4 -20 3 1.3161 -0.0638
4 -20 4 0.1927 0.0047
4 -20 5 1.1082 0.1077
4 -20 6 0.0937 -0.0215
4 -20 7 0.3760 -0.0523
4 -20 8 -1.8204 -0.0988
4 -20 9 -0.3785 0.1392
4 -20 10 0.0614 -0.1032
4 -20 11 0.5639 -0.1671
4 -20 12 0.1870 0.1973
4 -20 13 -0.9371 -0.0629
4 -20 14 0.8147 -0.1294
4 -20 15 0.9879 -0.0730
4 -20 16 -0.6538 -0.1965
4 -20 17 0.5622 0.0990
4 -20 18 -0.4473 -0.0539
4 -20 19 -0.3593 0.0443
4 -20 20 -0.3283 0.7299
4 -19 0 0.5731 -0.9932
4 -19 1 -1.7926 0.2008
4 -19 2 -0.6759 0.4999
4 -19 3 0.0098 0.0516
4 -19 4 0.0638 -0.0056
4 -19 5 0.4406 0.1956
4 -19 6 1.0085 0.1971
4 -19 7 -0.1630 -0.2047
4 -19 8 0.5348 0.0567
4 -19 9 -1.1517 0.2290
4 -19 10 -0.3965 -0.0562
4 -19 11 0.8561 -0.1623
4 -19 12 -0.8541 0.0088
4 -19 13 -0.4050 0.2289
4 -19 14 0.3283 -0.1062
4 -19 15 0.2963 -0.2851
4 -19 16 0.3291 0.1349
4 -19 17 -0.0220 -0.1554
4 -19 18 1.0459 -0.3889
4 -19 19 -0.6327 0.1324
4 -19 20 -0.0284 0.5498
4 -19 21 -0.9920 0.1718
4 -18 0 0.4581 -0.8598
4 -18 1 -0.0172 -0.4524
4 -18 2 -0.4992 -0.1902
4 -18 3 -0.7042 0.1173
4 -18 4 1.1010 0.0687
4 -18 5 -0.3370 -0.0217
4 -18 6 -1.1140 0.1104
4 -18 7 1.0716 0.0681
4 -18 8 0.5744 0.0758
4 -18 9 -0.8542 0.0029
4 -18 10 1.0709 0.1074
4 -18 11 -0.1633 0.1469
4 -18 12 -0.4741 -0.1339
4 -18 13 -0.6745 0.0585
4 -18 14 0.1998 0.1578
4 -18 15 -0.0978 -0.1457
4 -18 16 -0.5177 -0.0417
4 -18 17 0.3891 0.1119
4 -18 18 0.3986 -0.5274
4 -18 19 1.6669 0.0735
4 -18 20 -0.5782 0.4161
4 -18 21 -0.7563 -0.2744
4 -18 22 -0.8472 0.0453
4 -17 0 0.4177 0.7055
4 -17 1 0.4431 -0.7740
4 -17 2 -1.7292 -0.7722
4 -17 3 0.7221 0.2657
4 -17 4 2.0414 -0.1341
4 -17 5 -0.3187 -0.3094
4 -17 6 -1.9640 -0.0694
4 -17 7 1.0160 0.3046
4 -17 8 -1.1808 -0.0974
4 -17 9 0.4694 -0.2334
4 -17 10 0.6168 0.3101
4 -17 11 1.2817 0.1671
4 -17 12 -1.2384 -0.0630
4 -17 13 0.2209 -0.0503
4 -17 14 -0.0054 0.1646
4 -17 15 -0.0591 0.0637
4 -17 16 -1.0851 -0.0321
4 -17 17 -0.5097 -0.1160
4 -17 18 0.3318 0.1043
4 -17 19 0.8501 -0.0307
4 -17 20 2.1807 -0.0648
4 -17 21 -1.4783 0.1037
4 -17 22 -0.9234 -0.4287
4 -16 0 1.3850 1.3259
4 -16 1 -0.5906 0.0584
4 -16 2 -3.1136 -0.2049
4 -16 3 1.1019 -0.1320
4 -16 4 2.8115 0.0079
4 -16 5 -1.3812 -0.3200
4 -16 6 1.3167 -0.1669
4 -16 7 -1.0250 0.0968
4 -16 8 -0.5585 -0.2002
4 -16 9 -1.7867 -0.1091
4 -16 10 2.3758 0.0746
4 -16 11 -0.7831 0.0866
4 -16 12 0.8486 -0.0084
4 -16 13 -0.2596 -0.0063
4 -16 14 0.8725 0.0720
4 -16 15 -0.7360 0.0806
4 -16 16 0.4234 -0.0632
4 -16 17 -1.2970 0.0132
4 -16 18 -1.7368 0.1026
4 -16 19 1.3430 0.1449
4 -16 20 1.6376 0.0003
4 -16 21 0.0566 -0.1836
4 -16 22 -0.7365 -0.0395
4 -16 23 0.2056 -0.2818
4 -15 0 2.2714 0.0328
4 -15 1 -2.3087 1.0136
4 -15 2 -1.1299 0.7087
4 -15 3 1.0205 -0.3929
4 -15 4 -0.8619 0.1162
4 -15 5 0.8590 0.2540
4 -15 6 0.1127 -0.1158
4 -15 7 2.4318 -0.3628
4 -15 8 -2.9937 0.0123
4 -15 9 0.9236 0.1436
4 -15 10 -1.6451 -0.3208
4 -15 11 0.7813 -0.0188
4 -15 12 -0.3241 0.0877
4 -15 13 1.5295 -0.0549
4 -15 14 -1.0211 -0.0042
4 -15 15 1.2567 -0.0236
4 -15 16 0.4255 0.0067
4 -15 17 -0.2706 0.0245
4 -15 18 -3.0483 0.0683
4 -15 19 0.5006 0.0735
4 -15 20 1.3948 0.1165
4 -15 21 -0.5615 -0.0589
4 -15 22 0.8141 -0.3330
4 -15 23 0.1604 0.4278
4 -14 0 -1.8051 -1.1291
4 -14 1 -0.7937 0.6358
4 -14 2 1.3357 0.4068
4 -14 3 1.2240 0.1488
4 -14 4 -1.2697 0.0181
4 -14 5 -2.4423 0.4366
4 -14 6 2.7792 0.1862
4 -14 7 -0.3059 -0.3444
4 -14 8 2.0127 0.1642
4 -14 9 -1.5251 0.1075
4 -14 10 -0.4640 -0.1451
4 -14 11 -2.1096 -0.1354
4 -14 12 1.9186 0.0146
4 -14 13 -0.4093 0.0418
4 -14 14 0.0148 -0.1310
4 -14 15 0.1455 -0.0936
4 -14 16 3.4232 0.0630
4 -14 17 -2.7042 0.0003
4 -14 18 -0.8679 -0.0155
4 -14 19 0.3545 0.0557
4 -14 20 -0.9950 0.0667
4 -14 21 0.5520 -0.1977
4 -14 22 0.5191 0.0945
4 -14 23 -0.5352 0.1988
4 -13 0 -3.3316 -0.8111
4 -13 1 -3.8149 -0.8066
4 -13 2 4.0759 -0.3123
4 -13 3 1.5633 0.3846
4 -13 4 -1.2727 -0.0330
4 -13 5 -1.2444 -0.0162
4 -13 6 -1.0748 0.2598
4 -13 7 2.3323 0.1873
4 -13 8 0.8231 0.0026
4 -13 9 2.1353 -0.0311
4 -13 10 -3.3947 0.2338
4 -13 11 -1.0914 0.0018
4 -13 12 0.9728 -0.1879
4 -13 13 -0.4280 0.1125
4 -13 14 -1.5860 -0.0019
4 -13 15 3.8615 -0.1411
4 -13 16 -0.1552 -0.0457
4 -13 17 -0.5008 0.0914
4 -13 18 -0.7809 -0.0882
4 -13 19 0.0824 0.0269
4 -13 20 -0.4746 -0.0133
4 -13 21 0.2773 -0.1405
4 -13 22 0.0670 0.1548
4 -13 23 -0.9796 0.1801
4 -13 24 0.2354 -0.3142
4 -12 0 -5.8009 0.6406
4 -12 1 -0.4738 -1.3661
4 -12 2 -1.7074 -0.4826
4 -12 3 2.9514 0.1027
4 -12 4 -0.8858 -0.2074
4 -12 5 -1.5318 -0.3095
4 -12 6 -0.1384 0.0221
4 -12 7 -1.2345 0.3215
4 -12 8 4.4684 -0.1760
4 -12 9 1.9635 -0.0087
4 -12 10 -2.9420 0.2784
4 -12 11 -0.5371 0.0550
4 -12 12 -0.4526 -0.0144
4 -12 13 -1.8442 -0.0558
4 -12 14 0.4846 0.1680
4 -12 15 1.9225 0.0181
4 -12 16 1.6420 -0.1337
4 -12 17 -1.8241 0.0173
4 -12 18 0.8130 0.0081
4 -12 19 -1.0226 -0.0516
4 -12 20 -0.1684 -0.0306
4 -12 21 1.5825 0.0809
4 -12 22 -0.8912 0.0550
4 -12 23 -1.0087 -0.0876
4 -12 24 0.1165 -0.1008
4 -11 0 3.4024 1.1670
4 -11 1 -2.8808 0.2338
4 -11 2 1.9678 -0.1431
4 -11 3 -3.0340 -0.4364
4 -11 4 0.1987 -0.0228
4 -11 5 0.4463 -0.0742
4 -11 6 -3.7913 -0.3744
4 -11 7 -1.0373 -0.0043
4 -11 8 4.5152 -0.0175
4 -11 9 2.2431 -0.1102
4 -11 10 -0.2726 0.0110
4 -11 11 -1.3327 0.0873
4 -11 12 -0.0500 0.0550
4 -11 13 -3.1701 -0.0434
4 -11 14 0.7546 0.0556
4 -11 15 1.6023 0.1868
4 -11 16 -0.8394 0.0189
4 -11 17 2.3130 -0.1638
4 -11 18 -0.8338 0.0384
4 -11 19 -1.2933 0.0250
4 -11 20 1.0000 0.0322
4 -11 21 0.2986 0.0731
4 -11 22 -0.0671 -0.0582
4 -11 23 -0.1765 -0.0519
4 -11 24 -0.7094 0.1321
4 -10 0 0.4558 0.3022
4 -10 1 7.6506 1.6017
4 -10 2 -2.0316 0.3180
4 -10 3 -0.7563 -0.3828
4 -10 4 0.8332 0.2635
4 -10 5 0.1920 0.1734
4 -10 6 -4.6933 -0.1653
4 -10 7 -2.9818 -0.3991
4 -10 8 3.7606 0.2063
4 -10 9 1.9581 -0.0491
4 -10 10 -0.1086 -0.4252
4 -10 11 1.9362 0.1715
4 -10 12 -2.8766 -0.0193
4 -10 13 0.9987 -0.0937
4 -10 14 -0.7268 0.0441
4 -10 15 -1.8488 0.0506
4 -10 16 0.9165 0.1445
4 -10 17 0.7150 -0.1425
4 -10 18 0.5248 -0.0951
4 -10 19 0.1414 0.2678
4 -10 20 -0.1505 0.0351
4 -10 21 -0.2855 -0.0802
4 -10 22 0.4304 -0.1735
4 -10 23 -0.0994 0.2183
4 -10 24 0.0409 0.2227
4 -9 0 2.3649 -0.8623
4 -9 1 2.4772 0.7538
4 -9 2 2.0634 0.2907
4 -9 3 -1.4995 0.3692
4 -9 4 4.5796 0.1720
4 -9 5 1.9979 0.0972
4 -9 6 -7.3603 0.2635
4 -9 7 0.6180 -0.0116
4 -9 8 -0.3800 -0.0945
4 -9 9 0.6327 0.1195
4 -9 10 0.9175 -0.1038
4 -9 11 -1.3135 -0.2602
4 -9 12 1.7082 0.0865
4 -9 13 0.7678 -0.0362
4 -9 14 0.6159 -0.1244
4 -9 15 -2.2355 0.0671
4 -9 16 -1.0327 -0.1153
4 -9 17 -0.0528 -0.0201
4 -9 18 -0.1187 0.0169
4 -9 19 2.2912 0.0334
4 -9 20 -0.1065 0.3057
4 -9 21 -1.0883 -0.3059
4 -9 22 0.0664 -0.1335
4 -9 23 0.5809 0.3796
4 -9 24 -0.2981 -0.0137
4 -8 0 -1.3269 -1.0767
4 -8 1 2.6693 -1.4352
4 -8 2 -6.1665 0.3341
4 -8 3 1.7586 0.4299
4 -8 4 7.9593 -0.2756
4 -8 5 -4.2600 0.1633
4 -8 6 2.2994 0.2339
4 -8 7 -2.6491 0.3002
4 -8 8 2.8727 -0.0333
4 -8 9 -2.0230 -0.0403
4 -8 10 -0.9152 0.3872
4 -8 11 -1.4486 -0.2241
4 -8 12 0.6104 -0.1339
4 -8 13 2.3559 0.2318
4 -8 14 -0.0175 -0.1002
4 -8 15 1.3706 -0.1363
4 -8 16 -0.8952 -0.0734
4 -8 17 -3.6785 -0.0554
4 -8 18 0.7336 -0.0138
4 -8 19 1.7690 -0.0101
4 -8 20 -0.1486 0.0396
4 -8 21 -0.2544 0.0008
4 -8 22 -0.0352 0.0250
4 -8 23 -0.2984 0.0597
4 -8 24 0.6361 -0.0764
4 -7 0 5.2564 -0.0505
4 -7 1 -5.5350 -1.5845
4 -7 2 -4.0221 -0.2689
4 -7 3 3.2697 0.0272
4 -7 4 -2.3391 -0.4179
4 -7 5 2.5924 -0.0934
4 -7 6 -5.3901 0.1831
4 -7 7 8.3236 -0.0328
4 -7 8 -1.6127 0.0784
4 -7 9 1.7786 0.1572
4 -7 10 -4.3591 -0.0259
4 -7 11 1.8131 0.2929
4 -7 12 -0.8492 -0.0259
4 -7 13 -2.6127 -0.0394
4 -7 14 1.6580 0.2399
4 -7 15 3.9346 -0.1640
4 -7 16 -0.7315 -0.0366
4 -7 17 -2.2065 0.0767
4 -7 18 0.4269 -0.1695
4 -7 19 -0.3760 -0.1012
4 -7 20 -0.4268 -0.1110
4 -7 21 0.4871 0.1616
4 -7 22 -0.4376 0.1399
4 -7 23 0.3418 -0.0473
4 -7 24 0.0021 -0.2935
4 -6 0 2.5722 0.9964
4 -6 1 -0.8705 0.8380
4 -6 2 -0.6291 -0.8806
4 -6 3 2.8382 -0.5782
4 -6 4 0.0029 0.3849
4 -6 5 -11.8340 -0.4603
4 -6 6 5.6473 -0.3358
4 -6 7 -1.1183 0.0992
4 -6 8 8.3933 -0.0825
4 -6 9 -8.0682 -0.0817
4 -6 10 3.2801 -0.0390
4 -6 11 3.3688 0.1368
4 -6 12 -0.8980 0.2391
4 -6 13 -6.3203 -0.1085
4 -6 14 1.3063 0.0395
4 -6 15 2.7095 0.2213
4 -6 16 -1.0131 0.0208
4 -6 17 1.4229 0.0528
4 -6 18 1.8166 -0.0741
4 -6 19 -1.8287 -0.1485
4 -6 20 -1.0598 -0.0516
4 -6 21 0.3007 -0.0407
4 -6 22 -0.6412 0.2968
4 -6 23 0.4397 -0.3000
4 -6 24 0.1752 0.0891
4 -5 0 1.7439 1.1067
4 -5 1 -6.4157 1.6402
4 -5 2 9.2296 0.0304
4 -5 3 7.1458 -0.3281
4 -5 4 -5.2799 0.3341
4 -5 5 -4.3177 0.0533
4 -5 6 -8.3908 -0.5188
4 -5 7 13.3664 -0.0320
4 -5 8 -6.0490 0.1087
4 -5 9 -3.0834 -0.3967
4 -5 10 0.7083 -0.1148
4 -5 11 9.6939 0.0900
4 -5 12 -4.3056 -0.0357
4 -5 13 -2.2386 0.0007
4 -5 14 1.1991 -0.0519
4 -5 15 -2.3688 0.1740
4 -5 16 -2.7412 0.1741
4 -5 17 3.9383 -0.0578
4 -5 18 2.5531 0.0804
4 -5 19 -1.0097 -0.0032
4 -5 20 0.2776 -0.0225
4 -5 21 -1.0705 0.0534
4 -5 22 -0.7666 -0.2670
4 -5 23 0.3143 0.2543
4 -4 0 -12.0064 -0.0685
4 -4 1 0.9929 0.1277
4 -4 2 0.7247 0.7557
4 -4 3 11.9322 0.8013
4 -4 4 1.4628 -0.3629
4 -4 5 -11.6708 0.2766
4 -4 6 5.0964 0.4169
4 -4 7 1.8412 -0.3295
4 -4 8 -2.1791 -0.0603
4 -4 9 -9.2613 0.1252
4 -4 10 8.7792 -0.1972
4 -4 11 -0.2197 -0.1823
4 -4 12 -1.2167 -0.0697
4 -4 13 2.5430 -0.0394
4 -4 14 3.2225 -0.0460
4 -4 15 -5.5254 -0.0067
4 -4 16 -3.6410 0.0487
4 -4 17 2.1262 -0.0151
4 -4 18 1.1462 0.0456
4 -4 19 0.8330 0.1700
4 -4 20 1.9094 0.0384
4 -4 21 -0.8413 -0.0615
4 -4 22 -1.2979 -0.0632
4 -4 23 0.7298 -0.0681
4 -3 0 5.5960 -1.8813
4 -3 1 -14.4975 -1.1907
4 -3 2 5.8066 0.7468
4 -3 3 3.0913 0.2725
4 -3 4 1.2028 -0.1725
4 -3 5 -0.9991 0.2198
4 -3 6 5.0717 0.4914
4 -3 7 1.2858 0.0906
4 -3 8 -11.1115 -0.2282
4 -3 9 4.2936 0.3239
4 -3 10 3.2277 0.1651
4 -3 11 -3.7176 -0.3038
4 -3 12 -4.3152 -0.0815
4 -3 13 7.6893 0.0339
4 -3 14 3.1073 0.0323
4 -3 15 -3.9041 -0.2133
4 -3 16 -1.3445 -0.1280
4 -3 17 -0.6377 0.1084
4 -3 18 -2.7666 -0.0591
4 -3 19 1.9717 0.0794
4 -3 20 2.1275 0.0957
4 -3 21 -0.1857 -0.1535
4 -3 22 -0.2149 0.1135
4 -3 23 0.1684 0.0332
4 -2 0 -4.3557 -1.1062
4 -2 1 5.1778 -1.0388
4 -2 2 -10.3133 -0.2144
4 -2 3 2.1903 -0.4907
4 -2 4 -6.5177 -0.0364
4 -2 5 10.8084 0.0966
4 -2 6 8.8309 -0.0189
4 -2 7 -9.5517 0.1254
4 -2 8 -7.4031 0.1634
4 -2 9 8.3805 0.0473
4 -2 10 4.0468 0.1591
4 -2 11 -9.0190 0.1456
4 -2 12 -0.7794 -0.1266
4 -2 13 4.5707 0.0800
4 -2 14 0.5409 0.1143
4 -2 15 -0.0356 -0.1471
4 -2 16 2.4696 -0.1720
4 -2 17 -1.8782 0.0080
4 -2 18 -3.7084 0.1215
4 -2 19 -0.1629 -0.1331
4 -2 20 1.8234 -0.1129
4 -2 21 -0.2212 0.1169
4 -2 22 0.9197 -0.1299
4 -1 0 12.3801 1.4772
4 -1 1 -4.9185 0.5425
4 -1 2 5.1802 -1.2476
4 -1 3 -18.9620 -0.2585
4 -1 4 -1.0193 0.1976
4 -1 5 14.5904 -0.4888
4 -1 6 8.4116 -0.2607
4 -1 7 -14.1719 0.0804
4 -1 8 -1.4101 0.0621
4 -1 9 6.8789 -0.1183
4 -1 10 -0.9324 0.0683
4 -1 11 -3.5661 0.1841
4 -1 12 1.7213 0.0262
4 -1 13 0.9014 0.0759
4 -1 14 -2.9314 0.0214
4 -1 15 1.0012 0.1213
4 -1 16 4.7340 -0.0627
4 -1 17 -0.5314 -0.0854
4 -1 18 -2.9977 0.1388
4 -1 19 -0.5592 -0.0786
4 -1 20 -0.6421 -0.0752
4 -1 21 0.9041 -0.0659
4 -1 22 0.6164 0.0869
4 0 0 -1.4768 1.8929
4 0 1 12.5392 1.0713
4 0 2 -7.2550 -0.1902
4 0 3 -13.4009 0.1646
4 0 4 -3.7233 0.0661
4 0 5 16.4383 -0.1780
4 0 6 -1.4927 -0.3141
4 0 7 -3.8036 -0.0529
4 0 8 1.3450 -0.0580
4 0 9 1.3570 -0.2306
4 0 10 -5.6053 0.0134
4 0 11 0.8034 0.0113
4 0 12 5.3300 0.0380
4 0 13 -1.0011 -0.0834
4 0 14 -4.9223 0.0878
4 0 15 1.3315 0.1046
4 0 16 2.9666 0.0666
4 0 17 0.7078 0.0374
4 0 18 -0.7350 -0.1362
4 0 19 -1.2218 0.1275
4 0 20 -0.5160 0.0848
4 0 21 0.4628 0.0081
4 0 22 0.7953 -0.2339
4 1 0 5.8223 -0.3637
4 1 1 5.5102 0.0753
4 1 2 -3.8495 1.1633
4 1 3 -12.8209 0.4040
4 1 4 4.5867 -0.2397
4 1 5 2.9731 0.3811
4 1 6 -3.3191 0.1848
4 1 7 2.4320 -0.2396
4 1 8 7.9617 -0.1433
4 1 9 -6.0384 0.1247
4 1 10 -6.7585 -0.1859
4 1 11 3.1566 -0.0873
4 1 12 4.5594 0.0394
4 1 13 -1.3390 -0.2020
4 1 14 -2.5049 -0.0203
4 1 15 -0.0441 0.1137
4 1 16 1.7439 0.0324
4 1 17 0.2520 0.0383
4 1 18 -0.1278 -0.1412
4 1 19 -0.5200 -0.0080
4 1 20 -0.3106 0.3315
4 1 21 0.5282 -0.1053
4 2 0 8.7122 -2.3203
4 2 1 3.4813 -0.6326
4 2 2 -6.1170 0.7301
4 2 3 -3.0300 -0.0476
4 2 4 6.1286 0.1129
4 2 5 -6.3055 0.1888
4 2 6 -5.0669 0.3607
4 2 7 8.7543 0.0902
4 2 8 5.4093 -0.1055
4 2 9 -5.5761 0.1759
4 2 10 -4.3679 0.0356
4 2 11 2.0676 -0.0972
4 2 12 2.8321 -0.0517
4 2 13 -2.0294 0.0046
4 2 14 -0.9881 -0.1413
4 2 15 1.3410 -0.0475
4 2 16 0.3901 0.1205
4 2 17 -0.2753 -0.0845
4 2 18 -0.2756 -0.1121
4 2 19 -0.1907 0.0500
4 2 20 0.0709 -0.0093
4 3 0 3.5448 -0.7617
4 3 1 4.2771 -0.7957
4 3 2 -7.1800 -0.6675
4 3 3 7.1616 -0.1125
4 3 4 0.0213 0.0384
4 3 5 -6.2998 -0.1767
4 3 6 -3.6259 0.0512
4 3 7 7.8381 0.1973
4 3 8 1.9357 0.1890
4 3 9 -3.7554 -0.0507
4 3 10 -1.4107 0.0950
4 3 11 3.2319 0.1840
4 3 12 -0.9476 -0.0993
4 3 13 -1.5503 0.0592
4 3 14 -0.7577 0.0705
4 3 15 1.8773 -0.1846
4 3 16 0.4993 0.0787
4 3 17 -0.6109 -0.0104
4 3 18 -0.4703 -0.0475
4 3 19 0.4239 0.0295
4 3 20 -0.2781 -0.1459
4 4 0 5.4888 1.8633
4 4 1 -4.7675 -0.0739
4 4 2 4.3053 -1.1957
4 4 3 1.9058 0.2874
4 4 4 1.9423 -0.2128
4 4 5 -8.3968 -0.4426
4 4 6 2.3764 -0.1051
4 4 7 3.2794 -0.0479
4 4 8 -0.4529 0.1154
4 4 9 -2.7475 -0.0449
4 4 10 1.9490 -0.0417
4 4 11 1.4670 0.1062
4 4 12 -0.1477 0.1444
4 4 13 -3.1564 -0.0100
4 4 14 0.8274 0.0122
4 4 15 0.8273 0.1337
4 4 16 0.6774 -0.1357
4 4 17 -1.1625 0.1245
4 4 18 0.6817 0.0473
4 4 19 -0.1791 -0.0056
4 5 0 -6.2953 1.4642
4 5 1 1.4693 0.6005
4 5 2 -0.2207 0.3356
4 5 3 7.2604 -0.1205
4 5 4 -5.1773 -0.0113
4 5 5 -1.4326 0.0204
4 5 6 0.8208 -0.3520
4 5 7 1.9608 -0.0964
4 5 8 -1.9571 -0.0114
4 5 9 -0.7805 -0.1367
4 5 10 1.9079 -0.0816
4 5 11 1.9685 -0.0493
4 5 12 -2.3008 0.0620
4 5 13 -0.9104 0.0344
4 5 14 0.0137 -0.0649
4 5 15 1.8407 0.0274
4 5 16 -1.4626 0.1752
4 5 17 0.2650 -0.0375
4 5 18 -0.0576 -0.0330
4 5 19 0.5105 0.2279
4 6 0 -2.0695 -0.7919
4 6 1 -4.8578 0.5291
4 6 2 5.1833 1.1846
4 6 3 0.5500 -0.2095
4 6 4 0.1278 0.1023
4 6 5 -2.1387 0.5049
4 6 6 1.2170 -0.1730
4 6 7 -0.1296 -0.0799
4 6 8 -2.1739 0.0591
4 6 9 0.7035 -0.0385
4 6 10 2.5213 -0.1843
4 6 11 0.7123 -0.0355
4 6 12 -2.0718 -0.0188
4 6 13 -1.4955 -0.1381
4 6 14 2.0048 -0.0126
4 6 15 -0.0292 -0.1290
4 6 16 -0.2762 0.2482
4 6 17 -0.7200 -0.0465
4 6 18 0.7285 -0.1820
4 7 0 -4.3940 -1.6961
4 7 1 -0.9817 0.0295
4 7 2 -0.1391 0.0568
4 7 3 2.4012 0.1033
4 7 4 -0.5275 0.3144
4 7 5 0.5376 -0.0269
4 7 6 0.3517 0.3130
4 7 7 -1.9909 0.0820
4 7 8 -0.9860 0.0218
4 7 9 -0.2694 0.1683
4 7 10 3.6634 -0.0273
4 7 11 0.1701 -0.0140
4 7 12 -2.1580 -0.0917
4 7 13 -0.5827 0.0370
4 7 14 1.0970 -0.2711
4 7 15 0.3905 0.0055
4 7 16 -0.7745 0.1238
4 7 17 0.4422 -0.0736
4 8 0 0.5305 -0.2493
4 8 1 -2.7025 -0.7775
4 8 2 0.4511 -0.8539
4 8 3 0.2923 0.3092
4 8 4 0.7417 -0.0882
4 8 5 0.8347 -0.2660
4 8 6 -0.1547 0.1909
4 8 7 -0.1160 0.0899
4 8 8 -3.2254 0.0887
4 8 9 1.1722 0.0661
4 8 10 1.5405 0.2352
4 8 11 0.9714 0.0096
4 8 12 -1.6273 0.0052
4 8 13 0.0950 0.0662
4 8 14 0.4634 -0.0993
4 8 15 -0.3320 -0.1500
4 8 16 0.1405 0.1894
4 9 0 -2.0122 1.4169
4 9 1 0.1299 -0.7107
4 9 2 -0.7768 -0.3852
4 9 3 0.7736 0.0385
4 9 4 0.2186 -0.4277
4 9 5 -0.3099 -0.0292
4 9 6 1.4621 -0.1617
4 9 7 -0.6456 -0.1407
4 9 8 -1.0069 0.0513
4 9 9 -1.0872 -0.0177
4 9 10 1.6943 0.1146
4 9 11 -0.3865 0.0991
4 9 12 -0.0538 0.0356
4 9 13 0.3605 0.1558
4 9 14 0.0170 -0.1014
4 9 15 -0.5586 -0.0128
4 10 0 1.5994 0.7942
4 10 1 -2.4383 0.5431
4 10 2 1.0658 0.5116
4 10 3 0.7478 -0.4894
4 10 4 -0.4962 -0.0259
4 10 5 -0.6562 0.2667
4 10 6 1.1276 -0.3551
4 10 7 0.6195 -0.1278
4 10 8 -1.0840 -0.1068
4 10 9 0.0363 -0.1256
4 10 10 -0.2140 0.0277
4 10 11 -0.1741 -0.0121
4 10 12 0.0743 0.0678
4 10 13 0.6289 0.0652
4 10 14 -0.2582 -0.0200
4 11 0 -2.5154 -0.6082
4 11 1 0.2920 1.1230
4 11 2 -0.3453 0.4306
4 11 3 1.5111 -0.3392
4 11 4 -1.3055 0.4061
4 11 5 -0.0185 0.1850
4 11 6 0.4737 0.0073
4 11 7 0.4941 -0.0074
4 11 8 -0.2874 -0.2088
4 11 9 0.0891 -0.0924
4 11 10 -0.1878 0.0251
4 11 11 -0.4351 -0.0461
4 11 12 0.1236 -0.0290
4 11 13 0.3022 0.0746
4 12 0 1.8568 -0.9140
4 12 1 -1.9160 0.1701
4 12 2 1.4636 -0.1497
4 12 3 -0.7977 0.1796
4 12 4 -0.0332 0.0980
4 12 5 -0.2430 0.0967
4 12 6 0.8165 0.3471
4 12 7 -0.4496 0.0284
4 12 8 0.1535 -0.1502
4 12 9 0.0949 -0.0522
4 12 10 0.0535 0.1800
4 12 11 -0.3939 -0.0366
4 12 12 -0.0165 -0.0697
4 13 0 -1.7722 -0.0110
4 13 1 2.0477 -1.0400
4 13 2 -0.5469 -0.1302
4 13 3 -0.3380 0.2216
4 13 4 -0.9179 -0.3863
4 13 5 1.0526 0.0565
4 13 6 -0.0061 0.3277
4 13 7 -0.0221 -0.0202
4 13 8 -0.2716 -0.2168
4 13 9 0.3144 0.0572
4 13 10 -0.0071 0.2500
4 13 11 -0.2057 -0.0783
4 14 0 1.2278 0.3529
4 14 1 0.1770 -0.4773
4 14 2 1.2874 0.1343
4 14 3 -1.4383 -0.2299
4 14 4 -0.2523 -0.2265
4 14 5 0.1198 0.1075
4 14 6 0.6210 -0.0744
4 14 7 -0.1815 0.1349
4 14 8 0.0487 -0.4032
4 14 9 0.1784 -0.0266
4 14 10 0.0340 0.3848
4 15 0 -1.8652 -0.0437
4 15 1 1.7954 0.7457
4 15 2 0.3595 0.1300
4 15 3 -0.1690 -0.4335
4 15 4 -0.8928 0.3159
4 15 5 0.0273 -0.1805
4 15 6 0.0430 0.2331
4 15 7 0.4013 0.0468
4 15 8 0.1018 -0.4996
4 16 0 -0.6058 -0.0058
4 16 1 0.1002 0.7708
4 16 2 1.1738 -0.2217
4 16 3 -0.3335 0.1600
4 16 4 -0.3779 -0.0608
4 16 5 -0.5862 -0.1178
4 16 6 0.1065 0.5553
4 17 0 -0.5719 -0.0992
4 17 1 0.8098 -0.0450
4 17 2 0.0553 0.0263
4 17 3 0.1380 0.2802
4 17 4 -0.3843 -0.5599
4 17 5 -0.4165 -0.0852
4 18 0 0.5198 -0.3112
4 18 1 0.7889 -0.7599
4 18 2 0.0615 0.8050
4 18 3 -0.0322 -0.0004
4 19 0 0.8298 -0.5492
5 -24 8 0.2518 -0.2615
5 -24 9 -0.2222 -0.0178
5 -23 2 -0.6942 -0.2091
5 -23 3 -0.4531 -0.0660
5 -23 4 0.6705 -0.1864
5 -23 5 0.4823 0.1955
5 -23 6 -0.6292 0.3077
5 -23 7 0.5767 -0.1225
5 -23 8 0.7382 0.1027
5 -23 9 -1.2514 0.0793
5 -23 10 0.6443 -0.3254
5 -23 11 -0.1797 0.0401
5 -23 12 -0.8287 0.1477
5 -23 13 0.1927 -0.1117
5 -23 14 0.1309 0.0711
5 -22 0 0.7901 0.2130
5 -22 1 0.5278 -0.4379
5 -22 2 -1.5422 0.2104
5 -22 3 -1.0064 0.0872
5 -22 4 1.2121 -0.2692
5 -22 5 -0.6294 0.1177
5 -22 6 -0.3149 0.1051
5 -22 7 1.1899 0.0024
5 -22 8 0.0150 0.1555
5 -22 9 0.0517 0.0278
5 -22 10 0.2704 0.0407
5 -22 11 -0.2534 -0.1200
5 -22 12 -0.4890 -0.1113
5 -22 13 -0.3296 0.1312
5 -22 14 0.2697 0.0427
5 -22 15 -0.0922 0.1112
5 -22 16 -0.0886 0.0643
5 -22 17 0.0155 0.0059
5 -21 0 2.1475 -0.2591
5 -21 1 0.7813 -0.7616
5 -21 2 -1.1399 0.0003
5 -21 3 0.0110 0.2157
5 -21 4 -0.0817 -0.2345
5 -21 5 -0.7289 -0.1085
5 -21 6 -0.8412 0.0412
5 -21 7 0.7341 0.0752
5 -21 8 0.2147 -0.0562
5 -21 9 0.6147 0.0884
5 -21 10 0.7281 0.1799
5 -21 11 -0.5873 -0.0913
5 -21 12 -0.3273 -0.1754
5 -21 13 0.1379 0.0666
5 -21 14 0.0372 0.1559
5 -21 15 0.1767 -0.0923
5 -21 16 -1.3850 0.0835
5 -21 17 0.3166 0.2905
5 -21 18 0.6998 0.1461
5 -20 0 0.5321 0.2832
5 -20 1 0.5422 -0.3865
5 -20 2 0.5933 -0.0618
5 -20 3 0.6470 -0.1661
5 -20 4 0.2395 0.0539
5 -20 5 -1.0475 -0.1806
5 -20 6 -0.5400 -0.1047
5 -20 7 -1.2016 0.0065
5 -20 8 0.3892 -0.0396
5 -20 9 1.1506 0.0926
5 -20 10 0.1260 -0.0864
5 -20 11 0.3655 0.0469
5 -20 12 -0.6353 0.0524
5 -20 13 -0.2536 -0.1452
5 -20 14 1.7883 0.0438
5 -20 15 -0.5459 0.0006
5 -20 16 -1.2615 -0.1159
5 -20 17 -0.3754 0.3111
5 -20 18 0.3742 0.1880
5 -20 19 -0.1902 0.2915
5 -19 0 -1.2053 0.3352
5 -19 1 -0.5580 0.8383
5 -19 2 1.1196 -0.2303
5 -19 3 0.6508 -0.2088
5 -19 4 0.7079 0.2339
5 -19 5 0.7675 -0.0362
5 -19 6 -1.3318 -0.2518
5 -19 7 -1.0104 -0.1318
5 -19 8 -0.0783 0.2596
5 -19 9 -0.1846 -0.1054
5 -19 10 1.0401 -0.2532
5 -19 11 0.0767 0.1095
5 -19 12 -1.0598 0.1425
5 -19 13 0.1070 -0.1600
5 -19 14 1.6377 -0.1440
5 -19 15 0.5838 0.1147
5 -19 16 -1.2451 -0.0970
5 -19 17 0.2836 -0.1618
5 -19 18 -1.0508 0.2775
5 -19 19 -0.2014 0.5173
5 -19 20 0.2478 0.1561
5 -18 0 -1.4628 0.3531
5 -18 1 -0.3172 0.7058
5 -18 2 -0.3169 0.0142
5 -18 3 -0.0572 0.1852
5 -18 4 0.9491 0.1015
5 -18 5 0.6169 0.1614
5 -18 6 -0.2326 -0.1712
5 -18 7 0.3548 -0.0801
5 -18 8 -1.1234 0.2255
5 -18 9 -0.0651 -0.1114
5 -18 10 0.4787 -0.1218
5 -18 11 0.3001 0.0611
5 -18 12 -1.7278 -0.0329
5 -18 13 0.1812 -0.0480
5 -18 14 1.2231 -0.0475
5 -18 15 -0.0223 -0.0941
5 -18 16 0.6963 0.1274
5 -18 17 0.3527 -0.3415
5 -18 18 0.0115 -0.0530
5 -18 19 -1.9506 0.7138
5 -18 20 0.2425 -0.1744
5 -18 21 0.0150 -0.2903
5 -17 0 0.4925 -0.5169
5 -17 1 0.3880 -0.6196
5 -17 2 -0.4546 0.5726
5 -17 3 0.0334 0.2316
5 -17 4 0.1565 -0.1242
5 -17 5 -1.8718 0.1916
5 -17 6 1.6598 0.1539
5 -17 7 0.4577 0.0604
5 -17 8 -0.1037 -0.1710
5 -17 9 -0.8225 0.1818
5 -17 10 1.8700 0.1496
5 -17 11 -1.3003 -0.1753
5 -17 12 -0.7265 -0.0278
5 -17 13 0.0785 0.0438
5 -17 14 -0.0027 -0.0820
5 -17 15 -0.8151 -0.0061
5 -17 16 0.5655 -0.0488
5 -17 17 2.3410 -0.0221
5 -17 18 -0.4046 -0.0966
5 -17 19 -0.1016 0.1330
5 -17 20 -1.4428 0.0634
5 -17 21 -0.3687 -0.4049
5 -17 22 0.4607 0.2317
5 -16 0 0.6093 -0.8912
5 -16 1 -0.6039 -1.0047
5 -16 2 1.1398 0.0679
5 -16 3 3.1624 0.1316
5 -16 4 -2.9006 -0.1864
5 -16 5 -1.2563 -0.1162
5 -16 6 -0.2354 0.3957
5 -16 7 1.9909 0.0170
5 -16 8 -2.1898 -0.2356
5 -16 9 2.2978 0.2405
5 -16 10 -0.2235 0.2396
5 -16 11 -0.0291 -0.1339
5 -16 12 -0.5299 -0.0465
5 -16 13 0.9318 0.1319
5 -16 14 -1.1289 -0.0461
5 -16 15 -1.3442 -0.1534
5 -16 16 -0.0413 0.1327
5 -16 17 1.0268 -0.0480
5 -16 18 1.4401 0.0736
5 -16 19 0.4050 -0.0139
5 -16 20 -0.2207 -0.2066
5 -16 21 -1.5696 -0.0230
5 -16 22 0.4057 -0.1210
5 -15 0 -1.7818 0.0474
5 -15 1 -2.5769 -0.0675
5 -15 2 3.2863 -0.5814
5 -15 3 2.2555 -0.2923
5 -15 4 -0.0880 0.1227
5 -15 5 -3.5009 -0.2377
5 -15 6 2.7841 -0.0962
5 -15 7 -2.6436 0.0550
5 -15 8 1.0160 0.0533
5 -15 9 -0.5941 -0.0294
5 -15 10 1.6964 -0.0012
5 -15 11 -1.3650 0.2343
5 -15 12 1.3119 -0.0770
5 -15 13 0.3079 -0.0098
5 -15 14 0.2048 0.1231
5 -15 15 -1.8268 -0.0905
5 -15 16 -0.0775 -0.0462
5 -15 17 -1.2514 0.1543
5 -15 18 0.5532 -0.0280
5 -15 19 2.8497 0.0095
5 -15 20 -0.8213 -0.0526
5 -15 21 -0.5473 -0.2334
5 -15 22 0.7838 0.2238
5 -15 23 -0.7684 0.0550
5 -14 0 -2.9514 1.4188
5 -14 1 -1.8047 0.7762
5 -14 2 1.6748 -0.5545
5 -14 3 2.2384 -0.1318
5 -14 4 -2.8705 0.1621
5 -14 5 3.0120 -0.0950
5 -14 6 -1.7112 -0.3776
5 -14 7 1.3666 -0.0749
5 -14 8 -3.2528 0.2610
5 -14 9 2.0422 -0.2817
5 -14 10 -1.3252 -0.0860
5 -14 11 0.9771 0.1971
5 -14 12 -0.2654 0.0054
5 -14 13 1.3885 -0.0594
5 -14 14 -0.5116 0.0130
5 -14 15 1.6432 0.1627
5 -14 16 -2.2008 -0.0913
5 -14 17 -1.9210 -0.0263
5 -14 18 0.7337 0.1679
5 -14 19 1.0728 -0.1147
5 -14 20 -0.1479 -0.0532
5 -14 21 0.4632 0.0462
5 -14 22 0.3586 -0.0385
5 -14 23 0.1761 0.1620
5 -13 0 -2.4105 0.6898
5 -13 1 1.6235 0.6862
5 -13 2 2.1250 0.2459
5 -13 3 -3.2180 0.2231
5 -13 4 1.0440 -0.0580
5 -13 5 -1.0506 0.2313
5 -13 6 4.7805 -0.1859
5 -13 7 -3.3767 -0.0746
5 -13 8 0.7927 0.0369
5 -13 9 -1.9516 -0.1595
5 -13 10 0.5069 0.0096
5 -13 11 -0.3260 -0.1080
5 -13 12 0.9315 -0.0074
5 -13 13 -0.9700 0.0463
5 -13 14 2.5320 -0.0411
5 -13 15 0.1515 -0.0240
5 -13 16 -0.7536 0.1399
5 -13 17 -2.5701 -0.0402
5 -13 18 1.5434 -0.0464
5 -13 19 0.0735 0.1383
5 -13 20 -1.3444 -0.1192
5 -13 21 0.7029 0.0143
5 -13 22 0.5831 -0.0057
5 -13 23 -0.0153 -0.2456
5 -12 0 -1.2826 -1.2325
5 -12 1 3.1504 -0.4088
5 -12 2 1.4376 1.0394
5 -12 3 -0.8510 0.0007
5 -12 4 -4.5462 -0.0936
5 -12 5 4.7186 0.3008
5 -12 6 -0.3296 0.2584
5 -12 7 2.1536 -0.0503
5 -12 8 -1.3331 -0.1893
5 -12 9 -0.9331 0.2637
5 -12 10 -1.8814 -0.0810
5 -12 11 0.7495 -0.1945
5 -12 12 -0.2080 0.0446
5 -12 13 0.6236 -0.0057
5 -12 14 1.1840 -0.0077
5 -12 15 2.2346 -0.1024
5 -12 16 -3.8717 -0.0341
5 -12 17 0.4037 0.1726
5 -12 18 1.3355 -0.1143
5 -12 19 -0.5937 0.0116
5 -12 20 -0.3815 0.3050
5 -12 21 -0.5772 -0.1980
5 -12 22 -0.5735 -0.3374
5 -12 23 1.0819 0.0163
5 -11 0 -4.2791 -1.5537
5 -11 1 2.5083 -0.7514
5 -11 2 1.7936 0.1126
5 -11 3 -3.3234 -0.1099
5 -11 4 0.4166 0.0418
5 -11 5 -1.4673 -0.0318
5 -11 6 2.8151 0.2678
5 -11 7 0.7286 0.1139
5 -11 8 3.0517 -0.0901
5 -11 9 -1.9690 0.1947
5 -11 10 -3.6201 0.0661
5 -11 11 0.6601 -0.0876
5 -11 12 -0.5238 0.0200
5 -11 13 0.1788 0.0397
5 -11 14 3.5637 -0.0280
5 -11 15 -0.9962 -0.0772
5 -11 16 -0.8197 -0.0485
5 -11 17 -0.7860 -0.0536
5 -11 18 0.6641 0.0478
5 -11 19 0.6360 0.0745
5 -11 20 0.1245 0.1506
5 -11 21 -1.0267 0.0296
5 -11 22 -0.5361 -0.4154
5 -11 23 -0.0827 0.0231
5 -10 0 0.0691 0.4413
5 -10 1 -0.7487 -0.2272
5 -10 2 -0.6964 -1.0154
5 -10 3 -0.3513 -0.0367
5 -10 4 -1.9604 0.0363
5 -10 5 0.9549 -0.2236
5 -10 6 -4.4454 -0.1701
5 -10 7 4.8330 0.1032
5 -10 8 4.7966 0.2660
5 -10 9 -2.6137 -0.2882
5 -10 10 -1.2087 0.1277
5 -10 11 -2.0903 0.3301
5 -10 12 0.1968 -0.2258
5 -10 13 0.1026 0.0856
5 -10 14 0.6300 0.1130
5 -10 15 1.5951 -0.0803
5 -10 16 -0.8059 -0.0173
5 -10 17 0.1661 -0.1159
5 -10 18 -0.7411 0.0503
5 -10 19 0.5255 0.0978
5 -10 20 0.6939 0.0131
5 -10 21 -0.2805 -0.0705
5 -10 22 -0.7746 0.1094
5 -10 23 0.2096 0.0081
5 -9 0 2.1032 2.0694
5 -9 1 1.1105 0.4072
5 -9 2 -1.8709 -0.6447
5 -9 3 -1.5509 0.0719
5 -9 4 4.9789 -0.0281
5 -9 5 -6.8635 -0.2552
5 -9 6 -2.0711 -0.2082
5 -9 7 2.2994 -0.0619
5 -9 8 3.5255 0.0359
5 -9 9 0.4590 -0.1596
5 -9 10 -2.6132 -0.0711
5 -9 11 1.8397 0.2128
5 -9 12 -1.0920 0.0396
5 -9 13 -0.5565 -0.1500
5 -9 14 -1.0374 0.1615
5 -9 15 -0.1638 0.0839
5 -9 16 2.4428 -0.1242
5 -9 17 -0.8504 0.0793
5 -9 18 0.0850 -0.0084
5 -9 19 0.5660 0.0736
5 -9 20 -0.8070 -0.1333
5 -9 21 0.0924 -0.0878
5 -9 22 0.9085 0.3947
5 -9 23 -0.7990 0.0233
5 -8 0 4.1131 0.4100
5 -8 1 1.2450 0.8868
5 -8 2 -4.6565 0.7397
5 -8 3 6.6356 -0.2189
5 -8 4 -1.2528 0.1116
5 -8 5 -0.0132 0.2013
5 -8 6 -5.2549 -0.2385
5 -8 7 3.3181 0.0161
5 -8 8 -0.0532 -0.2166
5 -8 9 -1.7295 -0.0251
5 -8 10 0.4709 0.0285
5 -8 11 0.9353 -0.2764
5 -8 12 2.8333 0.1630
5 -8 13 -1.8075 -0.0012
5 -8 14 -2.0451 -0.1904
5 -8 15 0.3890 0.1763
5 -8 16 -1.0777 0.0143
5 -8 17 0.7663 -0.0397
[truncated: 829,473 more chars]
